# Supplementary material for: A heterotrimeric protein complex assembles the metazoan V-ATPase upon dissipation of proton gradients
Source: Nat Struct Mol Biol. 2025 Jul 11;32(10):2076–87. doi: 10.1038/s41594-025-01610-9 (PMC12527914; doi:10.1038/s41594-025-01610-9)
Supplement: Supplementary file 2 — The spreadsheets for the results of the genome-wide CRISPR–Cas9 screen, proteomic analysis and crosslinking mass spectrometry. [file 41594_2025_1610_MOESM2_ESM.xls]

## Sheet: Supplementary Table 1
id	num	neg|score	neg|p-value	neg|fdr	neg|rank	neg|goodsgrna	neg|lfc	pos|score	pos|p-value	pos|fdr	pos|rank	pos|goodsgrna	pos|lfc	MAGeCK Score
WDR7	5	1	1	1	19024	0	1.7335	1.8214e-08	2.6022e-07	0.002475	1	5	1.7335	7.73959	1
ATP6V1B2	5	1	1	1	19023	0	1.896	3.8787e-08	2.6022e-07	0.002475	2	5	1.896	7.41131	2
ATP6V1A	5	0.6491	0.76407	1	14407	1	2.2179	9.9737e-07	3.3829e-06	0.021452	3	4	2.2179	6.00114	3
ATP6V0C	5	1	1	1	19022	0	1.4501	1.6107e-06	5.4647e-06	0.022772	4	5	1.4501	5.79299	4
ATP6V0B	5	1	1	1	19021	0	2.2587	1.8241e-06	5.9851e-06	0.022772	5	5	2.2587	5.73895	5
DSPP	5	0.9333	0.93352	1	17648	0	1.8501	4.9609e-06	2.0037e-05	0.063531	6	4	1.8501	5.30444	6
ATP6C	3	0.99762	0.99766	1	18964	0	2.1804	7.7292e-06	2.6283e-05	0.071429	7	3	2.1804	5.11187	7
ATP6AP1	5	0.64327	0.76209	1	14354	1	1.8215	1.2011e-05	5.3346e-05	0.126856	8	4	1.8215	4.92042	8
MUSK	5	0.019692	0.064426	0.923435	1321	1	1.0306	1.5214e-05	6.4796e-05	0.136964	9	3	1.0306	4.81776	9
GSG1L	5	0.99998	0.99998	1	19020	0	1.6813	2.2888e-05	0.00010331	0.193069	10	5	1.6813	4.64039	10
ATP6V1G1	5	0.99996	0.99996	1	19019	0	1.8874	2.5311e-05	0.00011684	0.193069	11	5	1.8874	4.59669	11
ZNF665	5	0.1581	0.31896	0.987052	6111	3	-0.54599	2.6501e-05	0.00012178	0.193069	12	1	-0.54599	4.57674	12
EIF4A3	5	0.89776	0.89833	1	16963	1	1.6449	4.7338e-05	0.00022353	0.327113	13	4	1.6449	4.32479	13
HMGA2	5	0.54979	0.69438	1	13120	1	1.4024	5.5337e-05	0.000261	0.354668	14	4	1.4024	4.25698	14
REL	5	0.69937	0.78285	1	14759	1	0.25051	7.4103e-05	0.00033283	0.398515	15	3	0.25051	4.13016	15
FAM184A	5	0.4764	0.63441	1	11973	2	0.39996	7.9501e-05	0.00035677	0.398515	16	3	0.39996	4.09963	16
GAPVD1	5	0.99992	0.99992	1	19018	0	1.2092	8e-05	0.00035989	0.398515	17	5	1.2092	4.09691	17
SERPINB10	5	0.70864	0.78658	1	14827	1	1.4015	8.2922e-05	0.00037706	0.398515	18	4	1.4015	4.08133	18
PSPC1	5	0.99989	0.99989	1	19017	0	1.1321	0.00010895	0.00048844	0.443788	19	5	1.1321	3.96277	19
ANKK1	5	0.98497	0.98506	1	18720	0	1.3787	0.00012374	0.00054673	0.443788	20	4	1.3787	3.90749	20
TNFSF10	5	0.99987	0.99987	1	19016	0	1.3385	0.00012602	0.0005587	0.443788	21	5	1.3385	3.89956	21
LHFPL1	5	0.3406	0.52878	0.999691	10014	1	1.4612	0.00013142	0.00058732	0.443788	22	4	1.4612	3.88134	22
OR2AJ1	5	0.25844	0.45614	0.995161	8646	2	0.52859	0.0001325	0.00059253	0.443788	23	3	0.52859	3.87778	23
FAM122A	5	0.21313	0.39544	0.990481	7519	2	1.6796	0.00013727	0.00061595	0.443788	24	3	1.6796	3.86242	24
ARHGEF26	5	0.99986	0.99986	1	19015	0	0.80962	0.00014276	0.00063833	0.443788	25	5	0.80962	3.84539	25
SLC25A14	5	0.99553	0.99552	1	18920	0	1.7893	0.00014304	0.00064093	0.443788	26	5	1.7893	3.84454	26
USP45	5	0.95637	0.95659	1	18107	0	1.7323	0.00014934	0.00067632	0.443788	27	3	1.7323	3.82582	27
NPHP3	5	0.68704	0.77802	1	14670	1	1.6573	0.00015078	0.00068465	0.443788	28	4	1.6573	3.82166	28
SPDYA	5	0.91599	0.91625	1	17309	0	1.7439	0.00015085	0.00068517	0.443788	29	4	1.7439	3.82145	29
RBM14	5	0.99984	0.99985	1	19014	0	0.98383	0.00015791	0.00072264	0.443788	30	5	0.98383	3.80159	30
RNF125	5	0.93154	0.93181	1	17618	0	0.96104	0.00015802	0.00072316	0.443788	31	4	0.96104	3.80129	31
FKBP14	5	0.77263	0.8152	1	15389	1	1.2447	0.0001677	0.0007726	0.459313	32	4	1.2447	3.77547	32
HLCS	5	0.58543	0.72421	1	13649	1	0.49926	0.0001855	0.00085848	0.475114	33	3	0.49926	3.73166	33
MYO18A	5	0.97599	0.97614	1	18505	0	1.7608	0.00019488	0.00089803	0.475114	34	4	1.7608	3.71023	34
UBAC2	5	0.43737	0.60369	1	11385	2	1.6058	0.00019638	0.00090324	0.475114	35	3	1.6058	3.7069	35
UNC5D	5	0.9998	0.9998	1	19013	0	1.1329	0.0001966	0.00090376	0.475114	36	5	1.1329	3.70642	36
GRM5	5	0.42593	0.59471	1	11230	1	0.81124	0.00020162	0.00092405	0.475114	37	4	0.81124	3.69547	37
TFPI2	5	0.93501	0.93525	1	17692	0	1.2159	0.00023064	0.0010573	0.529312	38	4	1.2159	3.63707	38
ACSF3	5	0.44875	0.61267	1	11563	1	-0.020545	0.00023849	0.0010901	0.531734	39	2	-0.020545	3.62253	39
KHDRBS2	5	0.99303	0.99304	1	18872	0	1.2802	0.00025843	0.0011827	0.561881	40	5	1.2802	3.58766	40
ZNF445	5	0.98593	0.98601	1	18735	0	1.3113	0.00027014	0.0012384	0.561881	41	4	1.3113	3.56841	41
WFDC5	5	0.9603	0.96045	1	18171	0	0.99871	0.00028296	0.0013061	0.561881	42	4	0.99871	3.54827	42
VAMP2	5	0.56398	0.7062	1	13325	2	1.585	0.0002883	0.0013321	0.561881	43	3	1.585	3.54016	43
CCDC82	5	0.82857	0.84604	1	15982	1	0.2664	0.00029148	0.0013482	0.561881	44	3	0.2664	3.53539	44
PDPN	5	0.9997	0.9997	1	19012	0	0.88212	0.00029683	0.0013711	0.561881	45	5	0.88212	3.52749	45
SLC25A26	5	0.98272	0.9828	1	18659	0	1.4676	0.00030965	0.0014351	0.561881	46	4	1.4676	3.50913	46
DEFB105A	5	0.99011	0.99015	1	18818	0	1.2845	0.00031315	0.0014466	0.561881	47	5	1.2845	3.50425	47
ATP6V1H	5	0.73414	0.79724	1	15019	1	1.2507	0.00031623	0.0014565	0.561881	48	3	1.2507	3.5	48
SYNE1	5	0.99957	0.99956	1	19011	0	1.6479	0.00031734	0.0014617	0.561881	49	5	1.6479	3.49848	49
PSMD14	5	0.33821	0.52693	0.999571	9978	1	0.38474	0.00032215	0.0014768	0.561881	50	4	0.38474	3.49194	50
SLC18B1	5	0.96845	0.96858	1	18353	0	1.1719	0.00033767	0.0015522	0.571362	51	4	1.1719	3.47151	51
WNT2	5	0.9432	0.94343	1	17854	0	0.11805	0.00034447	0.0015798	0.571362	52	2	0.11805	3.46285	52
OXSR1	5	0.87249	0.87662	1	16545	1	1.3857	0.00034815	0.0015918	0.571362	53	4	1.3857	3.45823	53
HELB	5	0.32219	0.51466	0.998016	9754	2	1.5011	0.00036277	0.0016501	0.581316	54	3	1.5011	3.44037	54
APC	5	0.80452	0.83195	1	15734	1	1.3058	0.00039017	0.0017791	0.612889	55	4	1.3058	3.40875	55
CLGN	5	0.48282	0.63963	1	12071	2	-0.40247	0.00039746	0.0018041	0.612889	56	2	-0.40247	3.40071	56
OR7D2	5	0.97639	0.97652	1	18511	0	1.5658	0.00041967	0.0019087	0.62675	57	4	1.5658	3.37709	57
FGF3	5	0.59517	0.73252	1	13801	1	0.43938	0.00042018	0.0019108	0.62675	58	4	0.43938	3.37656	58
PDK3	5	0.98177	0.98189	1	18631	0	0.73474	0.0004311	0.0019649	0.627141	59	3	0.73474	3.36542	59
ZNHIT1	5	0.99955	0.99954	1	19010	0	1.0569	0.00044525	0.0020316	0.627141	60	5	1.0569	3.3514	60
DCUN1D1	5	0.14627	0.30183	0.984752	5807	3	-1.2401	0.00044634	0.0020352	0.627141	61	2	-1.2401	3.35033	61
CSE1L	5	0.36513	0.54748	1	10345	1	0.59779	0.00045044	0.0020534	0.627141	62	4	0.59779	3.34636	62
AMMECR1	5	0.99954	0.99952	1	19009	0	1.1322	0.00045584	0.0020768	0.627141	63	5	1.1322	3.34119	63
SPOPL	5	0.021559	0.069408	0.93363	1410	3	-2.5881	0.00048267	0.0021965	0.638689	64	2	-2.5881	3.31635	64
SFPQ	5	0.99951	0.99949	1	19008	0	1.2425	0.00048705	0.0022158	0.638689	65	5	1.2425	3.31243	65
TNPO2	5	0.28875	0.48946	0.998016	9261	1	-0.13088	0.00050342	0.0022965	0.646986	66	2	-0.13088	3.29807	66
SMIM23	5	0.72447	0.79316	1	14954	1	1.3268	0.00050709	0.0023126	0.646986	67	4	1.3268	3.29491	67
TES	5	0.99947	0.99945	1	19007	0	1.2439	0.00052648	0.0023928	0.656789	68	5	1.2439	3.27862	68
C1orf86	5	0.99947	0.99944	1	19006	0	0.80139	0.00053181	0.0024167	0.656789	69	5	0.80139	3.27424	69
OR2G6	5	0.85521	0.86356	1	16304	1	1.6603	0.00054066	0.0024578	0.658555	70	4	1.6603	3.26708	70
GRIK2	5	0.88823	0.8897	1	16799	1	0.48289	0.0005564	0.0025234	0.663429	71	3	0.48289	3.25461	71
PLEKHM3	5	0.85539	0.8637	1	16305	1	1.4255	0.00056472	0.002564	0.663429	72	4	1.4255	3.24817	72
SLC35E4	5	0.98777	0.98781	1	18778	0	1.1311	0.00057343	0.0026004	0.663429	73	4	1.1311	3.24152	73
FBXL8	5	0.99941	0.99939	1	19005	0	0.70224	0.00058858	0.0026655	0.663429	74	5	0.70224	3.23019	74
GPR64	5	0.39191	0.56817	1	10705	2	0.35444	0.00059846	0.0027102	0.663429	75	3	0.35444	3.22296	75
UQCRC1	5	0.55233	0.69648	1	13156	2	0.28527	0.00060088	0.0027206	0.663429	76	3	0.28527	3.22121	76
CLEC18C	5	0.99939	0.99937	1	19004	0	0.9331	0.00060576	0.0027404	0.663429	77	5	0.9331	3.2177	77
MDGA2	5	0.14405	0.29862	0.983236	5757	1	0.58547	0.00060938	0.002755	0.663429	78	3	0.58547	3.21511	78
NKRF	5	0.99938	0.99935	1	19003	0	1.2538	0.00062306	0.002818	0.670111	79	5	1.2538	3.20547	79
CCT3	5	0.99936	0.99934	1	19002	0	1.0759	0.00063713	0.0028841	0.677362	80	5	1.0759	3.19577	80
TAS2R10	5	0.54912	0.69379	1	13109	2	0.48159	0.00066236	0.0029986	0.690087	81	3	0.48159	3.17891	81
IWS1	5	0.98019	0.98032	1	18590	0	0.52155	0.00066476	0.0030108	0.690087	82	3	0.52155	3.17734	82
SHISA8	5	0.99932	0.99931	1	19001	0	0.79995	0.00067793	0.0030704	0.695368	83	5	0.79995	3.16882	83
RCC1	5	0.99931	0.99929	1	19000	0	1.0265	0.00068898	0.0031167	0.697554	84	5	1.0265	3.16179	84
INHBE	5	0.9895	0.98957	1	18806	0	1.0901	0.00071388	0.0032187	0.702486	85	4	1.0901	3.14637	85
CPSF2	5	0.41197	0.58387	1	11002	2	0.8681	0.00071533	0.0032296	0.702486	86	3	0.8681	3.14549	86
PCID2	5	0.71395	0.78877	1	14862	1	1.4632	0.00073307	0.0033119	0.702486	87	4	1.4632	3.13485	87
SIAH1	5	0.99926	0.99924	1	18999	0	0.73927	0.00073528	0.0033202	0.702486	88	5	0.73927	3.13355	88
TCERG1	5	0.31429	0.50875	0.998016	9635	1	1.2199	0.00074164	0.0033478	0.702486	89	3	1.2199	3.12981	89
PLAUR	5	0.99925	0.99923	1	18998	0	1.1054	0.00074657	0.0033691	0.702486	90	5	1.1054	3.12693	90
ORMDL1	5	0.9922	0.99225	1	18858	0	1.2088	0.00075337	0.0033972	0.702486	91	5	1.2088	3.12299	91
CALM1	5	0.22596	0.41279	0.991185	7874	3	-0.49255	0.0007683	0.0034644	0.708666	92	2	-0.49255	3.11447	92
TAS2R30	5	0.52316	0.67231	1	12697	2	2.3227	0.00078862	0.003556	0.715882	93	3	2.3227	3.10313	93
C3orf58	5	0.99883	0.99882	1	18988	0	1.3111	0.00079604	0.0035903	0.715882	94	5	1.3111	3.09907	94
BFAR	5	0.99919	0.99919	1	18997	0	1.2257	0.00080662	0.0036392	0.715882	95	5	1.2257	3.09333	95
ATP6AP2	5	0.90364	0.90397	1	17046	1	1.2613	0.00080948	0.0036502	0.715882	96	4	1.2613	3.09179	96
KRTAP25-1	5	0.20121	0.37922	0.990481	7226	3	-0.68121	0.00082127	0.003697	0.71767	97	2	-0.68121	3.08551	97
ATP6V0E1	5	0.99302	0.99303	1	18871	0	1.4354	0.00086349	0.0038719	0.732444	98	5	1.4354	3.06374	98
CWH43	5	0.38149	0.56005	1	10568	1	1.1999	0.00086838	0.003887	0.732444	99	4	1.1999	3.06129	99
IL13RA1	5	0.02494	0.078243	0.93363	1562	4	-3.7601	0.00087424	0.0039114	0.732444	100	1	-3.7601	3.05837	100
SAMD5	5	0.9991	0.99909	1	18996	0	0.91257	0.00090227	0.0040285	0.732444	101	5	0.91257	3.04466	101
DZIP1	5	0.34828	0.53459	1	10112	1	0.88117	0.0009038	0.0040348	0.732444	102	4	0.88117	3.04393	102
KRTAP16-1	5	0.99909	0.99907	1	18995	0	0.76124	0.00091498	0.0040738	0.732444	103	5	0.76124	3.03859	103
SLC16A12	5	0.86838	0.87337	1	16483	1	1.2927	0.00092134	0.0041066	0.732444	104	4	1.2927	3.03558	104
C10orf82	5	0.55716	0.70052	1	13221	1	0.76075	0.00092168	0.0041071	0.732444	105	4	0.76075	3.03542	105
ACAT2	5	0.065065	0.17584	0.952739	3464	3	-0.5969	0.0009272	0.0041363	0.732444	106	1	-0.5969	3.03283	106
CARHSP1	5	0.99907	0.99906	1	18994	0	0.79429	0.000933	0.0041581	0.732444	107	5	0.79429	3.03012	107
KRT38	5	0.99905	0.99905	1	18993	0	0.89204	0.00094686	0.0042273	0.737805	108	5	0.89204	3.02371	108
UBE3C	5	0.99904	0.99904	1	18992	0	0.95377	0.00095792	0.0042737	0.739109	109	5	0.95377	3.01867	109
FOXN1	5	0.29627	0.49516	0.998016	9365	2	-0.13922	0.00098016	0.004384	0.749779	110	2	-0.13922	3.0087	110
HMGCS1	5	0.94077	0.94101	1	17801	0	0.94755	0.00098561	0.0044142	0.749779	111	4	0.94755	3.00629	111
HFM1	5	0.88041	0.88305	1	16664	1	0.056717	0.0010331	0.0046156	0.769019	112	1	0.056717	2.98586	112
THOC2	5	0.41256	0.58433	1	11009	1	1.2548	0.0010453	0.0046827	0.769019	113	3	1.2548	2.98076	113
PLSCR4	5	0.99895	0.99894	1	18991	0	1.46	0.0010468	0.00469	0.769019	114	5	1.46	2.98014	114
CLDN24	5	0.99895	0.99894	1	18990	0	0.73709	0.0010546	0.0047296	0.769019	115	5	0.73709	2.97691	115
CHST15	5	0.95637	0.95659	1	18116	0	0.50487	0.0010773	0.004829	0.777893	116	3	0.50487	2.96766	116
PIKFYVE	5	0.54201	0.68785	1	12986	1	0.67671	0.0010861	0.0048659	0.777893	117	3	0.67671	2.96413	117
ZNF558	5	0.9989	0.99889	1	18989	0	0.87326	0.0010987	0.004918	0.779662	118	5	0.87326	2.95912	118
RPAP2	5	0.82857	0.84604	1	15980	1	-0.14071	0.001139	0.005098	0.80153	119	2	-0.14071	2.94348	119
NOP10	5	0.48215	0.63908	1	12063	1	1.1018	0.0011585	0.0051844	0.804782	120	4	1.1018	2.9361	120
B3GALT6	5	0.99882	0.99881	1	18987	0	0.78862	0.0011795	0.0052708	0.804782	121	5	0.78862	2.9283	121
FAM45A	5	0.43737	0.60369	1	11382	2	0.14832	0.001192	0.0053198	0.804782	122	2	0.14832	2.92372	122
POLB	5	0.87586	0.87932	1	16591	1	1.3933	0.0011986	0.0053562	0.804782	123	4	1.3933	2.92133	123
OR10C1	5	0.044759	0.12813	0.950922	2556	1	0.29448	0.0012036	0.0053796	0.804782	124	3	0.29448	2.91952	124
WEE2	5	0.9988	0.99878	1	18986	0	1.2799	0.0012037	0.0053806	0.804782	125	5	1.2799	2.91948	125
RRAGA	5	0.96643	0.9666	1	18300	0	1.1147	0.0012127	0.0054249	0.804782	126	4	1.1147	2.91625	126
RP11-514P8.7	5	0.44695	0.61122	1	11546	1	0.54217	0.0012207	0.0054572	0.804782	127	4	0.54217	2.91339	127
IQUB	5	0.84154	0.85427	1	16135	1	1.3104	0.0012379	0.0055279	0.807233	128	3	1.3104	2.90731	128
ZNF254	5	0.21076	0.39228	0.990481	7464	2	-0.97475	0.0012449	0.0055586	0.807233	129	2	-0.97475	2.90487	129
STK26	5	0.96769	0.96782	1	18333	0	0.4855	0.0012681	0.0056669	0.816719	130	3	0.4855	2.89685	130
CAPN8	5	0.061905	0.16872	0.952739	3323	1	0.60978	0.0012939	0.0057736	0.821819	131	4	0.60978	2.8881	131
C5orf30	5	0.947	0.94724	1	17919	0	1.3997	0.0012979	0.0057918	0.821819	132	3	1.3997	2.88676	132
SCAI	5	0.33217	0.52232	0.999571	9888	1	0.53034	0.0013342	0.0059469	0.831865	133	3	0.53034	2.87478	133
FUBP1	5	0.21207	0.39404	0.990481	7484	3	-0.3936	0.0013508	0.0060166	0.835477	134	2	-0.3936	2.86941	134
ZNF680	5	0.038334	0.1124	0.949821	2233	2	1.4919	0.0013619	0.0060609	0.835522	135	3	1.4919	2.86585	135
NBN	5	0.95637	0.95659	1	18061	0	1.0145	0.0013801	0.0061317	0.839198	136	3	1.0145	2.86009	136
C9orf117	5	0.96237	0.96256	1	18213	0	1.1851	0.0014038	0.0062227	0.841146	137	3	1.1851	2.85269	137
C12orf49	5	0.38269	0.56098	1	10588	1	1.4426	0.0014086	0.0062399	0.841146	138	4	1.4426	2.85121	138
SIAE	5	0.99857	0.99857	1	18985	0	0.59396	0.0014298	0.0063377	0.841146	139	5	0.59396	2.84472	139
CMPK2	5	0.022324	0.071423	0.93363	1451	2	0.35584	0.0014567	0.0064465	0.841146	140	3	0.35584	2.83663	140
MGC50722	5	0.99854	0.99853	1	18984	0	0.64856	0.0014607	0.0064679	0.841146	141	5	0.64856	2.83544	141
MYOF	5	0.71212	0.78801	1	14852	1	0.28967	0.0014664	0.0064897	0.841146	142	3	0.28967	2.83375	142
TLR10	5	0.25185	0.44748	0.995161	8491	1	1.142	0.0014689	0.0064996	0.841146	143	4	1.142	2.83301	143
PIAS4	5	0.12157	0.26539	0.975964	5158	1	0.53374	0.0014689	0.0064996	0.841146	144	4	0.53374	2.83301	144
MED27	5	0.1197	0.26266	0.974409	5112	2	-0.049307	0.0014992	0.0066292	0.842656	145	2	-0.049307	2.82414	145
NGDN	5	0.95637	0.95659	1	18133	0	1.4342	0.0015073	0.0066651	0.842656	146	4	1.4342	2.8218	146
EIF3H	5	0.9661	0.96627	1	18292	0	1.7874	0.0015097	0.006674	0.842656	147	4	1.7874	2.82111	147
PCDHGB1	5	0.84218	0.8547	1	16140	1	1.8386	0.00153	0.0067614	0.842656	148	3	1.8386	2.81531	148
PLP2	5	0.998	0.99798	1	18976	0	1.1177	0.0015477	0.0068332	0.842656	149	5	1.1177	2.81031	149
GEMIN6	5	0.51216	0.66337	1	12525	1	0.43845	0.0015626	0.0068889	0.842656	150	3	0.43845	2.80615	150
AOX1	5	0.94077	0.94101	1	17794	0	1.3144	0.0015657	0.0068962	0.842656	151	4	1.3144	2.80529	151
C11orf68	5	0.96167	0.96185	1	18199	0	1.1406	0.0015995	0.0070435	0.842656	152	3	1.1406	2.79602	152
PSMB3	5	0.31006	0.50548	0.998016	9575	2	0.42815	0.0016021	0.0070539	0.842656	153	3	0.42815	2.79531	153
ARHGAP40	5	0.91399	0.91428	1	17272	0	1.1342	0.0016152	0.0071049	0.842656	154	3	1.1342	2.79177	154
ABCA8	5	0.055581	0.15405	0.952739	3053	4	-0.92614	0.0016155	0.0071059	0.842656	155	1	-0.92614	2.79169	155
B3GALT1	5	0.24466	0.43802	0.995122	8327	1	1.0677	0.0016186	0.0071215	0.842656	156	4	1.0677	2.79086	156
HIST1H2BE	4	0.035762	0.095754	0.948586	2116	2	-2.6681	0.0016315	0.0058319	0.821819	157	2	-2.6681	2.78741	157
FDXACB1	3	0.46468	0.53793	1	11805	1	-0.30797	0.0016369	0.0046505	0.769019	158	1	-0.30797	2.78598	158
LEAP2	5	0.99834	0.99833	1	18983	0	1.1455	0.0016609	0.0073042	0.842656	159	5	1.1455	2.77966	159
GSTM5	5	0.82207	0.84214	1	15922	1	0.32901	0.0016685	0.007338	0.842656	160	3	0.32901	2.77767	160
ARFGAP1	5	0.21032	0.39168	0.990481	7457	3	-0.37964	0.0016708	0.0073459	0.842656	161	2	-0.37964	2.77708	161
ARFIP1	5	0.99833	0.99832	1	18982	0	0.9074	0.0016728	0.0073531	0.842656	162	5	0.9074	2.77656	162
TAS2R42	5	0.99828	0.99827	1	18981	0	0.9619	0.0017205	0.0075447	0.842656	163	5	0.9619	2.76435	163
TTC14	5	0.56398	0.7062	1	13316	2	0.71422	0.0017214	0.0075499	0.842656	164	3	0.71422	2.76412	164
RALA	5	0.94077	0.94101	1	17802	0	1.5929	0.00173	0.0075863	0.842656	165	4	1.5929	2.76195	165
ZMAT3	5	0.12336	0.26802	0.977161	5200	2	1.584	0.001743	0.0076472	0.842656	166	3	1.584	2.7587	166
MRAP	5	0.71806	0.79048	1	14895	1	1.3955	0.0017608	0.0077216	0.842656	167	3	1.3955	2.75429	167
ASPM	5	0.18314	0.35407	0.990481	6748	3	-0.52353	0.0017743	0.0077799	0.842656	168	1	-0.52353	2.75097	168
RFFL	5	0.67294	0.77263	1	14569	1	0.983	0.0017812	0.0078101	0.842656	169	4	0.983	2.74929	169
ADAM22	5	0.92777	0.92806	1	17530	0	1.0158	0.0017841	0.0078221	0.842656	170	4	1.0158	2.74858	170
EID2B	5	0.44108	0.60657	1	11433	1	1.1773	0.0018092	0.0079334	0.842656	171	4	1.1773	2.74251	171
PCDHGB4	5	0.99034	0.99038	1	18824	0	1.0848	0.0018145	0.0079569	0.842656	172	5	1.0848	2.74124	172
GLIPR1L2	5	0.74402	0.80162	1	15100	1	0.5497	0.0018273	0.0080131	0.842656	173	3	0.5497	2.73819	173
RAB18	5	0.039299	0.11476	0.949821	2272	3	-0.40202	0.0018375	0.0080594	0.842656	174	2	-0.40202	2.73577	174
APOBEC3C	5	0.56556	0.70754	1	13348	1	0.88861	0.0018525	0.0081239	0.842656	175	4	0.88861	2.73224	175
ZBTB41	5	0.79167	0.82499	1	15602	1	0.71422	0.0018571	0.0081484	0.842656	176	4	0.71422	2.73116	176
IVL	5	0.90946	0.90976	1	17166	0	0.85705	0.0018683	0.0081994	0.842656	177	3	0.85705	2.72855	177
TMEM52	5	0.97406	0.97415	1	18463	0	0.89682	0.0018786	0.0082452	0.842656	178	4	0.89682	2.72617	178
ARHGAP29	5	0.82072	0.84137	1	15905	1	-0.40247	0.0018802	0.0082509	0.842656	179	1	-0.40247	2.7258	179
C10orf88	5	0.96793	0.96807	1	18339	0	0.69336	0.0018966	0.0083149	0.842656	180	4	0.69336	2.72202	180
GRIN2B	5	0.26203	0.46088	0.995161	8737	1	1.0046	0.0019008	0.0083316	0.842656	181	4	1.0046	2.72106	181
S100A3	5	0.99809	0.99808	1	18980	0	1.0325	0.0019054	0.0083514	0.842656	182	5	1.0325	2.72001	182
TBX1	5	0.99808	0.99808	1	18979	0	0.91627	0.0019184	0.0084044	0.842656	183	5	0.91627	2.71706	183
IMPG1	5	0.63741	0.76011	1	14326	1	0.056386	0.0019331	0.0084601	0.842656	184	2	0.056386	2.71375	184
MAPK8	5	0.41584	0.58682	1	11055	2	1.3985	0.0019355	0.008469	0.842656	185	3	1.3985	2.71321	185
EFNB2	5	0.99804	0.99804	1	18978	0	0.8536	0.0019567	0.0085512	0.842656	186	5	0.8536	2.70848	186
BIRC8	5	0.72895	0.79503	1	14980	1	1.0232	0.0019766	0.0086288	0.842656	187	4	1.0232	2.70408	187
C10orf2	5	0.16012	0.32181	0.987052	6174	1	0.4972	0.001986	0.0086683	0.842656	188	4	0.4972	2.70202	188
ATP13A3	5	0.81402	0.83746	1	15829	1	0.95104	0.0019877	0.0086792	0.842656	189	4	0.95104	2.70165	189
RNASEK	5	0.998	0.99798	1	18977	0	0.81756	0.0020022	0.0087433	0.842656	190	5	0.81756	2.69849	190
AC069063.2	5	0.41975	0.58985	1	11127	2	-0.97475	0.0020441	0.0089129	0.842656	191	2	-0.97475	2.6895	191
FBXL3	5	0.99795	0.99793	1	18975	0	0.89545	0.002052	0.0089457	0.842656	192	5	0.89545	2.68782	192
OR2A5	5	0.99794	0.99792	1	18974	0	0.87651	0.0020565	0.0089587	0.842656	193	5	0.87651	2.68687	193
GSTO1	5	0.9695	0.96957	1	18375	0	0.86744	0.0020808	0.0090644	0.842656	194	4	0.86744	2.68177	194
PIH1D1	5	0.99617	0.99614	1	18932	0	1.0251	0.0020837	0.00908	0.842656	195	5	1.0251	2.68116	195
KIF2B	5	0.98189	0.98201	1	18634	0	1.5257	0.0020861	0.0090852	0.842656	196	4	1.5257	2.68066	196
SNRPN	5	0.91831	0.91859	1	17353	0	1.3422	0.0020915	0.0091117	0.842656	197	4	1.3422	2.67954	197
LRRFIP2	5	0.1272	0.2738	0.977236	5297	3	-3.9523	0.0020919	0.0091128	0.842656	198	2	-3.9523	2.67946	198
DGAT1	5	0.017761	0.059215	0.915689	1218	2	1.1697	0.0020956	0.0091289	0.842656	199	3	1.1697	2.67869	199
CHCHD1	5	0.9873	0.98733	1	18767	0	1.0929	0.0021049	0.0091685	0.842656	200	4	1.0929	2.67677	200
NR0B1	5	0.83707	0.85139	1	16089	1	0.74102	0.0021448	0.009348	0.842656	201	4	0.74102	2.66861	201
PRDM9	5	0.97285	0.97292	1	18435	0	1.3167	0.0021454	0.0093517	0.842656	202	4	1.3167	2.66849	202
NTPCR	5	0.99785	0.99782	1	18973	0	0.94508	0.0021539	0.0093876	0.842656	203	5	0.94508	2.66677	203
NT5DC1	5	0.54258	0.68833	1	13014	1	1.201	0.0021749	0.0094688	0.842656	204	3	1.201	2.66256	204
USP14	5	0.11202	0.25133	0.970883	4901	1	1.5178	0.0021884	0.009527	0.842656	205	4	1.5178	2.65987	205
OR10R2	5	0.99042	0.99047	1	18825	0	1.2374	0.0021926	0.0095427	0.842656	206	5	1.2374	2.65904	206
AL356135.1	1	0.99781	0.99782	1	18972	0	3.9966	0.0021943	0.0021658	0.638689	207	1	3.9966	2.6587	207
UBE2D2	5	0.53904	0.68539	1	12949	2	0.43404	0.0021977	0.0095682	0.842656	208	3	0.43404	2.65803	208
ACPT	5	0.99778	0.99776	1	18971	0	0.88482	0.0022224	0.0096702	0.842656	209	5	0.88482	2.65318	209
MID2	5	0.79632	0.82745	1	15653	1	1.0701	0.0022435	0.0097659	0.842656	210	4	1.0701	2.64907	210
OPN1LW	5	0.90112	0.90151	1	17008	1	0.7852	0.0022506	0.0097914	0.842656	211	4	0.7852	2.6477	211
AC124312.1	5	0.99774	0.99771	1	18970	0	1.2952	0.00226	0.0098315	0.842656	212	5	1.2952	2.64589	212
STT3B	5	0.7647	0.81131	1	15322	1	1.381	0.0022644	0.0098456	0.842656	213	4	1.381	2.64505	213
FKBP3	5	0.13514	0.28543	0.979165	5527	2	1.2983	0.002266	0.0098518	0.842656	214	3	1.2983	2.64474	214
OSGEPL1	5	0.64535	0.76279	1	14377	1	0.22122	0.0022892	0.0099517	0.842656	215	3	0.22122	2.64032	215
FANCF	5	0.99771	0.99768	1	18969	0	0.58797	0.0022908	0.009958	0.842656	216	5	0.58797	2.64001	216
TPP1	5	0.99771	0.99768	1	18968	0	0.62117	0.0022938	0.0099731	0.842656	217	5	0.62117	2.63944	217
CISD2	5	0.59125	0.72917	1	13737	1	1.3406	0.0022984	0.0099928	0.842656	218	3	1.3406	2.63857	218
ZNF610	5	0.13368	0.28335	0.978146	5485	2	0.30704	0.0023035	0.010013	0.842656	219	2	0.30704	2.63761	219
IREB2	5	0.99768	0.99766	1	18967	0	0.96957	0.002315	0.010057	0.842656	220	5	0.96957	2.63545	220
MEIOB	5	0.93659	0.93683	1	17715	0	1.5266	0.0023191	0.010076	0.842656	221	3	1.5266	2.63468	221
LSG1	5	0.99768	0.99765	1	18966	0	0.8894	0.0023225	0.01009	0.842656	222	5	0.8894	2.63404	222
OR5V1	5	0.46573	0.62596	1	11816	1	1.3451	0.002323	0.010094	0.842656	223	4	1.3451	2.63395	223
LYN	5	0.92509	0.92541	1	17474	0	1.6554	0.0023496	0.010207	0.842656	224	3	1.6554	2.62901	224
OR5H1	5	0.61617	0.75058	1	14131	2	-0.97475	0.0023564	0.010239	0.842656	225	1	-0.97475	2.62775	225
C16orf96	5	0.99764	0.99762	1	18965	0	0.51468	0.0023566	0.01024	0.842656	226	5	0.51468	2.62771	226
NDUFAF1	5	0.95637	0.95659	1	18063	0	1.0925	0.0023616	0.010259	0.842656	227	4	1.0925	2.62679	227
KCNT2	5	0.4568	0.619	1	11675	2	1.4128	0.002366	0.010282	0.842656	228	3	1.4128	2.62599	228
SLC30A4	5	0.88222	0.88456	1	16691	1	0.91671	0.0024093	0.010455	0.842656	229	3	0.91671	2.61811	229
LRP3	5	0.96887	0.96897	1	18362	0	0.98411	0.0024234	0.010506	0.842656	230	3	0.98411	2.61557	230
B3GALT5	5	0.99757	0.99754	1	18963	0	0.87018	0.0024294	0.010524	0.842656	231	5	0.87018	2.6145	231
SELENBP1	5	0.88921	0.89057	1	16809	1	1.0605	0.0024315	0.01053	0.842656	232	3	1.0605	2.61413	232
ATP6V1D	5	0.92044	0.92077	1	17400	0	1.2441	0.0024559	0.010639	0.842656	233	3	1.2441	2.60979	233
ATG3	5	0.095341	0.22612	0.963811	4445	3	-0.91362	0.0024622	0.010668	0.842656	234	2	-0.91362	2.60868	234
ASTE1	5	0.98096	0.98108	1	18611	0	1.3709	0.002497	0.010806	0.842656	235	4	1.3709	2.60258	235
AC008914.1	4	0.88399	0.88397	1	16709	0	2.0795	0.0025027	0.0089129	0.842656	236	3	2.0795	2.60159	236
POLR1D	5	0.99749	0.99747	1	18962	0	0.66196	0.0025102	0.010863	0.842656	237	5	0.66196	2.60029	237
UNC79	5	0.099737	0.23283	0.965206	4575	3	-1.8643	0.0025151	0.010883	0.842656	238	1	-1.8643	2.59944	238
FGF14	5	0.59909	0.73591	1	13870	1	1.2075	0.0025399	0.010984	0.842656	239	4	1.2075	2.59518	239
OR51I2	5	0.99746	0.99744	1	18961	0	0.82417	0.0025406	0.010987	0.842656	240	5	0.82417	2.59506	240
SASH3	5	0.99745	0.99743	1	18960	0	0.73139	0.0025481	0.011022	0.842656	241	5	0.73139	2.59378	241
CD109	5	0.99745	0.99743	1	18959	0	0.58627	0.0025544	0.011055	0.842656	242	5	0.58627	2.59271	242
STK40	5	0.99744	0.99742	1	18958	0	0.51646	0.0025642	0.011095	0.842656	243	5	0.51646	2.59105	243
TRIM49B	5	0.36827	0.54984	1	10386	2	0.2177	0.002568	0.011113	0.842656	244	2	0.2177	2.5904	244
GLIPR1L1	5	0.99742	0.9974	1	18957	0	0.76349	0.0025809	0.011176	0.842656	245	5	0.76349	2.58823	245
HOXB4	5	0.99742	0.9974	1	18956	0	0.53337	0.0025836	0.011186	0.842656	246	5	0.53337	2.58777	246
S100A7L2	5	0.59193	0.72978	1	13744	2	0.38077	0.0025906	0.011219	0.842656	247	3	0.38077	2.5866	247
ODAM	5	0.9974	0.99739	1	18955	0	0.61145	0.002601	0.011258	0.842656	248	5	0.61145	2.58486	248
PLBD2	5	0.99739	0.99738	1	18954	0	0.63328	0.0026114	0.0113	0.842656	249	5	0.63328	2.58313	249
DSCAM	5	0.99737	0.99736	1	18953	0	0.59966	0.0026317	0.011387	0.842656	250	5	0.59966	2.57976	250
SLC5A12	5	0.86244	0.86884	1	16394	1	1.9425	0.0026403	0.011416	0.842656	251	4	1.9425	2.57835	251
DICER1	5	0.88041	0.88305	1	16666	1	0.11552	0.0026473	0.011444	0.842656	252	2	0.11552	2.5772	252
IGLL5	5	0.40493	0.57837	1	10893	2	0.32247	0.0026473	0.011444	0.842656	253	3	0.32247	2.5772	253
SLC18A3	5	0.57012	0.71135	1	13414	2	0.36701	0.0026872	0.011611	0.842656	254	3	0.36701	2.5707	254
GRHL2	5	0.99731	0.99729	1	18952	0	0.73731	0.002689	0.011619	0.842656	255	5	0.73731	2.57041	255
FARS2	5	0.63582	0.75955	1	14319	1	0.86318	0.0027064	0.011691	0.842656	256	4	0.86318	2.56761	256
ZMAT4	5	0.97838	0.9785	1	18562	0	1.363	0.0027185	0.011731	0.842656	257	4	1.363	2.56567	257
N4BP2L2	5	0.82423	0.84342	1	15946	1	1.4827	0.0027441	0.01184	0.842656	258	3	1.4827	2.5616	258
C1orf52	5	0.92395	0.92427	1	17462	0	1.3049	0.0027535	0.011881	0.842656	259	3	1.3049	2.56011	259
CYP2S1	5	0.26647	0.46677	0.995161	8855	3	-0.35132	0.0027548	0.011887	0.842656	260	2	-0.35132	2.55991	260
DDIT4L	5	0.99724	0.99722	1	18951	0	0.76303	0.0027598	0.011909	0.842656	261	5	0.76303	2.55912	261
TUBAL3	5	0.99724	0.99722	1	18950	0	0.84374	0.0027648	0.011927	0.842656	262	5	0.84374	2.55834	262
C1orf74	5	0.39941	0.57404	1	10808	2	1.3801	0.0027736	0.011962	0.842656	263	3	1.3801	2.55696	263
CCDC172	5	0.19814	0.37498	0.990481	7168	3	-3.0705	0.0027795	0.011985	0.842656	264	2	-3.0705	2.55603	264
CCDC69	5	0.99722	0.9972	1	18949	0	0.69431	0.0027798	0.011986	0.842656	265	5	0.69431	2.55599	265
RAB11B	5	0.79167	0.82499	1	15601	1	1.1478	0.0028052	0.012086	0.842656	266	3	1.1478	2.55204	266
EIF5	5	0.87508	0.8787	1	16578	1	-0.074516	0.0028198	0.012155	0.842656	267	2	-0.074516	2.54978	267
AL645728.1	5	0.059914	0.16409	0.952739	3240	3	-0.7033	0.0028301	0.012196	0.842656	268	2	-0.7033	2.5482	268
SLCO1B3	5	0.44694	0.61121	1	11537	2	-0.3373	0.0028324	0.012205	0.842656	269	2	-0.3373	2.54785	269
NT5C3B	5	0.25387	0.45009	0.995161	8537	1	1.1959	0.0028404	0.01224	0.842656	270	4	1.1959	2.54662	270
FRRS1	5	0.46116	0.62237	1	11740	2	1.7227	0.0028614	0.012327	0.842656	271	3	1.7227	2.54342	271
C17orf85	5	0.93336	0.93358	1	17651	0	1.3189	0.0028846	0.012425	0.842656	272	4	1.3189	2.53991	272
ITGAV	5	0.78892	0.82355	1	15566	1	0.87673	0.0028853	0.012427	0.842656	273	4	0.87673	2.53981	273
SPOP	5	0.84736	0.8581	1	16210	1	1.0757	0.0028859	0.012429	0.842656	274	4	1.0757	2.53972	274
MMP20	5	0.99711	0.99709	1	18948	0	0.88145	0.0028912	0.012451	0.842656	275	5	0.88145	2.53892	275
CASP16	5	0.99709	0.99706	1	18947	0	0.67916	0.0029093	0.012519	0.842656	276	5	0.67916	2.53621	276
TNFRSF19	5	0.8927	0.89366	1	16879	1	0.95786	0.0029124	0.012533	0.842656	277	4	0.95786	2.53575	277
COPS5	5	0.53696	0.6837	1	12921	2	0.11172	0.0029239	0.012568	0.842656	278	2	0.11172	2.53404	278
THSD1	5	0.60349	0.73967	1	13927	1	1.6262	0.0029353	0.012615	0.842656	279	3	1.6262	2.53235	279
TOR1A	5	0.91343	0.91373	1	17253	0	1.1027	0.0029379	0.012626	0.842656	280	3	1.1027	2.53196	280
SMYD3	5	0.99706	0.99704	1	18946	0	0.86698	0.0029379	0.012627	0.842656	281	5	0.86698	2.53196	281
PPP2CA	5	0.0021213	0.0092439	0.857015	186	3	-1.2116	0.0029382	0.012629	0.842656	282	2	-1.2116	2.53192	282
RFX6	5	0.77197	0.81488	1	15385	1	1.0504	0.0029642	0.012737	0.842656	283	4	1.0504	2.52809	283
ANKRD34B	5	0.99702	0.997	1	18945	0	1.2049	0.0029827	0.012806	0.842656	284	5	1.2049	2.52539	284
NKD2	5	0.99701	0.99699	1	18944	0	0.6776	0.0029892	0.012828	0.842656	285	5	0.6776	2.52445	285
FKSG51	5	0.19813	0.37496	0.990481	7146	3	-1.0745	0.0029911	0.012836	0.842656	286	1	-1.0745	2.52417	286
GALT	5	0.88915	0.89052	1	16807	1	0.98178	0.0029923	0.012842	0.842656	287	4	0.98178	2.52399	287
ACOT13	5	0.997	0.99698	1	18943	0	0.80118	0.0029984	0.012865	0.842656	288	5	0.80118	2.52311	288
FBXO2	5	0.73956	0.79962	1	15067	1	1.0797	0.0030025	0.01289	0.842656	289	3	1.0797	2.52252	289
MBLAC2	5	0.21871	0.4029	0.990481	7669	1	0.96204	0.0030237	0.012976	0.843441	290	3	0.96204	2.51946	290
AC010722.1	5	0.99696	0.99694	1	18942	0	1.0175	0.0030354	0.013021	0.843441	291	5	1.0175	2.51778	291
WASL	5	0.47139	0.63047	1	11909	1	0.55004	0.0030439	0.013064	0.843441	292	3	0.55004	2.51657	292
ACTL6B	5	0.37098	0.552	1	10420	2	0.34703	0.0030547	0.0131	0.843441	293	3	0.34703	2.51503	293
FAM78B	5	0.99694	0.99692	1	18941	0	0.84982	0.0030598	0.013123	0.843441	294	5	0.84982	2.51431	294
TNS1	5	0.92206	0.92236	1	17424	0	1.1035	0.0030762	0.013187	0.844701	295	4	1.1035	2.51199	295
DDX59	5	0.89197	0.89299	1	16866	1	0.83203	0.0030968	0.01327	0.845011	296	4	0.83203	2.50909	296
LSM12	5	0.71651	0.78982	1	14880	1	1.2171	0.0031003	0.013281	0.845011	297	4	1.2171	2.5086	297
SLC17A9	5	0.7561	0.80717	1	15235	1	1.3281	0.0031172	0.013352	0.846683	298	4	1.3281	2.50624	298
ZNF26	5	0.23558	0.42583	0.992646	8102	3	-2.6202	0.0031497	0.01348	0.850551	299	1	-2.6202	2.50173	299
PRSS33	5	0.99685	0.99682	1	18940	0	0.56283	0.0031544	0.013502	0.850551	300	5	0.56283	2.50108	300
FLVCR1	5	0.048559	0.13724	0.952739	2726	1	0.96009	0.0031877	0.013651	0.854975	301	4	0.96009	2.49652	301
CYB561D1	5	0.022454	0.071764	0.93363	1456	2	0.59573	0.0031993	0.013689	0.854975	302	3	0.59573	2.49495	302
SNAPC1	5	0.38066	0.5594	1	10558	2	0.23522	0.0032025	0.013707	0.854975	303	2	0.23522	2.49451	303
ANAPC7	5	0.17289	0.33982	0.988875	6504	2	0.084514	0.0032554	0.01394	0.866644	304	2	0.084514	2.4874	304
C21orf62	5	0.97849	0.97861	1	18563	0	1.1238	0.0032766	0.014021	0.86882	305	4	1.1238	2.48458	305
DHRS7	5	0.51705	0.66732	1	12592	2	-0.20853	0.0033083	0.01414	0.870855	306	2	-0.20853	2.4804	306
KCNK16	5	0.99669	0.99666	1	18939	0	0.95592	0.0033095	0.014145	0.870855	307	5	0.95592	2.48024	307
MEIS1	5	0.54912	0.69379	1	13107	2	-0.61044	0.0033397	0.014259	0.875072	308	2	-0.61044	2.47629	308
SZT2	5	0.039646	0.11562	0.949821	2294	3	-1.1146	0.0033658	0.01436	0.876127	309	2	-1.1146	2.47291	309
PROZ	5	0.99663	0.9966	1	18938	0	0.7624	0.0033687	0.014369	0.876127	310	5	0.7624	2.47254	310
USP11	5	0.99659	0.99655	1	18937	0	0.48153	0.0034113	0.014536	0.881298	311	5	0.48153	2.46708	311
C1QTNF3	5	0.50203	0.65515	1	12359	1	0.80438	0.003414	0.014546	0.881298	312	3	0.80438	2.46674	312
ALOX12B	5	0.9965	0.99647	1	18936	0	0.75567	0.0034998	0.014889	0.894967	313	5	0.75567	2.45596	313
TRAPPC12	5	0.99342	0.99344	1	18879	0	1.2272	0.0035178	0.014966	0.894967	314	5	1.2272	2.45373	314
TRIM36	5	0.58086	0.72033	1	13572	2	1.0503	0.0035197	0.014972	0.894967	315	3	1.0503	2.45349	315
DEFA6	5	0.22556	0.41227	0.991185	7861	1	1.0468	0.0035331	0.015026	0.894967	316	4	1.0468	2.45184	316
CYBB	5	0.2746	0.47743	0.996807	9057	2	1.0089	0.0035367	0.015041	0.894967	317	3	1.0089	2.4514	317
FAM189A2	5	0.99645	0.99642	1	18935	0	0.68136	0.0035466	0.01508	0.894967	318	5	0.68136	2.45019	318
ANO2	5	0.62056	0.7543	1	14208	1	0.63036	0.0035726	0.015172	0.894967	319	3	0.63036	2.44702	319
SPRYD4	5	0.99643	0.99639	1	18934	0	0.54078	0.0035745	0.015183	0.894967	320	5	0.54078	2.44678	320
DEFB1	5	0.12507	0.27064	0.977236	5238	1	1.2787	0.0035781	0.015195	0.894967	321	4	1.2787	2.44635	321
CBLN1	5	0.7526	0.80556	1	15190	1	0.87216	0.0036069	0.015311	0.89733	322	4	0.87216	2.44287	322
NACA	5	0.69885	0.78264	1	14757	1	1.1732	0.0036138	0.015337	0.89733	323	4	1.1732	2.44204	323
PCMTD1	5	0.21727	0.40097	0.990481	7616	2	0.51902	0.0036254	0.015377	0.89733	324	3	0.51902	2.44064	324
CYP2A6	5	0.28463	0.48638	0.998016	9209	1	1.1952	0.0036483	0.015471	0.898332	325	4	1.1952	2.43791	325
VWF	5	0.99632	0.99629	1	18933	0	0.9292	0.0036774	0.015591	0.898332	326	5	0.9292	2.43446	326
S1PR5	5	0.93145	0.93171	1	17616	0	1.1102	0.0037132	0.015733	0.898332	327	4	1.1102	2.43025	327
WARS2	5	0.98557	0.98564	1	18728	0	0.91747	0.0037149	0.015737	0.898332	328	4	0.91747	2.43005	328
KMT2D	5	0.15207	0.31031	0.985706	5966	2	0.80261	0.0037267	0.015779	0.898332	329	3	0.80261	2.42868	329
PTPRJ	5	0.97416	0.97425	1	18466	0	1.0383	0.0037311	0.015799	0.898332	330	4	1.0383	2.42816	330
LAMTOR2	5	0.16174	0.3241	0.987052	6200	1	0.80652	0.0037364	0.015825	0.898332	331	4	0.80652	2.42755	331
SCML1	5	0.99585	0.99582	1	18925	0	1.2675	0.0037544	0.015892	0.898332	332	5	1.2675	2.42546	332
GNGT2	5	0.41104	0.58317	1	10989	1	0.28622	0.0037602	0.015911	0.898332	333	3	0.28622	2.42479	333
ZC2HC1A	5	0.69852	0.78253	1	14752	1	-0.40247	0.0037839	0.016007	0.898332	334	2	-0.40247	2.42206	334
C1orf94	5	0.92174	0.92205	1	17417	0	1.1112	0.0037863	0.016017	0.898332	335	4	1.1112	2.42178	335
UBQLN1	5	0.7263	0.79392	1	14966	1	1.4138	0.0037872	0.016023	0.898332	336	4	1.4138	2.42168	336
MAGEC3	5	0.99551	0.9955	1	18918	0	0.84981	0.0038011	0.016079	0.898332	337	5	0.84981	2.42009	337
TMTC4	5	0.98858	0.98862	1	18796	0	1.341	0.0038018	0.016083	0.898332	338	4	1.341	2.42001	338
SREBF1	5	0.95926	0.95943	1	18145	0	1.0858	0.0038227	0.01616	0.898332	339	4	1.0858	2.41763	339
VCY	5	0.88254	0.88483	1	16696	1	1.3302	0.0038391	0.016237	0.898332	340	3	1.3302	2.41577	340
SETD5	5	0.39964	0.57421	1	10824	2	0.30001	0.0038856	0.01642	0.898332	341	3	0.30001	2.41054	341
PRKG2	5	0.48743	0.64333	1	12140	2	1.1224	0.0038936	0.016454	0.898332	342	3	1.1224	2.40965	342
MPP6	5	0.9791	0.97922	1	18573	0	1.079	0.003904	0.016503	0.898332	343	4	1.079	2.40849	343
FGF9	5	0.7647	0.81131	1	15320	1	1.1041	0.0039046	0.016504	0.898332	344	4	1.1041	2.40842	344
PEX11G	5	0.99609	0.99607	1	18931	0	0.58204	0.0039057	0.016508	0.898332	345	5	0.58204	2.4083	345
THAP2	5	0.76743	0.81264	1	15347	1	0.43091	0.003916	0.016548	0.898332	346	3	0.43091	2.40716	346
PLCB4	5	0.27961	0.48258	0.997901	9146	2	1.3366	0.003916	0.016548	0.898332	347	3	1.3366	2.40716	347
TOMM20	5	0.58086	0.72033	1	13576	2	1.1395	0.0039203	0.016569	0.898332	348	3	1.1395	2.40668	348
DBR1	5	0.947	0.94724	1	17912	0	1.091	0.0039242	0.016583	0.898332	349	4	1.091	2.40625	349
XIAP	5	0.14095	0.29405	0.981217	5681	3	-0.76928	0.0039339	0.016622	0.898332	350	2	-0.76928	2.40518	350
PDGFRA	5	0.49908	0.65272	1	12319	2	0.12164	0.0039744	0.016776	0.903941	351	2	0.12164	2.40073	351
SPINK8	5	0.99601	0.99599	1	18930	0	0.87029	0.0039851	0.016821	0.903941	352	5	0.87029	2.39956	352
TRPC7	5	0.97948	0.97959	1	18578	0	0.93513	0.004016	0.016943	0.90741	353	4	0.93513	2.39621	353
RASGEF1A	5	0.99597	0.99595	1	18929	0	0.52077	0.0040276	0.016994	0.90741	354	5	0.52077	2.39495	354
LRRC8C	5	0.8652	0.87092	1	16430	1	0.61147	0.0040375	0.017028	0.90741	355	4	0.61147	2.39389	355
MAT1A	5	0.99594	0.99592	1	18928	0	0.6304	0.0040648	0.017143	0.90964	356	5	0.6304	2.39096	356
TBC1D2	5	0.99592	0.99591	1	18927	0	0.9538	0.0040751	0.017181	0.90964	357	5	0.9538	2.38986	357
PRAMEF2	3	0.99592	0.99602	1	18926	0	0.87632	0.0040813	0.011258	0.842656	358	3	0.87632	2.3892	358
RRAGB	5	0.8602	0.86718	1	16367	1	1.2608	0.0040841	0.017214	0.90964	359	4	1.2608	2.3889	359
ARAP1	5	0.042534	0.12272	0.949821	2439	1	0.90193	0.004101	0.017274	0.910301	360	3	0.90193	2.38711	360
MPDU1	5	0.97813	0.97826	1	18554	0	1.1405	0.0041302	0.017395	0.912129	361	4	1.1405	2.38403	361
MYO1D	5	0.70637	0.78568	1	14806	1	1.0689	0.0041436	0.017448	0.912129	362	4	1.0689	2.38262	362
GPR124	5	0.43945	0.60532	1	11406	1	0.92997	0.004145	0.017452	0.912129	363	4	0.92997	2.38248	363
UBB	5	0.02469	0.0776	0.93363	1549	2	1.229	0.004164	0.017545	0.912139	364	3	1.229	2.38049	364
CEACAM18	5	0.12947	0.27711	0.977236	5368	2	1.2441	0.0041762	0.017596	0.912139	365	3	1.2441	2.37922	365
GUCA1C	5	0.65253	0.76528	1	14431	1	0.051737	0.0042066	0.017724	0.912139	366	2	0.051737	2.37607	366
IPO11	5	0.47125	0.63036	1	11908	2	-1.7015	0.0042129	0.017746	0.912139	367	2	-1.7015	2.37542	367
GYPC	5	0.99576	0.99574	1	18924	0	0.59059	0.004235	0.017839	0.912139	368	5	0.59059	2.37315	368
TMEM81	5	0.31613	0.51016	0.998016	9660	1	1.3109	0.0042445	0.017869	0.912139	369	4	1.3109	2.37217	369
THEMIS2	5	0.63304	0.75861	1	14297	1	1.4512	0.0042462	0.01788	0.912139	370	4	1.4512	2.372	370
KRTAP20-3	5	0.99574	0.99572	1	18923	0	0.49796	0.0042582	0.017925	0.912139	371	5	0.49796	2.37077	371
GAK	5	0.12816	0.27521	0.977236	5326	2	0.24454	0.0042594	0.017929	0.912139	372	3	0.24454	2.37065	372
MOB3B	5	0.99573	0.99571	1	18922	0	0.64745	0.0042663	0.017952	0.912139	373	5	0.64745	2.36995	373
PQLC2	5	0.26671	0.46709	0.995161	8863	2	1.5111	0.004281	0.018012	0.912139	374	3	1.5111	2.36845	374
EMP3	5	0.99552	0.9955	1	18919	0	1.4786	0.004296	0.018066	0.912139	375	5	1.4786	2.36694	375
EMILIN3	5	0.97455	0.97467	1	18477	0	0.84917	0.0043006	0.018076	0.912139	376	4	0.84917	2.36647	376
RNF145	5	0.060844	0.16625	0.952739	3281	4	-0.92526	0.0043123	0.018125	0.912214	377	1	-0.92526	2.36529	377
ZDHHC11	5	0.033143	0.099461	0.948586	1978	3	-1.5076	0.0043347	0.018207	0.913908	378	2	-1.5076	2.36304	378
C4BPA	5	0.99564	0.99561	1	18921	0	0.50328	0.0043624	0.018321	0.915244	379	5	0.50328	2.36027	379
M6PR	5	0.09482	0.22528	0.963127	4431	3	-4.3888	0.0043651	0.01833	0.915244	380	1	-4.3888	2.36001	380
C8A	5	0.92044	0.92077	1	17382	0	1.3895	0.0044146	0.018527	0.918356	381	4	1.3895	2.35511	381
DPY30	5	0.86658	0.872	1	16449	1	1.0271	0.0044154	0.01853	0.918356	382	3	1.0271	2.35503	382
ITFG1	5	0.6279	0.75682	1	14262	1	0.55683	0.0044179	0.018537	0.918356	383	3	0.55683	2.35478	383
WDR48	5	0.60422	0.74031	1	13937	1	0.82979	0.0044325	0.018588	0.918465	384	3	0.82979	2.35335	384
POLDIP2	5	0.87435	0.87812	1	16567	1	0.92724	0.0044512	0.018669	0.919759	385	4	0.92724	2.35152	385
HDHD2	5	0.97193	0.97199	1	18419	0	0.75718	0.0044689	0.018745	0.919759	386	4	0.75718	2.3498	386
GEN1	5	0.38165	0.56018	1	10571	1	0.013596	0.0044707	0.018759	0.919759	387	2	0.013596	2.34962	387
GNPTAB	5	0.59431	0.73178	1	13789	1	1.024	0.0045125	0.018923	0.923361	388	4	1.024	2.34558	388
UBE2D3	5	0.577	0.71708	1	13520	2	0.10915	0.0045235	0.018971	0.923361	389	2	0.10915	2.34453	389
SFRP4	5	0.99545	0.99544	1	18917	0	0.53006	0.0045472	0.019065	0.923361	390	5	0.53006	2.34226	390
TSPAN9	5	0.99543	0.99542	1	18916	0	0.86742	0.0045734	0.019159	0.923361	391	5	0.86742	2.33976	391
SLC14A2	5	0.62251	0.75501	1	14225	1	1.0697	0.0045763	0.01917	0.923361	392	4	1.0697	2.33949	392
SORBS2	5	0.48854	0.64419	1	12160	1	1.2798	0.0045766	0.01917	0.923361	393	4	1.2798	2.33946	393
DENND5B	5	0.99539	0.99539	1	18915	0	0.88709	0.0045769	0.019172	0.923361	394	5	0.88709	2.33943	394
GABRB3	5	0.63582	0.75955	1	14317	1	0.40782	0.004618	0.019349	0.92953	395	3	0.40782	2.33555	395
PHF13	5	0.41357	0.58508	1	11023	1	-0.13807	0.0046555	0.0195	0.934422	396	2	-0.13807	2.33203	396
CDH16	5	0.99531	0.9953	1	18914	0	0.9045	0.0046896	0.019646	0.936361	397	5	0.9045	2.32886	397
SPAG8	5	0.8997	0.90015	1	16993	1	1.0575	0.0047347	0.019818	0.936361	398	4	1.0575	2.32471	398
TAS2R16	5	0.24693	0.44107	0.995161	8374	2	1.1871	0.0047416	0.019843	0.936361	399	3	1.1871	2.32408	399
COMMD2	5	0.79167	0.82499	1	15592	1	0.7384	0.0047535	0.019884	0.936361	400	4	0.7384	2.32299	400
RSC1A1	5	0.88041	0.88305	1	16671	1	1.231	0.0047588	0.019903	0.936361	401	4	1.231	2.3225	401
SLAIN1	5	0.99522	0.99519	1	18913	0	1.1727	0.0047833	0.02001	0.936361	402	5	1.1727	2.32027	402
DECR1	5	0.48176	0.63875	1	12047	2	0.28951	0.0047875	0.020026	0.936361	403	3	0.28951	2.31989	403
RLTPR	5	0.28819	0.48904	0.998016	9255	1	1.1955	0.0047914	0.020039	0.936361	404	3	1.1955	2.31954	404
DUSP10	5	0.99517	0.99514	1	18912	0	0.49644	0.0048315	0.020205	0.936361	405	5	0.49644	2.31592	405
MPHOSPH10	5	0.18597	0.35804	0.990481	6825	2	0.34032	0.0048339	0.020216	0.936361	406	3	0.34032	2.3157	406
CHORDC1	5	0.44406	0.60892	1	11487	2	-1.0316	0.0048403	0.020243	0.936361	407	2	-1.0316	2.31513	407
SPRYD3	5	0.97766	0.9778	1	18543	0	1.0516	0.0048847	0.020427	0.936361	408	4	1.0516	2.31116	408
BBS5	5	0.44694	0.61121	1	11531	2	-0.40247	0.0048931	0.02046	0.936361	409	1	-0.40247	2.31042	409
TOMM40L	5	0.65084	0.7647	1	14418	1	1.1443	0.0048957	0.020471	0.936361	410	4	1.1443	2.31019	410
C19orf38	5	0.81487	0.83799	1	15835	1	1.354	0.0048957	0.020471	0.936361	411	4	1.354	2.31019	411
PRDX4	5	0.2457	0.43941	0.995161	8350	2	0.94647	0.0049009	0.020492	0.936361	412	3	0.94647	2.30972	412
C6orf89	5	0.99229	0.99234	1	18860	0	0.96284	0.0049014	0.020494	0.936361	413	5	0.96284	2.30968	413
CAPN5	5	0.9941	0.99409	1	18889	0	1.0919	0.0049157	0.020544	0.936361	414	5	1.0919	2.30841	414
TMEM67	5	0.80801	0.83398	1	15766	1	1.0238	0.0049459	0.02066	0.936361	415	4	1.0238	2.30575	415
HOXA9	5	0.99503	0.99501	1	18911	0	0.36451	0.0049654	0.020743	0.936361	416	5	0.36451	2.30405	416
CPNE2	5	0.88592	0.88769	1	16747	1	1.0769	0.0049698	0.020764	0.936361	417	4	1.0769	2.30366	417
KLHL6	5	0.84311	0.85528	1	16154	1	1.0725	0.0049703	0.020766	0.936361	418	3	1.0725	2.30362	418
PSD	5	0.012951	0.045895	0.914596	948	3	-0.95708	0.0049987	0.020869	0.936361	419	2	-0.95708	2.30114	419
WASF2	5	0.995	0.99498	1	18910	0	0.46351	0.0049993	0.020872	0.936361	420	5	0.46351	2.30109	420
ITK	5	0.33251	0.5226	0.999571	9896	2	0.48992	0.0050272	0.020986	0.936361	421	3	0.48992	2.29867	421
AC129492.1	5	0.99497	0.99495	1	18909	0	0.40446	0.0050311	0.021006	0.936361	422	5	0.40446	2.29834	422
EPPIN	5	0.99496	0.99494	1	18908	0	0.64598	0.0050446	0.021054	0.936361	423	5	0.64598	2.29717	423
LYVE1	5	0.86658	0.872	1	16455	1	0.11185	0.0050515	0.021075	0.936361	424	2	0.11185	2.29658	424
CREB5	5	0.982	0.98212	1	18637	0	1.1868	0.0050863	0.021213	0.936361	425	4	1.1868	2.2936	425
RAB6C	5	0.9949	0.99488	1	18907	0	0.62691	0.0051038	0.021282	0.936361	426	5	0.62691	2.29211	426
RAB9B	5	0.25303	0.449	0.995161	8518	2	0.51901	0.0051043	0.021284	0.936361	427	3	0.51901	2.29206	427
AKR1C4	5	0.99489	0.99488	1	18906	0	0.96153	0.0051127	0.021317	0.936361	428	5	0.96153	2.29135	428
TEX38	5	0.99488	0.99487	1	18905	0	0.84771	0.0051162	0.021332	0.936361	429	5	0.84771	2.29105	429
ZNF213	5	0.99488	0.99487	1	18904	0	0.98216	0.0051174	0.021337	0.936361	430	5	0.98216	2.29095	430
HECW2	5	0.57209	0.713	1	13453	2	1.0151	0.0051198	0.021348	0.936361	431	3	1.0151	2.29075	431
CREB1	5	0.99487	0.99486	1	18903	0	0.91742	0.0051256	0.021372	0.936361	432	5	0.91742	2.29026	432
WDR33	5	0.99487	0.99486	1	18902	0	1.1081	0.0051299	0.021393	0.936361	433	5	1.1081	2.28989	433
EDA2R	5	0.94614	0.94638	1	17909	0	1.1422	0.0051348	0.021411	0.936361	434	4	1.1422	2.28948	434
DNALI1	5	0.99481	0.9948	1	18901	0	0.94773	0.0051883	0.021607	0.942763	435	5	0.94773	2.28497	435
CXCL14	5	0.99478	0.99476	1	18900	0	0.62909	0.0052246	0.021741	0.946451	436	5	0.62909	2.28195	436
SENP6	5	0.15544	0.31513	0.986502	6045	3	-0.58275	0.0052626	0.021888	0.950665	437	2	-0.58275	2.2788	437
LY6G6C	5	0.91279	0.91307	1	17231	0	1.0935	0.0053055	0.022045	0.952548	438	3	1.0935	2.27527	438
COA7	5	0.05248	0.14658	0.952739	2912	3	-1.0798	0.0053122	0.022076	0.952548	439	2	-1.0798	2.27473	439
ARL6	5	0.022064	0.07076	0.93363	1431	3	-2.6202	0.0053154	0.022091	0.952548	440	2	-2.6202	2.27446	440
MAP1A	5	0.36391	0.54652	1	10324	2	1.0921	0.0053523	0.022255	0.952548	441	3	1.0921	2.27146	441
C1orf43	5	0.19011	0.36385	0.990481	6929	2	-0.30599	0.0053542	0.022264	0.952548	442	2	-0.30599	2.27131	442
SIGLEC12	5	0.21653	0.39993	0.990481	7600	1	1.0812	0.0053571	0.022282	0.952548	443	4	1.0812	2.27107	443
SLC27A4	5	0.60233	0.73869	1	13906	2	0.32797	0.0053682	0.022324	0.952548	444	3	0.32797	2.27017	444
FIGN	5	0.88949	0.89081	1	16815	1	1.3391	0.0053734	0.022337	0.952548	445	3	1.3391	2.26975	445
PF4	5	0.52316	0.67231	1	12683	2	1.1003	0.0053907	0.022409	0.952548	446	3	1.1003	2.26835	446
AZIN2	5	0.81593	0.8386	1	15846	1	0.26311	0.0054434	0.022613	0.952548	447	3	0.26311	2.26413	447
TEX13A	5	0.87935	0.88217	1	16650	1	1.3759	0.0054544	0.022643	0.952548	448	3	1.3759	2.26325	448
FBF1	5	0.20972	0.39085	0.990481	7443	2	0.44518	0.0054812	0.022757	0.952548	449	3	0.44518	2.26112	449
YIPF5	5	0.11037	0.24883	0.969534	4862	3	-0.74009	0.0055265	0.022924	0.952548	450	2	-0.74009	2.25755	450
NCAM1	5	0.65082	0.76469	1	14417	1	0.77435	0.0055333	0.022958	0.952548	451	4	0.77435	2.25702	451
RBM39	5	0.95637	0.95659	1	18066	0	1.0175	0.0055381	0.022976	0.952548	452	3	1.0175	2.25664	452
ZSCAN9	5	0.99445	0.99445	1	18899	0	0.55431	0.0055455	0.023011	0.952548	453	5	0.55431	2.25606	453
MYLK	5	0.72283	0.79248	1	14943	1	0.36016	0.0055571	0.023055	0.952548	454	3	0.36016	2.25515	454
CRISP3	5	0.052602	0.14686	0.952739	2918	2	1.3802	0.0055755	0.023131	0.952548	455	3	1.3802	2.25372	455
GAB3	5	0.92173	0.92204	1	17416	0	0.58823	0.0055761	0.023134	0.952548	456	4	0.58823	2.25367	456
TBCE	5	0.95637	0.95659	1	18121	0	0.21422	0.0055793	0.023142	0.952548	457	2	0.21422	2.25342	457
DRGX	5	0.58851	0.72686	1	13689	1	1.0049	0.0055809	0.023147	0.952548	458	4	1.0049	2.2533	458
KIR2DL1	5	0.98498	0.98507	1	18721	0	0.90079	0.005581	0.023147	0.952548	459	4	0.90079	2.25329	459
GLS2	5	0.99439	0.99437	1	18898	0	0.55551	0.0056131	0.023269	0.952548	460	5	0.55551	2.2508	460
SHOC2	5	0.39259	0.56872	1	10719	1	0.98407	0.005632	0.023356	0.952548	461	4	0.98407	2.24934	461
ACSM4	5	0.99437	0.99436	1	18897	0	0.78285	0.0056337	0.023365	0.952548	462	5	0.78285	2.24921	462
CCNF	5	0.93372	0.93395	1	17663	0	1.0901	0.0056382	0.023382	0.952548	463	4	1.0901	2.24886	463
MMP13	5	0.99436	0.99435	1	18896	0	0.88381	0.0056442	0.0234	0.952548	464	5	0.88381	2.2484	464
SPOCK1	5	0.80233	0.83075	1	15709	1	0.78447	0.0056526	0.023432	0.952548	465	3	0.78447	2.24775	465
TST	5	0.99433	0.99433	1	18895	0	0.59213	0.0056674	0.023494	0.952548	466	5	0.59213	2.24662	466
SNAP23	5	0.99432	0.99431	1	18894	0	1.2145	0.0056835	0.023558	0.952548	467	5	1.2145	2.24538	467
OR5I1	5	0.35301	0.53818	1	10182	1	-1.4299	0.0056848	0.023561	0.952548	468	2	-1.4299	2.24528	468
KRTAP11-1	5	0.9943	0.99429	1	18893	0	0.48225	0.0057004	0.023614	0.952548	469	5	0.48225	2.24409	469
UGT2B7	5	0.76743	0.81264	1	15346	1	0.87436	0.0057102	0.023644	0.952548	470	4	0.87436	2.24335	470
EMC3	5	0.91599	0.91625	1	17302	0	1.3286	0.0057163	0.023671	0.952548	471	3	1.3286	2.24288	471
KRBA1	5	0.95265	0.95286	1	18031	0	0.18438	0.0057376	0.023751	0.952548	472	2	0.18438	2.24127	472
PLXNA1	5	0.77087	0.81432	1	15375	1	0.57256	0.0057393	0.023757	0.952548	473	3	0.57256	2.24114	473
H2AFB1	5	0.99425	0.99424	1	18892	0	0.6909	0.0057451	0.023784	0.952548	474	5	0.6909	2.2407	474
AGA	5	0.17681	0.34524	0.990195	6593	2	0.22621	0.0057903	0.023963	0.957631	475	2	0.22621	2.2373	475
BACE2	5	0.089549	0.21729	0.961809	4283	1	0.78903	0.0058061	0.02403	0.957631	476	4	0.78903	2.23612	476
KCTD8	5	0.99419	0.99419	1	18891	0	0.87112	0.0058138	0.024062	0.957631	477	5	0.87112	2.23554	477
TRHR	5	0.25555	0.45229	0.995161	8584	3	-0.49014	0.0058431	0.02418	0.957745	478	2	-0.49014	2.23336	478
RHAG	5	0.99415	0.99415	1	18890	0	0.77523	0.0058476	0.024196	0.957745	479	5	0.77523	2.23302	479
TRMT2A	5	0.61144	0.7465	1	14041	2	1.3472	0.0058572	0.02423	0.957745	480	3	1.3472	2.23231	480
CWC22	5	0.9484	0.94865	1	17942	0	1.2569	0.005906	0.024424	0.957745	481	4	1.2569	2.22871	481
EED	5	0.74905	0.80392	1	15155	1	0.56771	0.0059439	0.02457	0.957745	482	3	0.56771	2.22593	482
OR5K4	5	0.56575	0.70771	1	13351	2	-0.21156	0.0059486	0.02459	0.957745	483	2	-0.21156	2.22559	483
SRY	5	0.98206	0.98218	1	18639	0	0.80383	0.0059508	0.024597	0.957745	484	4	0.80383	2.22542	484
TPD52L2	5	0.51444	0.6652	1	12557	1	0.81417	0.0059539	0.024608	0.957745	485	4	0.81417	2.2252	485
PRKACG	5	0.99402	0.99401	1	18888	0	0.55052	0.0059765	0.024699	0.957745	486	5	0.55052	2.22355	486
GJE1	5	0.48743	0.64333	1	12138	2	0.16469	0.0060277	0.024884	0.957745	487	2	0.16469	2.21985	487
BCL2	5	0.99395	0.99395	1	18887	0	0.53311	0.0060465	0.024958	0.957745	488	5	0.53311	2.2185	488
NME8	5	0.27309	0.4754	0.995161	9017	3	-0.7882	0.0061068	0.025191	0.957745	489	1	-0.7882	2.21419	489
RAB44	5	0.99384	0.99384	1	18886	0	0.87346	0.0061595	0.025391	0.957745	490	5	0.87346	2.21045	490
TMEM59	5	0.067328	0.18092	0.952739	3582	2	0.71042	0.006172	0.025434	0.957745	491	3	0.71042	2.20957	491
OSR1	5	0.43681	0.60321	1	11372	1	0.82676	0.0061807	0.025465	0.957745	492	4	0.82676	2.20896	492
DUSP13	5	0.99382	0.99382	1	18885	0	0.69691	0.006184	0.025476	0.957745	493	5	0.69691	2.20873	493
ZFP62	5	0.99381	0.99381	1	18884	0	1.3664	0.006193	0.025515	0.957745	494	5	1.3664	2.2081	494
INO80E	5	0.98743	0.98747	1	18771	0	1.2275	0.0062085	0.025576	0.957745	495	4	1.2275	2.20701	495
CTB-133G6.1	5	0.54357	0.68916	1	13024	1	1.0094	0.0062115	0.025584	0.957745	496	4	1.0094	2.2068	496
GNPDA2	5	0.18931	0.36273	0.990481	6913	3	-3.177	0.0062123	0.025589	0.957745	497	2	-3.177	2.20675	497
CCDC169-SOHLH2	5	0.50729	0.65945	1	12442	1	0.63294	0.006217	0.025605	0.957745	498	3	0.63294	2.20642	498
SAMD8	5	0.99378	0.99377	1	18883	0	0.85541	0.006224	0.025633	0.957745	499	5	0.85541	2.20593	499
PCDHB10	5	0.99099	0.99106	1	18835	0	1.1264	0.0062281	0.025646	0.957745	500	5	1.1264	2.20564	500
DRAM2	5	0.57209	0.713	1	13444	2	0.42914	0.0062422	0.025693	0.957745	501	3	0.42914	2.20466	501
ATP6V0D1	5	0.65493	0.76612	1	14449	1	0.94036	0.006265	0.025772	0.957745	502	4	0.94036	2.20308	502
MTRR	5	0.36538	0.54766	1	10351	2	0.57462	0.0062875	0.025864	0.957745	503	3	0.57462	2.20152	503
HMOX2	5	0.99369	0.99369	1	18882	0	0.76094	0.006311	0.025949	0.957745	504	5	0.76094	2.1999	504
FAM177B	5	0.26672	0.4671	0.995161	8867	2	-1.5512	0.006338	0.026053	0.957745	505	2	-1.5512	2.19805	505
NDUFA9	5	0.97304	0.9731	1	18446	0	0.87498	0.0063532	0.026105	0.957745	506	3	0.87498	2.19701	506
EXOC8	5	0.99363	0.99363	1	18881	0	0.42464	0.006366	0.026154	0.957745	507	5	0.42464	2.19613	507
NPEPL1	5	0.065342	0.17644	0.952739	3482	2	-0.40247	0.0063705	0.026168	0.957745	508	1	-0.40247	2.19583	508
CHURC1	5	0.96876	0.96888	1	18359	0	0.88405	0.0063902	0.026243	0.957745	509	4	0.88405	2.19449	509
LAMTOR1	5	0.97348	0.97356	1	18456	0	1.08	0.0063955	0.02627	0.957745	510	4	1.08	2.19413	510
PPP2R5B	5	0.98085	0.98098	1	18608	0	0.47051	0.0064193	0.026345	0.957745	511	3	0.47051	2.19251	511
FCGR3A	5	0.37084	0.55188	1	10417	1	1.0921	0.0064223	0.026355	0.957745	512	4	1.0921	2.19231	512
TMEM56-RWDD3	5	0.28038	0.48315	0.997901	9151	2	0.6474	0.0064232	0.026357	0.957745	513	3	0.6474	2.19225	513
LIPE	5	0.065349	0.17646	0.952739	3483	3	-0.37644	0.0064652	0.026518	0.957745	514	2	-0.37644	2.18942	514
SPATA7	5	0.50535	0.65788	1	12403	1	-0.05932	0.006476	0.026568	0.957745	515	2	-0.05932	2.18869	515
SLC35D1	5	0.97826	0.97839	1	18557	0	0.82705	0.0064968	0.026645	0.957745	516	4	0.82705	2.1873	516
HECTD4	5	0.98455	0.98464	1	18708	0	0.92531	0.0065287	0.026768	0.957745	517	4	0.92531	2.18517	517
RTP5	5	0.99343	0.99344	1	18880	0	0.58901	0.0065741	0.026943	0.957745	518	5	0.58901	2.18216	518
DSTYK	5	0.94538	0.94561	1	17896	0	0.70347	0.0065766	0.026947	0.957745	519	4	0.70347	2.182	519
MRPL52	5	0.80032	0.82964	1	15697	1	0.057327	0.0065814	0.026969	0.957745	520	2	0.057327	2.18168	520
MRPL44	5	0.99341	0.99342	1	18878	0	0.94782	0.0065894	0.027	0.957745	521	5	0.94782	2.18115	521
TRIML1	5	0.12125	0.26495	0.975964	5149	2	1.189	0.0065914	0.027004	0.957745	522	3	1.189	2.18102	522
TERF2IP	5	0.9934	0.99342	1	18877	0	0.62714	0.0065951	0.027015	0.957745	523	5	0.62714	2.18078	523
XRCC6	5	0.58881	0.7271	1	13691	1	0.78998	0.0066091	0.027068	0.957745	524	3	0.78998	2.17986	524
FAM83G	5	0.99338	0.99339	1	18876	0	0.55624	0.0066152	0.027091	0.957745	525	5	0.55624	2.17946	525
STAU1	5	0.2073	0.38756	0.990481	7378	3	-0.55909	0.0066195	0.027104	0.957745	526	2	-0.55909	2.17917	526
NUMA1	5	0.98203	0.98215	1	18638	0	1.2867	0.0066315	0.027148	0.957745	527	4	1.2867	2.17839	527
PECR	5	0.89088	0.89201	1	16846	1	0.39778	0.0066342	0.027155	0.957745	528	4	0.39778	2.17821	528
TRIT1	5	0.88514	0.88701	1	16733	1	1.3178	0.006644	0.027191	0.957745	529	3	1.3178	2.17757	529
CENPBD1	5	0.25068	0.44598	0.995161	8467	2	1.0552	0.0066605	0.027249	0.957745	530	3	1.0552	2.17649	530
LRRC56	5	0.93675	0.93699	1	17719	0	0.8632	0.0066747	0.027307	0.957745	531	4	0.8632	2.17557	531
TRIM2	5	0.64327	0.76209	1	14358	1	1.0323	0.0066841	0.027341	0.957745	532	4	1.0323	2.17496	532
PAK3	5	0.79448	0.82648	1	15631	1	0.69856	0.0066869	0.02735	0.957745	533	4	0.69856	2.17478	533
RCOR3	5	0.33933	0.52778	0.999571	9999	1	1.2015	0.0066894	0.027359	0.957745	534	4	1.2015	2.17461	534
C8orf86	5	0.99329	0.99329	1	18875	0	0.81492	0.0067143	0.027446	0.957745	535	5	0.81492	2.173	535
NBR1	5	0.26485	0.46466	0.995161	8814	3	-2.2813	0.006718	0.027457	0.957745	536	2	-2.2813	2.17276	536
RBM4	5	0.95637	0.95659	1	18094	0	0.19543	0.0067396	0.027533	0.957745	537	2	0.19543	2.17137	537
CASS4	5	0.96021	0.96036	1	18169	0	0.91341	0.0067465	0.027561	0.957745	538	4	0.91341	2.17092	538
MARCKS	5	0.98802	0.98805	1	18787	0	0.85356	0.0067597	0.027604	0.957745	539	4	0.85356	2.17007	539
CHGA	5	0.99324	0.99325	1	18874	0	0.76324	0.0067619	0.027613	0.957745	540	5	0.76324	2.16993	540
NCK1	5	0.92509	0.92541	1	17473	0	0.95256	0.0067697	0.027651	0.957745	541	4	0.95256	2.16943	541
GFI1B	5	0.91315	0.91344	1	17247	0	0.90543	0.0067915	0.027731	0.957745	542	4	0.90543	2.16803	542
TNFSF18	5	0.19709	0.37351	0.990481	7125	1	0.61434	0.0067923	0.027735	0.957745	543	4	0.61434	2.16798	543
ZFYVE16	5	0.15042	0.30784	0.985706	5914	3	-3.6535	0.0067963	0.027748	0.957745	544	2	-3.6535	2.16773	544
UBE2D4	5	0.82909	0.84637	1	15984	1	0.53229	0.0068016	0.027766	0.957745	545	4	0.53229	2.16739	545
PHYHIPL	5	0.45186	0.61512	1	11610	1	0.29724	0.0068068	0.027783	0.957745	546	3	0.29724	2.16706	546
FAM65A	5	0.74905	0.80392	1	15160	1	0.84499	0.0068086	0.027789	0.957745	547	4	0.84499	2.16694	547
BRCC3	5	0.99318	0.99319	1	18873	0	0.59297	0.0068239	0.02785	0.957745	548	5	0.59297	2.16597	548
ICOSLG	5	0.82113	0.8416	1	15910	1	-0.11949	0.006845	0.027936	0.957745	549	2	-0.11949	2.16463	549
KCNK6	5	0.98679	0.98683	1	18753	0	0.72577	0.0068519	0.027965	0.957745	550	4	0.72577	2.16419	550
CNNM3	5	0.020761	0.067267	0.927184	1378	1	0.92942	0.0068694	0.028044	0.957745	551	4	0.92942	2.16308	551
MAP2K3	5	0.73897	0.79936	1	15065	1	0.98206	0.0068849	0.028097	0.957745	552	4	0.98206	2.1621	552
RRH	5	0.32461	0.51654	0.998341	9785	1	-0.093826	0.0068977	0.028143	0.957745	553	1	-0.093826	2.1613	553
NOL8	5	0.2296	0.41773	0.991267	7975	2	1.4183	0.0069042	0.028164	0.957745	554	3	1.4183	2.16089	554
MFSD6	5	0.15207	0.31031	0.985706	5965	1	1.009	0.0069292	0.028262	0.957745	555	4	1.009	2.15932	555
MAP3K7	5	0.52316	0.67231	1	12696	2	-0.12263	0.0069383	0.028291	0.957745	556	2	-0.12263	2.15875	556
FIG4	5	0.81989	0.84087	1	15898	1	0.41562	0.0070031	0.028528	0.957745	557	3	0.41562	2.15471	557
ARGLU1	5	0.080713	0.20366	0.955849	4039	1	1.0204	0.0070185	0.028586	0.957745	558	4	1.0204	2.15376	558
TECTB	5	0.028606	0.087766	0.938538	1773	1	0.99877	0.0070198	0.028589	0.957745	559	4	0.99877	2.15368	559
GLI3	5	0.99296	0.99298	1	18870	0	0.51457	0.0070409	0.028672	0.957745	560	5	0.51457	2.15237	560
CDX4	5	0.99207	0.99212	1	18854	0	0.91237	0.0070497	0.028703	0.957745	561	5	0.91237	2.15183	561
ALMS1	5	0.55421	0.69807	1	13174	1	0.9056	0.0070549	0.028718	0.957745	562	4	0.9056	2.15151	562
ATG2B	5	0.45186	0.61512	1	11609	1	0.37037	0.0070558	0.028722	0.957745	563	3	0.37037	2.15145	563
C19orf43	5	0.60923	0.7446	1	14012	1	0.76105	0.007064	0.02875	0.957745	564	4	0.76105	2.15095	564
IL10RB	5	0.10482	0.24048	0.966169	4711	2	1.0987	0.0070924	0.028873	0.957745	565	3	1.0987	2.14921	565
PICALM	5	0.15342	0.31226	0.986502	5987	1	0.39369	0.0071086	0.028927	0.957745	566	3	0.39369	2.14822	566
ZNF324B	5	0.91752	0.91779	1	17341	0	0.65433	0.0071298	0.029005	0.957745	567	4	0.65433	2.14692	567
ENHO	5	0.99284	0.99286	1	18869	0	0.7899	0.0071593	0.029112	0.957745	568	5	0.7899	2.14513	568
CARD14	5	0.89405	0.89489	1	16903	1	0.89687	0.0071612	0.029118	0.957745	569	3	0.89687	2.14501	569
XPC	5	0.81529	0.83822	1	15840	1	0.83301	0.0072086	0.02929	0.957745	570	4	0.83301	2.14215	570
SERPINB5	5	0.17332	0.34042	0.988875	6521	3	-3.3689	0.0072139	0.029309	0.957745	571	1	-3.3689	2.14183	571
C16orf45	5	0.87456	0.87829	1	16573	1	0.90707	0.0072493	0.029434	0.957745	572	4	0.90707	2.1397	572
SLC35A4	5	0.0027531	0.011879	0.857015	258	1	0.97941	0.0072551	0.029457	0.957745	573	3	0.97941	2.13936	573
RPS6	5	0.10009	0.23336	0.96552	4583	2	-0.19444	0.0072666	0.029495	0.957745	574	2	-0.19444	2.13867	574
CDHR1	5	0.66415	0.76939	1	14502	1	0.74096	0.0072766	0.029537	0.957745	575	4	0.74096	2.13807	575
NME3	5	0.10041	0.23385	0.96573	4590	2	0.39203	0.0072859	0.029573	0.957745	576	3	0.39203	2.13752	576
TAC1	5	0.98089	0.98103	1	18609	0	0.36576	0.0073021	0.029634	0.957745	577	3	0.36576	2.13655	577
TLE1	5	0.07353	0.19246	0.952739	3819	1	0.86831	0.0073097	0.029669	0.957745	578	4	0.86831	2.1361	578
ZNF501	5	0.58086	0.72033	1	13574	2	-1.5512	0.0073193	0.029705	0.957745	579	2	-1.5512	2.13553	579
FBXL7	5	0.99268	0.99272	1	18868	0	0.51058	0.0073239	0.029714	0.957745	580	5	0.51058	2.13526	580
CCR6	5	0.99267	0.99272	1	18867	0	0.76564	0.007327	0.029725	0.957745	581	5	0.76564	2.13507	581
ECHS1	5	0.97478	0.97491	1	18482	0	1.0518	0.0073273	0.029728	0.957745	582	4	1.0518	2.13506	582
TCEANC2	5	0.075175	0.19508	0.952739	3873	1	1.1654	0.0073328	0.029747	0.957745	583	4	1.1654	2.13473	583
AL357140.1	5	0.81989	0.84087	1	15897	1	1.3278	0.0073531	0.029826	0.957745	584	3	1.3278	2.13353	584
KIAA0586	5	0.56014	0.703	1	13261	2	0.10427	0.007372	0.029893	0.957745	585	2	0.10427	2.13241	585
GTPBP10	5	0.99263	0.99267	1	18866	0	1.0013	0.0073749	0.029906	0.957745	586	5	1.0013	2.13224	586
ZNF491	5	0.82304	0.84271	1	15937	1	0.94947	0.0073944	0.029982	0.957745	587	4	0.94947	2.1311	587
C1orf123	5	0.30542	0.50199	0.998016	9494	2	1.2434	0.0074	0.030006	0.957745	588	3	1.2434	2.13077	588
KRT25	5	0.45152	0.61484	1	11592	2	0.98308	0.0074024	0.030015	0.957745	589	3	0.98308	2.13063	589
CFAP97	5	0.85368	0.8625	1	16287	1	1.5485	0.0074247	0.030104	0.957745	590	3	1.5485	2.12932	590
RITA1	5	0.84528	0.85672	1	16180	1	0.87647	0.0074534	0.030211	0.957745	591	4	0.87647	2.12765	591
OSCP1	5	0.99254	0.99259	1	18865	0	0.45775	0.0074608	0.030238	0.957745	592	5	0.45775	2.12721	592
TRIM58	5	0.99252	0.99257	1	18864	0	0.79614	0.0074772	0.030297	0.957745	593	5	0.79614	2.12626	593
HBM	5	0.54266	0.68839	1	13015	1	0.79923	0.0074791	0.030304	0.957745	594	4	0.79923	2.12615	594
KLRG2	5	0.99249	0.99254	1	18863	0	0.38374	0.0075105	0.030408	0.957745	595	5	0.38374	2.12433	595
ZC3H12A	5	0.8067	0.83321	1	15750	1	1.3361	0.007511	0.030411	0.957745	596	3	1.3361	2.1243	596
WDR70	5	0.75692	0.80754	1	15245	1	1.1007	0.0075257	0.030476	0.957745	597	3	1.1007	2.12345	597
LEPREL4	5	0.97294	0.973	1	18439	0	0.51015	0.0075301	0.030492	0.957745	598	3	0.51015	2.1232	598
NBEAL1	5	0.947	0.94724	1	17924	0	1.074	0.0075342	0.030508	0.957745	599	4	1.074	2.12296	599
IKBKB	5	0.26991	0.47121	0.995161	8942	2	-0.35381	0.0075828	0.030677	0.957745	600	1	-0.35381	2.12017	600
FOLR2	5	0.99241	0.99246	1	18862	0	0.63961	0.0075923	0.030708	0.957745	601	5	0.63961	2.11963	601
DDX60L	5	0.91768	0.91795	1	17344	0	-0.15566	0.0076082	0.030763	0.957745	602	2	-0.15566	2.11872	602
LGALS8	5	0.94894	0.94919	1	17955	0	1.3578	0.0076096	0.030765	0.957745	603	4	1.3578	2.11864	603
YWHAH	5	0.53036	0.67823	1	12793	1	0.96202	0.0076215	0.030805	0.957745	604	4	0.96202	2.11796	604
PTPN9	5	0.17197	0.3385	0.988698	6482	2	0.17539	0.0076354	0.030865	0.957745	605	1	0.17539	2.11717	605
SPTSSB	5	0.99236	0.99241	1	18861	0	0.46234	0.0076448	0.030899	0.957745	606	5	0.46234	2.11663	606
SSH1	5	0.54372	0.68927	1	13026	1	0.86848	0.0076469	0.030908	0.957745	607	3	0.86848	2.11651	607
HEY1	5	0.93116	0.93144	1	17608	0	0.87707	0.0076497	0.030921	0.957745	608	4	0.87707	2.11636	608
AP3B1	5	0.51705	0.66732	1	12601	2	0.844	0.0076525	0.030928	0.957745	609	3	0.844	2.1162	609
AMDHD2	5	0.95273	0.95293	1	18034	0	0.65694	0.0076796	0.031029	0.957745	610	4	0.65694	2.11466	610
GABRA4	5	0.49908	0.65272	1	12331	2	0.46983	0.0076881	0.031054	0.957745	611	3	0.46983	2.11418	611
APOC3	5	0.25067	0.44598	0.995161	8466	1	1.0593	0.0077048	0.031121	0.957745	612	4	1.0593	2.11324	612
SNF8	5	0.99228	0.99233	1	18859	0	0.88363	0.0077198	0.031178	0.957745	613	5	0.88363	2.11239	613
TMC7	5	0.77876	0.81832	1	15452	1	0.7501	0.0077245	0.031196	0.957745	614	4	0.7501	2.11213	614
ASIP	5	0.12605	0.27213	0.977236	5264	3	-0.37298	0.0077935	0.031447	0.957745	615	2	-0.37298	2.10827	615
TAAR1	5	0.083356	0.20773	0.956854	4118	3	-4.556	0.0077935	0.031447	0.957745	616	2	-4.556	2.10827	616
EFCAB14	5	0.92642	0.92669	1	17503	0	0.7951	0.0078249	0.03156	0.957745	617	3	0.7951	2.10652	617
ZNF140	5	0.18119	0.35139	0.990481	6692	3	-3.2762	0.0078305	0.031579	0.957745	618	2	-3.2762	2.10621	618
CHP1	5	0.99216	0.99221	1	18857	0	0.87761	0.0078379	0.031607	0.957745	619	5	0.87761	2.1058	619
DCP1B	5	0.81038	0.83531	1	15786	1	0.89065	0.0078479	0.031637	0.957745	620	3	0.89065	2.10525	620
MAGEE2	5	0.19709	0.37351	0.990481	7127	2	-0.16348	0.0078585	0.031675	0.957745	621	2	-0.16348	2.10466	621
GTPBP2	5	0.94213	0.94238	1	17838	0	0.97846	0.0078674	0.031714	0.957745	622	4	0.97846	2.10417	622
R3HDM4	5	0.99212	0.99217	1	18856	0	0.69836	0.0078807	0.031766	0.957745	623	5	0.69836	2.10344	623
ZNF382	5	0.30344	0.50052	0.998016	9456	1	1.1285	0.0078954	0.031824	0.957745	624	4	1.1285	2.10263	624
LRP6	5	0.54211	0.68793	1	13008	2	0.20678	0.0078988	0.031837	0.957745	625	2	0.20678	2.10244	625
LGMN	5	0.99207	0.99212	1	18855	0	0.79278	0.0079265	0.031949	0.957745	626	5	0.79278	2.10092	626
FAM163B	5	0.93234	0.9326	1	17635	0	0.34669	0.0079315	0.03197	0.957745	627	3	0.34669	2.10064	627
CSK	5	0.61073	0.74587	1	14033	1	0.88753	0.0079458	0.032028	0.957745	628	4	0.88753	2.09986	628
ASB5	5	0.18248	0.35312	0.990481	6736	3	-0.57236	0.0079515	0.032042	0.957745	629	2	-0.57236	2.09955	629
OTOG	5	0.98241	0.9825	1	18650	0	1.0719	0.0079705	0.032107	0.957745	630	4	1.0719	2.09851	630
CYP26C1	5	0.3304	0.52097	0.999526	9865	1	0.74214	0.0079841	0.03217	0.957745	631	4	0.74214	2.09777	631
ZBTB3	5	0.99197	0.99202	1	18853	0	0.43439	0.0080276	0.032332	0.957745	632	5	0.43439	2.09541	632
PPP1R16B	5	0.77338	0.81559	1	15396	1	0.78714	0.0080326	0.03235	0.957745	633	4	0.78714	2.09514	633
EXOC2	5	0.38253	0.56087	1	10581	2	-0.019026	0.0080416	0.032383	0.957745	634	2	-0.019026	2.09466	634
EEF2K	5	0.99195	0.99199	1	18852	0	0.40449	0.0080494	0.032413	0.957745	635	5	0.40449	2.09424	635
ATP6V1F	5	0.98252	0.98259	1	18658	0	0.92645	0.0080545	0.032434	0.957745	636	4	0.92645	2.09396	636
NANOGNB	5	0.59361	0.73119	1	13770	2	-0.39325	0.0080568	0.032445	0.957745	637	1	-0.39325	2.09384	637
UCMA	5	0.28077	0.48346	0.997901	9156	2	0.99371	0.008057	0.032446	0.957745	638	3	0.99371	2.09383	638
GNPDA1	5	0.93501	0.93525	1	17688	0	0.68443	0.0080728	0.032492	0.957745	639	3	0.68443	2.09298	639
SLC1A1	5	0.94842	0.94868	1	17943	0	1.0066	0.0081091	0.032625	0.957745	640	4	1.0066	2.09103	640
COL21A1	5	0.1543	0.31354	0.986502	6016	3	-3.0142	0.0081126	0.032638	0.957745	641	2	-3.0142	2.09084	641
ARFGAP3	5	0.41104	0.58317	1	10987	2	0.94876	0.0081191	0.03266	0.957745	642	3	0.94876	2.09049	642
MUC6	5	0.9483	0.94855	1	17938	0	1.0241	0.008124	0.03268	0.957745	643	4	1.0241	2.09023	643
RGSL1	5	0.60422	0.74031	1	13938	1	0.96887	0.0081266	0.03269	0.957745	644	3	0.96887	2.09009	644
APOB	5	0.99185	0.99189	1	18851	0	0.42778	0.008154	0.032794	0.957745	645	5	0.42778	2.08863	645
SLC29A3	5	0.063084	0.17143	0.952739	3383	3	-1.2156	0.0081884	0.032933	0.957745	646	2	-1.2156	2.0868	646
C2orf72	5	0.98614	0.9862	1	18738	0	0.41012	0.0081884	0.032933	0.957745	647	4	0.41012	2.0868	647
C11orf84	5	0.88158	0.88405	1	16684	1	-0.065939	0.0082096	0.033004	0.957745	648	2	-0.065939	2.08568	648
LDOC1L	5	0.99056	0.9906	1	18828	0	0.84885	0.0082578	0.033185	0.957745	649	5	0.84885	2.08314	649
MGAT4A	5	0.60944	0.74477	1	14018	2	0.45639	0.0082611	0.033194	0.957745	650	3	0.45639	2.08296	650
ACSM5	5	0.70969	0.78701	1	14838	1	1.0577	0.0082632	0.033204	0.957745	651	3	1.0577	2.08285	651
TROVE2	5	0.43262	0.59996	1	11321	2	0.75379	0.0082669	0.033216	0.957745	652	3	0.75379	2.08266	652
PPP2R3C	5	0.4056	0.5789	1	10900	2	-1.1935	0.0082674	0.033217	0.957745	653	1	-1.1935	2.08263	653
MPO	5	0.86658	0.872	1	16446	1	1.1677	0.0082796	0.033263	0.957745	654	3	1.1677	2.08199	654
NUP188	5	0.70735	0.78606	1	14818	1	1.1342	0.0082972	0.033336	0.957745	655	4	1.1342	2.08107	655
CLN3	5	0.99168	0.99174	1	18850	0	0.63995	0.0083159	0.033411	0.957745	656	5	0.63995	2.08009	656
MAN2B2	5	0.99164	0.99171	1	18849	0	0.40543	0.0083573	0.03357	0.957745	657	5	0.40543	2.07793	657
SCCPDH	5	0.7095	0.78693	1	14835	1	0.76187	0.0083654	0.033591	0.957745	658	4	0.76187	2.07751	658
TLR3	5	0.30485	0.50157	0.998016	9484	1	0.5806	0.0083727	0.033619	0.957745	659	3	0.5806	2.07713	659
JTB	5	0.030598	0.092854	0.944126	1869	1	1.4411	0.0083758	0.033631	0.957745	660	4	1.4411	2.07697	660
HSFX1	5	0.99161	0.99167	1	18848	0	0.56937	0.0083856	0.033673	0.957745	661	5	0.56937	2.07647	661
FAM90A1	5	0.3629	0.54576	1	10303	2	-0.19423	0.0083936	0.033707	0.957745	662	2	-0.19423	2.07605	662
AK6	5	0.75546	0.80687	1	15222	1	1.3499	0.0083961	0.033718	0.957745	663	3	1.3499	2.07592	663
RNASE8	5	0.076088	0.1965	0.952739	3901	2	0.19436	0.0084254	0.033825	0.957745	664	2	0.19436	2.07441	664
NUPL1	5	0.99157	0.99163	1	18847	0	1.066	0.0084297	0.033839	0.957745	665	5	1.066	2.07419	665
DPM2	5	0.97286	0.97293	1	18437	0	0.18686	0.0084457	0.033908	0.957745	666	3	0.18686	2.07336	666
MON2	5	0.45162	0.61491	1	11599	2	-0.20459	0.0085307	0.034207	0.957745	667	1	-0.20459	2.06902	667
TNFRSF10C	5	0.077587	0.19878	0.952739	3947	1	0.78609	0.0085544	0.034292	0.957745	668	4	0.78609	2.06781	668
AGTRAP	5	0.69158	0.77979	1	14708	1	1.0001	0.0085664	0.034336	0.957745	669	4	1.0001	2.0672	669
KIF18A	5	0.86253	0.86892	1	16395	1	1.0276	0.0085833	0.034394	0.957745	670	4	1.0276	2.06635	670
SYTL4	5	0.97477	0.9749	1	18481	0	0.70238	0.008597	0.034465	0.957745	671	4	0.70238	2.06565	671
RND1	5	0.045014	0.12876	0.952739	2566	1	1.2169	0.0086142	0.034539	0.957745	672	3	1.2169	2.06479	672
HNRNPK	5	0.99138	0.99145	1	18846	0	0.38618	0.0086201	0.034561	0.957745	673	5	0.38618	2.06449	673
RBMS3	5	0.99138	0.99144	1	18845	0	0.48298	0.0086224	0.034569	0.957745	674	5	0.48298	2.06437	674
DCTPP1	5	0.73531	0.79775	1	15033	1	0.13318	0.0086359	0.034619	0.957745	675	2	0.13318	2.06369	675
AFF3	5	0.99135	0.99142	1	18844	0	0.49656	0.0086508	0.034664	0.957745	676	5	0.49656	2.06294	676
ABHD15	5	0.99133	0.9914	1	18843	0	0.89588	0.0086651	0.034706	0.957745	677	5	0.89588	2.06223	677
PDE6G	5	0.99133	0.99139	1	18842	0	0.28121	0.0086734	0.034731	0.957745	678	5	0.28121	2.06181	678
FLYWCH1	5	0.094957	0.22549	0.963127	4437	2	1.1308	0.0086764	0.034742	0.957745	679	3	1.1308	2.06166	679
CPS1	5	0.058298	0.16035	0.952739	3169	2	1.1805	0.0086842	0.034764	0.957745	680	3	1.1805	2.06127	680
METTL17	5	0.9783	0.97842	1	18558	0	0.43832	0.0086886	0.034779	0.957745	681	4	0.43832	2.06105	681
DEFA3	1	0.99129	0.99129	1	18841	0	2.0128	0.0087083	0.0086704	0.842656	682	1	2.0128	2.06007	682
CEBPA	5	0.026196	0.081523	0.93363	1636	1	0.82866	0.0087366	0.034946	0.957745	683	4	0.82866	2.05866	683
ECE2	5	0.9728	0.97287	1	18434	0	1.1884	0.0087493	0.034996	0.957745	684	4	1.1884	2.05803	684
ANGPT4	5	0.95179	0.95199	1	18010	0	1.1733	0.0087514	0.035003	0.957745	685	4	1.1733	2.05792	685
CYB5B	5	0.37355	0.55399	1	10453	2	1.1208	0.0087676	0.03506	0.957745	686	3	1.1208	2.05712	686
NRIP1	5	0.90244	0.90278	1	17030	1	1.0303	0.0087859	0.035117	0.957745	687	3	1.0303	2.05621	687
KLHL12	5	0.89393	0.89478	1	16900	1	0.94797	0.0087912	0.035137	0.957745	688	4	0.94797	2.05595	688
HAUS6	5	0.24415	0.43732	0.995055	8315	2	-0.40247	0.0087938	0.035147	0.957745	689	2	-0.40247	2.05582	689
LRRC69	5	0.1675	0.33222	0.988306	6363	2	1.1034	0.008799	0.035164	0.957745	690	3	1.1034	2.05557	690
PSMB5	5	0.95189	0.95209	1	18012	0	1.5671	0.0088007	0.035167	0.957745	691	4	1.5671	2.05548	691
TBC1D12	5	0.99119	0.99126	1	18840	0	0.35505	0.0088121	0.035202	0.957745	692	5	0.35505	2.05492	692
ORMDL3	5	0.99118	0.99125	1	18839	0	0.52316	0.0088205	0.035232	0.957745	693	5	0.52316	2.05451	693
RFTN2	5	0.72255	0.79237	1	14941	1	1.3034	0.0088253	0.03525	0.957745	694	3	1.3034	2.05427	694
VNN1	5	0.48176	0.63875	1	12051	2	0.33144	0.0088465	0.035327	0.957745	695	3	0.33144	2.05323	695
PDHA2	5	0.99115	0.99121	1	18838	0	0.73647	0.0088519	0.035345	0.957745	696	5	0.73647	2.05296	696
SLC37A4	5	0.46347	0.62417	1	11782	2	0.11604	0.0088678	0.03541	0.957745	697	2	0.11604	2.05218	697
TIGD4	5	0.7263	0.79392	1	14963	1	1.3371	0.0088856	0.035469	0.957745	698	3	1.3371	2.05131	698
CNR2	5	0.42809	0.5964	1	11267	1	0.61403	0.0088916	0.035492	0.957745	699	3	0.61403	2.05102	699
PTCH2	5	0.9911	0.99116	1	18837	0	0.74511	0.0088966	0.035503	0.957745	700	5	0.74511	2.05078	700
PSMA1	5	0.53206	0.67962	1	12823	2	1.7164	0.0088991	0.035512	0.957745	701	3	1.7164	2.05065	701
GAPDHS	5	0.23779	0.42884	0.993424	8165	1	0.71247	0.0089149	0.03557	0.957745	702	4	0.71247	2.04988	702
PCNXL3	5	0.99105	0.99112	1	18836	0	0.78198	0.0089453	0.03569	0.957745	703	5	0.78198	2.04841	703
EVI2A	5	0.74173	0.80057	1	15089	1	0.11494	0.0089517	0.035715	0.957745	704	2	0.11494	2.04809	704
C19orf67	5	0.60278	0.73907	1	13916	1	1.2335	0.0089532	0.035721	0.957745	705	3	1.2335	2.04802	705
ARHGEF28	5	0.62551	0.75603	1	14244	1	0.92462	0.0089616	0.035748	0.957745	706	4	0.92462	2.04761	706
VNN3	5	0.7647	0.81131	1	15319	1	0.45315	0.0089689	0.035777	0.957745	707	4	0.45315	2.04726	707
MPC1	5	0.50924	0.66098	1	12475	2	0.37038	0.0089808	0.035821	0.957745	708	3	0.37038	2.04668	708
CD40LG	5	0.44695	0.61122	1	11542	1	0.86849	0.00899	0.035851	0.957745	709	4	0.86849	2.04624	709
GLA	5	0.91295	0.91324	1	17238	0	0.88635	0.0090043	0.035896	0.957745	710	4	0.88635	2.04555	710
RXFP3	5	0.99097	0.99103	1	18834	0	0.36195	0.0090271	0.035981	0.957745	711	5	0.36195	2.04445	711
TNFRSF9	5	0.53222	0.67975	1	12832	1	0.83546	0.009057	0.036083	0.957745	712	3	0.83546	2.04302	712
PTK2	5	0.25959	0.45767	0.995161	8669	1	1.0588	0.0090716	0.036139	0.957745	713	4	1.0588	2.04232	713
NUP88	5	0.66481	0.76962	1	14506	1	0.84238	0.0090773	0.036153	0.957745	714	4	0.84238	2.04204	714
FAM71E1	5	0.99091	0.99097	1	18833	0	0.36824	0.0090911	0.036196	0.957745	715	5	0.36824	2.04138	715
ECI2	5	0.96137	0.96154	1	18195	0	0.89963	0.0090925	0.036197	0.957745	716	4	0.89963	2.04132	716
CPSF7	5	0.22286	0.40855	0.990481	7806	3	-1.5142	0.0091096	0.036265	0.958189	717	1	-1.5142	2.0405	717
ELF3	5	0.98779	0.98784	1	18779	0	0.83395	0.0091483	0.036416	0.958208	718	4	0.83395	2.03866	718
RILPL2	5	0.43681	0.60321	1	11373	1	1.1565	0.0091761	0.036525	0.958208	719	3	1.1565	2.03734	719
GPX5	5	0.99082	0.99088	1	18832	0	0.82626	0.0091834	0.036548	0.958208	720	5	0.82626	2.037	720
KCNAB1	5	0.88225	0.88459	1	16692	1	0.036253	0.0091885	0.036559	0.958208	721	2	0.036253	2.03676	721
OR1Q1	5	0.10138	0.23533	0.96573	4619	3	-0.87056	0.0091885	0.036559	0.958208	722	2	-0.87056	2.03676	722
ACO2	5	0.99078	0.99085	1	18831	0	0.58143	0.009217	0.036675	0.958208	723	5	0.58143	2.03541	723
HOGA1	5	0.97506	0.97519	1	18484	0	0.72801	0.0092316	0.036719	0.958208	724	4	0.72801	2.03472	724
SPRR2A	5	0.99076	0.99082	1	18830	0	0.43789	0.0092401	0.036755	0.958208	725	5	0.43789	2.03432	725
VCX3A	4	0.23002	0.38164	0.990481	7979	1	1.0652	0.0092463	0.031071	0.957745	726	3	1.0652	2.03403	726
TRIM72	5	0.78841	0.82328	1	15559	1	0.66223	0.0092615	0.036831	0.958208	727	4	0.66223	2.03332	727
ARPC3	5	0.40377	0.57746	1	10874	2	-0.39248	0.0092674	0.036853	0.958208	728	2	-0.39248	2.03304	728
IL26	5	0.67288	0.77261	1	14568	1	1.2909	0.0092679	0.036854	0.958208	729	3	1.2909	2.03302	729
DMPK	5	0.75266	0.80559	1	15192	1	0.67554	0.0093069	0.037003	0.958208	730	4	0.67554	2.03119	730
RGS6	5	0.64779	0.76361	1	14390	1	0.92724	0.009312	0.037025	0.958208	731	4	0.92724	2.03096	731
EPS15L1	5	0.27535	0.47841	0.996807	9077	3	-0.30798	0.0093178	0.037052	0.958208	732	2	-0.30798	2.03069	732
RGS11	5	0.75308	0.80579	1	15196	1	0.85978	0.00932	0.037061	0.958208	733	3	0.85978	2.03058	733
KIAA0087	5	0.98992	0.98996	1	18813	0	0.79305	0.0093309	0.037105	0.958208	734	5	0.79305	2.03008	734
NCF1	5	0.014439	0.05	0.914596	1028	2	0.23264	0.0093542	0.037188	0.958208	735	2	0.23264	2.02899	735
CD81	5	0.93991	0.94012	1	17790	0	0.978	0.0093575	0.0372	0.958208	736	4	0.978	2.02884	736
RIT2	5	0.92616	0.92644	1	17498	0	-0.021722	0.0093726	0.03725	0.958208	737	1	-0.021722	2.02814	737
ACTN2	5	0.55056	0.69499	1	13123	1	0.90867	0.0093791	0.037273	0.958208	738	4	0.90867	2.02784	738
GABRP	5	0.99059	0.99063	1	18829	0	0.59656	0.0094139	0.037398	0.95887	739	5	0.59656	2.02623	739
METTL18	5	0.20462	0.3839	0.990481	7319	2	-0.44301	0.0094252	0.037442	0.95887	740	1	-0.44301	2.02571	740
IL12RB1	5	0.88499	0.88688	1	16728	1	0.29793	0.0094273	0.03745	0.95887	741	3	0.29793	2.02561	741
TSNARE1	5	0.99053	0.99058	1	18827	0	0.72215	0.0094692	0.037623	0.961612	742	5	0.72215	2.02369	742
YES1	5	0.4078	0.58065	1	10939	2	0.47089	0.0094778	0.037658	0.961612	743	3	0.47089	2.02329	743
AQP3	5	0.65856	0.7674	1	14467	1	1.2368	0.0095423	0.037891	0.961975	744	4	1.2368	2.02035	744
CH507-9B2.3	5	0.20067	0.37845	0.990481	7210	1	0.87266	0.0095604	0.037961	0.961975	745	4	0.87266	2.01952	745
SMTN	5	0.99044	0.99048	1	18826	0	0.65513	0.0095645	0.037974	0.961975	746	5	0.65513	2.01934	746
RPRML	5	0.69124	0.77966	1	14705	1	1.0884	0.0095659	0.037977	0.961975	747	3	1.0884	2.01927	747
SEC24B	5	0.89469	0.89549	1	16912	1	1.0393	0.009583	0.038036	0.961975	748	3	1.0393	2.0185	748
DYDC1	5	0.58915	0.72739	1	13705	2	1.1953	0.009624	0.038201	0.961975	749	3	1.1953	2.01664	749
INTS4	5	0.45372	0.61657	1	11633	2	-0.70493	0.0096356	0.038241	0.961975	750	1	-0.70493	2.01612	750
EIF2B4	5	0.41817	0.58865	1	11094	1	1.0511	0.0096518	0.038297	0.961975	751	4	1.0511	2.01539	751
VN1R1	5	0.79966	0.82927	1	15686	1	1.0264	0.0096536	0.038305	0.961975	752	4	1.0264	2.01531	752
CD300LD	5	0.80357	0.83145	1	15723	1	0.62877	0.0096598	0.038324	0.961975	753	4	0.62877	2.01503	753
CCDC74A	5	0.97287	0.97293	1	18438	0	0.91464	0.0096616	0.038333	0.961975	754	4	0.91464	2.01495	754
EVX2	5	0.33607	0.52531	0.999571	9941	1	0.94967	0.0096698	0.038359	0.961975	755	4	0.94967	2.01458	755
TMEM241	5	0.88041	0.88305	1	16676	1	0.54556	0.0096882	0.038425	0.961975	756	4	0.54556	2.01376	756
ACO1	5	0.89197	0.89299	1	16861	1	1.4101	0.0096948	0.038447	0.961975	757	4	1.4101	2.01346	757
IQCA1P1	5	0.9903	0.99034	1	18823	0	0.42945	0.0097028	0.038472	0.961975	758	5	0.42945	2.0131	758
ZBTB18	5	0.54777	0.69262	1	13084	2	-0.25832	0.0097192	0.038532	0.961975	759	2	-0.25832	2.01237	759
NOXA1	5	0.486	0.64218	1	12118	2	0.95173	0.0097192	0.038532	0.961975	760	3	0.95173	2.01237	760
TPRN	5	0.99025	0.99029	1	18822	0	0.61579	0.009751	0.038654	0.963079	761	5	0.61579	2.01095	761
OTUD1	5	0.99023	0.99027	1	18821	0	0.57379	0.0097719	0.038736	0.963079	762	5	0.57379	2.01002	762
LDHC	5	0.12293	0.26739	0.976761	5186	1	0.80786	0.0097934	0.038812	0.963079	763	4	0.80786	2.00907	763
SNX1	5	0.99019	0.99024	1	18820	0	0.48919	0.0098059	0.038856	0.963079	764	5	0.48919	2.00851	764
HIST1H1B	5	0.99019	0.99023	1	18819	0	0.67442	0.0098138	0.038882	0.963079	765	5	0.67442	2.00816	765
EZR	5	0.043429	0.12486	0.949821	2486	1	1.3805	0.0098361	0.038967	0.963079	766	3	1.3805	2.00718	766
C11orf30	5	0.92984	0.93013	1	17568	0	1.0128	0.009846	0.039005	0.963079	767	3	1.0128	2.00674	767
RPGR	5	0.91599	0.91625	1	17320	0	0.82898	0.0098963	0.039196	0.963079	768	3	0.82898	2.00453	768
HSD17B2	5	0.44694	0.61121	1	11535	2	0.091021	0.0098986	0.039202	0.963079	769	2	0.091021	2.00443	769
OR2AP1	5	0.99008	0.99012	1	18817	0	0.77138	0.0099191	0.039266	0.963079	770	5	0.77138	2.00353	770
ZNF580	5	0.91787	0.91815	1	17347	0	1.1663	0.0099263	0.03929	0.963079	771	4	1.1663	2.00321	771
DEGS2	5	0.99007	0.99011	1	18816	0	0.48417	0.0099277	0.039295	0.963079	772	5	0.48417	2.00315	772
MTRNR2L9	4	0.99005	0.99002	1	18815	0	0.69137	0.0099507	0.033285	0.957745	773	4	0.69137	2.00215	773
PANX1	5	0.49039	0.64565	1	12185	2	0.49049	0.0099511	0.039383	0.963079	774	3	0.49049	2.00213	774
KIF15	5	0.77906	0.81846	1	15453	1	1.1132	0.010003	0.039576	0.963079	775	4	1.1132	1.99987	775
ENOX1	5	0.0024622	0.010668	0.857015	224	2	0.15379	0.01003	0.03968	0.963079	776	2	0.15379	1.9987	776
SLC38A11	5	0.51077	0.66224	1	12507	2	0.16895	0.010034	0.039695	0.963079	777	2	0.16895	1.99853	777
PLA2G2A	5	0.33086	0.52136	0.999526	9873	2	1.2787	0.01004	0.03971	0.963079	778	3	1.2787	1.99827	778
DCT	5	0.98993	0.98998	1	18814	0	0.55718	0.010067	0.039809	0.963079	779	5	0.55718	1.9971	779
CCDC7	5	0.16607	0.33019	0.987052	6331	3	-0.59584	0.010109	0.039965	0.963079	780	2	-0.59584	1.99529	780
KCNG3	5	0.93843	0.93866	1	17762	0	0.89033	0.010117	0.03999	0.963079	781	4	0.89033	1.99495	781
EGFLAM	5	0.66561	0.76991	1	14512	1	0.79692	0.010118	0.039993	0.963079	782	4	0.79692	1.99491	782
MMAB	5	0.87435	0.87812	1	16568	1	0.86909	0.010133	0.040047	0.963079	783	4	0.86909	1.99426	783
WDFY2	5	0.24693	0.44107	0.995161	8369	2	0.011554	0.010161	0.04016	0.963079	784	2	0.011554	1.99306	784
KCNMB3	5	0.98983	0.98989	1	18812	0	0.44577	0.010174	0.040208	0.963079	785	5	0.44577	1.99251	785
C9orf91	5	0.98981	0.98988	1	18811	0	0.6433	0.010187	0.04026	0.963079	786	5	0.6433	1.99195	786
SESN3	5	0.97026	0.97035	1	18383	0	1.1611	0.010206	0.04033	0.963079	787	4	1.1611	1.99114	787
LYPD8	5	0.75315	0.80582	1	15197	1	1.0646	0.010211	0.040351	0.963079	788	4	1.0646	1.99093	788
TRMT10B	5	0.0073437	0.029791	0.87058	649	3	-1.0539	0.010214	0.040363	0.963079	789	2	-1.0539	1.9908	789
STX1B	5	0.71551	0.78942	1	14878	1	0.96717	0.010217	0.040371	0.963079	790	4	0.96717	1.99068	790
FAM120A	5	0.59922	0.73603	1	13871	1	0.72921	0.010246	0.040485	0.963079	791	4	0.72921	1.98945	791
ACSL5	5	0.92377	0.9241	1	17460	0	1.1437	0.010257	0.040523	0.963079	792	3	1.1437	1.98898	792
FAM169A	5	0.30993	0.50539	0.998016	9565	1	-0.24809	0.010267	0.040558	0.963079	793	2	-0.24809	1.98856	793
STON2	5	0.098609	0.23111	0.965082	4539	1	1.0672	0.010269	0.040565	0.963079	794	3	1.0672	1.98847	794
SERINC2	5	0.91854	0.91882	1	17357	0	0.78577	0.01027	0.040569	0.963079	795	4	0.78577	1.98843	795
DOK6	5	0.94494	0.94516	1	17886	0	0.80419	0.010282	0.040604	0.963079	796	4	0.80419	1.98792	796
CCNB1IP1	5	0.94344	0.94366	1	17856	0	0.99407	0.010319	0.040728	0.963079	797	3	0.99407	1.98636	797
NPPB	5	0.58691	0.72548	1	13671	1	0.7189	0.010324	0.040753	0.963079	798	4	0.7189	1.98615	798
ZCCHC9	5	0.76219	0.81012	1	15297	1	1.0596	0.010363	0.040891	0.963079	799	3	1.0596	1.98451	799
BMX	5	0.03459	0.10303	0.948586	2053	3	-4.7039	0.010372	0.040929	0.963079	800	2	-4.7039	1.98414	800
TCEANC	5	0.98961	0.98968	1	18810	0	1.2758	0.010387	0.04098	0.963079	801	5	1.2758	1.98351	801
KRT78	5	0.26392	0.46342	0.995161	8780	1	0.93651	0.010414	0.041089	0.963079	802	4	0.93651	1.98238	802
INVS	5	0.98957	0.98964	1	18809	0	0.91142	0.010429	0.041138	0.963079	803	5	0.91142	1.98176	803
MFSD11	5	0.95637	0.95659	1	18126	0	1.0936	0.010434	0.041154	0.963079	804	4	1.0936	1.98155	804
MSR1	5	0.98955	0.98962	1	18808	0	0.42989	0.01045	0.04121	0.963079	805	5	0.42989	1.98088	805
CTSH	5	0.088712	0.21599	0.960383	4259	3	-0.5782	0.010451	0.041214	0.963079	806	2	-0.5782	1.98084	806
MAP7D3	5	0.59815	0.73512	1	13858	2	-1.5512	0.010451	0.041214	0.963079	807	2	-1.5512	1.98084	807
ACE2	5	0.26621	0.46642	0.995161	8848	3	-0.37192	0.010529	0.041475	0.963079	808	1	-0.37192	1.97761	808
SERPINA11	5	0.74101	0.80026	1	15079	1	0.43522	0.010582	0.041618	0.963079	809	3	0.43522	1.97543	809
MYO3B	5	0.79167	0.82499	1	15600	1	0.72761	0.010634	0.041756	0.963079	810	4	0.72761	1.9733	810
ZSCAN20	5	0.132	0.28089	0.977247	5450	1	1.1751	0.01066	0.041819	0.963079	811	3	1.1751	1.97224	811
SLC30A5	5	0.55763	0.7009	1	13225	2	1.1773	0.010669	0.041844	0.963079	812	3	1.1773	1.97188	812
PARP14	5	0.17445	0.34201	0.989639	6545	2	0.60171	0.010671	0.041847	0.963079	813	3	0.60171	1.97179	813
PRMT8	5	0.24274	0.43543	0.993605	8273	3	-1.2381	0.010687	0.041893	0.963079	814	1	-1.2381	1.97114	814
CBL	5	0.24965	0.44461	0.995161	8446	3	-0.39196	0.010704	0.041933	0.963079	815	2	-0.39196	1.97045	815
PAX8	5	0.96702	0.96719	1	18315	0	0.77992	0.010712	0.041954	0.963079	816	4	0.77992	1.97013	816
KIAA1324L	5	0.12895	0.27636	0.977236	5349	2	-0.21678	0.01074	0.042027	0.963079	817	1	-0.21678	1.969	817
PCDHAC2	5	0.90872	0.90902	1	17151	0	1.1147	0.010742	0.042035	0.963079	818	3	1.1147	1.96891	818
BRCA1	5	0.67088	0.77185	1	14551	1	0.74234	0.010742	0.042036	0.963079	819	4	0.74234	1.96891	819
WNK2	5	0.61222	0.74715	1	14051	2	0.32897	0.010749	0.042054	0.963079	820	3	0.32897	1.96863	820
HSFX2	5	0.95961	0.9598	1	18154	0	1.3441	0.010782	0.042141	0.963079	821	4	1.3441	1.9673	821
IGDCC3	5	0.91372	0.91401	1	17264	0	0.84374	0.010797	0.042186	0.963079	822	4	0.84374	1.9667	822
TAGAP	5	0.43843	0.60451	1	11388	1	1.0414	0.010814	0.042229	0.963079	823	4	1.0414	1.96601	823
CTD-2370N5.3	5	0.82062	0.84132	1	15903	1	1.2071	0.010837	0.04229	0.963079	824	4	1.2071	1.96509	824
TMEM263	5	0.38516	0.56294	1	10623	1	-0.11934	0.010845	0.042308	0.963079	825	1	-0.11934	1.96477	825
SLC45A3	5	0.048432	0.13695	0.952739	2722	1	0.69002	0.010881	0.042413	0.963079	826	4	0.69002	1.96333	826
C3orf79	5	0.8018	0.83046	1	15708	1	1.2557	0.010907	0.042485	0.963079	827	3	1.2557	1.96229	827
CAPRIN1	5	0.64242	0.76179	1	14348	1	1.051	0.010937	0.042579	0.963079	828	4	1.051	1.9611	828
ULK3	5	0.96636	0.96653	1	18298	0	0.88079	0.010949	0.042617	0.963079	829	3	0.88079	1.96063	829
CD99	5	0.92878	0.92908	1	17559	0	0.018757	0.010994	0.042754	0.963079	830	2	0.018757	1.95884	830
POC1B	5	0.83768	0.85179	1	16097	1	0.70903	0.010995	0.042758	0.963079	831	4	0.70903	1.9588	831
CHD7	5	0.89115	0.89225	1	16849	1	1.3152	0.011002	0.042778	0.963079	832	4	1.3152	1.95853	832
SUSD5	5	0.058472	0.16072	0.952739	3177	2	1.0002	0.011009	0.042801	0.963079	833	3	1.0002	1.95825	833
RGL2	5	0.088126	0.21507	0.960383	4242	2	-0.3315	0.011016	0.042823	0.963079	834	2	-0.3315	1.95798	834
CALCOCO2	5	0.9107	0.911	1	17187	0	-0.30074	0.011055	0.042919	0.963079	835	2	-0.30074	1.95644	835
MS4A7	5	0.67407	0.77306	1	14572	1	0.80035	0.011076	0.042987	0.963079	836	4	0.80035	1.95562	836
GALNT5	5	0.9882	0.98824	1	18791	0	0.81284	0.011106	0.043077	0.963079	837	4	0.81284	1.95444	837
INHBB	5	0.97262	0.97269	1	18426	0	0.73687	0.011156	0.043227	0.963079	838	4	0.73687	1.95249	838
AHCYL2	5	0.9891	0.98916	1	18800	0	0.95847	0.011158	0.043229	0.963079	839	4	0.95847	1.95241	839
DLL4	5	0.96829	0.96843	1	18346	0	0.63745	0.011158	0.04323	0.963079	840	4	0.63745	1.95241	840
DOCK7	5	0.33677	0.52586	0.999571	9951	2	1.1354	0.01116	0.043235	0.963079	841	3	1.1354	1.95234	841
THBS2	5	0.23286	0.42211	0.991894	8045	2	0.85969	0.011188	0.043316	0.963079	842	3	0.85969	1.95125	842
TEK	5	0.88041	0.88305	1	16673	1	0.70281	0.011212	0.043382	0.963079	843	4	0.70281	1.95032	843
SENP8	5	0.57209	0.713	1	13464	1	1.164	0.011213	0.043383	0.963079	844	4	1.164	1.95028	844
LRG1	5	0.67328	0.77277	1	14570	1	1.2306	0.011219	0.043398	0.963079	845	3	1.2306	1.95005	845
NKX2-6	5	0.73019	0.79554	1	14983	1	0.90111	0.011266	0.043526	0.963079	846	4	0.90111	1.94823	846
DYNLL2	5	0.16855	0.33372	0.988598	6388	2	-0.38732	0.011294	0.043599	0.963079	847	2	-0.38732	1.94715	847
C2orf81	5	0.2211	0.40613	0.990481	7736	1	0.43129	0.011317	0.043662	0.963079	848	4	0.43129	1.94627	848
LLPH	5	0.17332	0.34042	0.988875	6519	3	-3.3689	0.011317	0.043664	0.963079	849	1	-3.3689	1.94627	849
MDH1B	5	0.97592	0.97607	1	18502	0	0.97826	0.011319	0.043668	0.963079	850	4	0.97826	1.94619	850
OMP	5	0.29133	0.49141	0.998016	9304	1	1.047	0.011326	0.043684	0.963079	851	4	1.047	1.94592	851
KCNJ2	5	0.66481	0.76962	1	14509	1	0.57093	0.011393	0.04387	0.963079	852	3	0.57093	1.94336	852
RNF217	5	0.4387	0.60474	1	11395	2	0.14183	0.011423	0.043952	0.963079	853	2	0.14183	1.94222	853
ABCA1	5	0.73959	0.79963	1	15069	1	0.76021	0.011458	0.04405	0.963079	854	4	0.76021	1.94089	854
PLAU	5	0.10823	0.24562	0.96893	4806	2	1.1851	0.011466	0.044073	0.963079	855	3	1.1851	1.94059	855
MUC15	5	0.97888	0.979	1	18568	0	1.1782	0.011468	0.044079	0.963079	856	4	1.1782	1.94051	856
MOSPD1	5	0.64327	0.76209	1	14359	1	0.21029	0.011501	0.044177	0.963079	857	2	0.21029	1.93926	857
GRAMD1C	5	0.14143	0.29477	0.981301	5687	2	0.98017	0.011501	0.044177	0.963079	858	3	0.98017	1.93926	858
SLC41A1	5	0.87099	0.87541	1	16519	1	0.8895	0.011504	0.044185	0.963079	859	3	0.8895	1.93915	859
RANGRF	5	0.78068	0.81927	1	15469	1	1.0342	0.011557	0.044322	0.963079	860	3	1.0342	1.93715	860
NPY1R	5	0.66401	0.76934	1	14501	1	0.45501	0.01158	0.044385	0.963079	861	3	0.45501	1.93629	861
FLT3	5	0.84021	0.85338	1	16118	1	0.51107	0.011581	0.044387	0.963079	862	3	0.51107	1.93625	862
RP11-1012A1.4	5	0.91176	0.91206	1	17210	0	0.97994	0.011598	0.044434	0.963079	863	4	0.97994	1.93562	863
HSD17B4	5	0.80374	0.83153	1	15727	1	0.63272	0.011614	0.044471	0.963079	864	3	0.63272	1.93502	864
SEC14L1	5	0.6802	0.77538	1	14619	1	0.69821	0.011685	0.04468	0.963079	865	3	0.69821	1.93237	865
PPARG	5	0.45353	0.61642	1	11630	2	-0.42341	0.011738	0.044826	0.963079	866	1	-0.42341	1.93041	866
TMEM179B	5	0.94855	0.94882	1	17945	0	0.90305	0.011742	0.044835	0.963079	867	3	0.90305	1.93026	867
GLTSCR1L	5	0.18242	0.35305	0.990481	6734	3	-0.44931	0.011762	0.044884	0.963079	868	2	-0.44931	1.92952	868
SMARCAD1	5	0.61502	0.74961	1	14114	1	0.91987	0.011816	0.045043	0.963079	869	3	0.91987	1.92753	869
POLR2H	5	0.22908	0.41704	0.991185	7933	3	-2.6938	0.011816	0.045043	0.963079	870	2	-2.6938	1.92753	870
TMEM239	5	0.98022	0.98035	1	18592	0	0.83035	0.011886	0.045244	0.963079	871	4	0.83035	1.92496	871
C1GALT1C1	5	0.71651	0.78982	1	14882	1	0.81576	0.011908	0.045303	0.963079	872	4	0.81576	1.92416	872
MRE11A	5	0.59244	0.7302	1	13751	1	1.0762	0.011918	0.045333	0.963079	873	3	1.0762	1.9238	873
PRPS2	5	0.016532	0.055836	0.915689	1148	2	0.7356	0.011948	0.045416	0.963079	874	3	0.7356	1.9227	874
MAGEA12	5	0.45543	0.61792	1	11653	1	1.0598	0.011962	0.045449	0.963079	875	4	1.0598	1.9222	875
TFAM	5	0.88823	0.8897	1	16792	1	-0.26724	0.011993	0.045535	0.963079	876	2	-0.26724	1.92107	876
THG1L	5	0.95153	0.95173	1	18003	0	0.34718	0.012	0.045558	0.963079	877	4	0.34718	1.92082	877
ENPP3	5	0.85368	0.8625	1	16280	1	1.0217	0.012007	0.045576	0.963079	878	4	1.0217	1.92057	878
ELF5	5	0.8353	0.85028	1	16068	1	0.72097	0.012021	0.045616	0.963079	879	4	0.72097	1.92006	879
PRDX3	5	0.48908	0.64463	1	12169	2	0.94611	0.012042	0.045679	0.963079	880	3	0.94611	1.9193	880
BACE1	5	0.98273	0.98281	1	18661	0	0.98107	0.01205	0.045702	0.963079	881	4	0.98107	1.91901	881
CDK4	5	0.20253	0.38106	0.990481	7256	3	-0.3907	0.012053	0.045705	0.963079	882	1	-0.3907	1.9189	882
FOXG1	5	0.37671	0.55639	1	10489	1	0.80368	0.012054	0.045714	0.963079	883	4	0.80368	1.91887	883
GCHFR	5	0.071859	0.18983	0.952739	3776	1	0.88843	0.012091	0.045826	0.963079	884	3	0.88843	1.91754	884
STRN	5	0.53762	0.68424	1	12930	1	0.65795	0.012105	0.045861	0.963079	885	4	0.65795	1.91704	885
TLCD2	5	0.92733	0.92763	1	17521	0	0.87348	0.012137	0.045942	0.963079	886	3	0.87348	1.91589	886
PRRX1	5	0.96633	0.96649	1	18296	0	0.68476	0.012144	0.04596	0.963079	887	4	0.68476	1.91564	887
PPIL3	5	0.55608	0.69962	1	13215	2	-0.7168	0.012158	0.045999	0.963079	888	1	-0.7168	1.91514	888
TP53I3	5	0.3946	0.5703	1	10741	1	0.70215	0.012168	0.04603	0.963079	889	4	0.70215	1.91478	889
LCTL	5	0.91284	0.91312	1	17234	0	0.72614	0.01221	0.046137	0.963079	890	3	0.72614	1.91328	890
FNDC3A	5	0.94274	0.94294	1	17847	0	0.46331	0.012263	0.046291	0.963079	891	3	0.46331	1.9114	891
EIF3M	5	0.15197	0.31016	0.985706	5949	2	1.4495	0.012279	0.046334	0.963079	892	3	1.4495	1.91084	892
STIP1	5	0.10203	0.23629	0.96573	4638	3	-0.99292	0.012281	0.046341	0.963079	893	2	-0.99292	1.91077	893
MT1F	5	0.91484	0.91511	1	17292	0	0.67846	0.012302	0.046404	0.963079	894	4	0.67846	1.91002	894
GTSF1L	5	0.13025	0.27826	0.977236	5387	3	-0.69218	0.012315	0.046437	0.963079	895	2	-0.69218	1.90957	895
LAMB2	5	0.1712	0.33741	0.988598	6465	1	0.75382	0.012338	0.046495	0.963079	896	4	0.75382	1.90876	896
ZNF823	5	0.95637	0.95659	1	18127	0	1.5387	0.012348	0.046529	0.963079	897	4	1.5387	1.9084	897
ZKSCAN2	5	0.4944	0.64895	1	12254	1	0.90245	0.012392	0.04665	0.963079	898	4	0.90245	1.90686	898
U2AF1	5	0.16497	0.32866	0.987052	6299	2	-0.3017	0.012394	0.046656	0.963079	899	2	-0.3017	1.90679	899
EXOSC4	5	0.019849	0.064849	0.923635	1331	1	0.94539	0.012394	0.046656	0.963079	900	3	0.94539	1.90679	900
RAB7A	5	0.12546	0.27124	0.977236	5241	3	-0.51099	0.012413	0.046709	0.963079	901	2	-0.51099	1.90612	901
ARMS2	5	0.40754	0.58042	1	10924	1	1.1438	0.012451	0.046816	0.963079	902	4	1.1438	1.9048	902
ITPRIP	5	0.76154	0.8098	1	15292	1	0.78034	0.012451	0.046817	0.963079	903	4	0.78034	1.9048	903
PCP4	5	0.75946	0.80877	1	15270	1	0.32319	0.012472	0.046875	0.963079	904	3	0.32319	1.90406	904
SLC25A18	5	0.49025	0.64556	1	12182	2	-0.33714	0.012503	0.046949	0.963079	905	2	-0.33714	1.90299	905
TNFSF12	5	0.066579	0.1792	0.952739	3544	2	0.47396	0.01251	0.046972	0.963079	906	3	0.47396	1.90274	906
DLEC1	5	0.65527	0.76624	1	14453	1	1.0729	0.012525	0.047006	0.963079	907	4	1.0729	1.90222	907
PCLO	5	0.77868	0.81828	1	15449	1	0.52449	0.012538	0.047038	0.963079	908	3	0.52449	1.90177	908
BLZF1	5	0.94077	0.94101	1	17812	0	0.85571	0.012545	0.047053	0.963079	909	4	0.85571	1.90153	909
ANKRD16	5	0.58727	0.72581	1	13675	1	0.80963	0.012547	0.047058	0.963079	910	4	0.80963	1.90146	910
ZNF563	5	0.54912	0.69379	1	13113	2	-0.072887	0.012577	0.047143	0.963079	911	2	-0.072887	1.90042	911
MTO1	5	0.0073193	0.029705	0.87058	647	1	1.0652	0.012606	0.047223	0.963079	912	3	1.0652	1.89942	912
IFNGR2	5	0.55226	0.69642	1	13149	1	0.28016	0.01263	0.04729	0.963079	913	4	0.28016	1.8986	913
TESK1	5	0.8832	0.88537	1	16706	1	0.76656	0.01267	0.047398	0.963079	914	4	0.76656	1.89722	914
GPR171	5	0.004233	0.017829	0.857015	381	4	-2.1169	0.012682	0.047433	0.963079	915	1	-2.1169	1.89681	915
SPINT2	5	0.95116	0.95137	1	17996	0	0.91438	0.012692	0.047466	0.963079	916	4	0.91438	1.89647	916
KPNA1	5	0.83768	0.85179	1	16099	1	0.25652	0.012735	0.047572	0.963079	917	3	0.25652	1.895	917
HSPBAP1	5	0.97345	0.97352	1	18455	0	1.4732	0.012775	0.04768	0.963079	918	4	1.4732	1.89364	918
GPS2	5	0.60967	0.74496	1	14022	1	0.48402	0.012787	0.047713	0.963079	919	4	0.48402	1.89323	919
PRKAA1	5	0.98632	0.98639	1	18744	0	1.2256	0.012805	0.047763	0.963079	920	4	1.2256	1.89262	920
AJUBA	5	0.92794	0.92822	1	17535	0	0.24545	0.012818	0.047798	0.963079	921	3	0.24545	1.89218	921
EHD4	5	0.8834	0.88554	1	16707	1	0.98216	0.012818	0.047799	0.963079	922	4	0.98216	1.89218	922
GMPS	5	0.45486	0.61744	1	11648	1	1.32	0.012825	0.047813	0.963079	923	4	1.32	1.89194	923
UBE3B	5	0.26672	0.4671	0.995161	8869	2	-0.10093	0.012835	0.047845	0.963079	924	2	-0.10093	1.8916	924
TTC13	5	0.89685	0.89749	1	16943	1	1.0597	0.012838	0.047852	0.963079	925	3	1.0597	1.8915	925
EIF4E2	5	0.90515	0.9055	1	17080	1	0.98488	0.012841	0.047863	0.963079	926	4	0.98488	1.8914	926
EPHA3	5	0.17332	0.34042	0.988875	6514	3	-0.97427	0.01286	0.047921	0.963079	927	2	-0.97427	1.89076	927
INSL5	5	0.88679	0.88846	1	16765	1	0.92458	0.012864	0.047938	0.963079	928	4	0.92458	1.89062	928
ADAMTS6	5	0.81402	0.83746	1	15821	1	-1.1935	0.012892	0.048004	0.963079	929	1	-1.1935	1.88968	929
ZNF512	5	0.17482	0.34252	0.989832	6552	2	-0.35385	0.012909	0.048045	0.963079	930	2	-0.35385	1.88911	930
PBX4	5	0.1484	0.30489	0.985094	5862	2	0.90246	0.012931	0.048102	0.963079	931	3	0.90246	1.88837	931
SP9	5	0.95927	0.95943	1	18146	0	1.0079	0.012933	0.04811	0.963079	932	4	1.0079	1.8883	932
GPR19	5	0.94619	0.94644	1	17910	0	1.2123	0.012943	0.048139	0.963079	933	4	1.2123	1.88797	933
ARMC10	5	0.3643	0.54684	1	10332	2	0.11076	0.012945	0.048145	0.963079	934	2	0.11076	1.8879	934
ATG13	5	0.068388	0.18328	0.952739	3642	2	0.0051872	0.012945	0.048145	0.963079	935	2	0.0051872	1.8879	935
TSC2	5	0.65916	0.76761	1	14473	1	0.57762	0.012952	0.04817	0.963079	936	3	0.57762	1.88766	936
PHF11	5	0.31563	0.50978	0.998016	9655	2	0.8344	0.012988	0.048267	0.963079	937	3	0.8344	1.88646	937
PPP1R3A	5	0.014793	0.050965	0.914596	1052	4	-5.0521	0.012997	0.048292	0.963079	938	1	-5.0521	1.88616	938
AC003002.4	5	0.83608	0.8508	1	16076	1	0.8873	0.013021	0.048348	0.963079	939	4	0.8873	1.88536	939
NOL7	5	0.61671	0.75106	1	14157	1	1.104	0.013038	0.048397	0.963079	940	4	1.104	1.88479	940
C8orf34	5	0.59644	0.73363	1	13824	2	0.85822	0.013041	0.048402	0.963079	941	3	0.85822	1.88469	941
BRWD3	5	0.10109	0.23488	0.96573	4611	2	-0.31474	0.013049	0.048428	0.963079	942	1	-0.31474	1.88442	942
FAM91A1	5	0.72133	0.79185	1	14926	1	0.35595	0.013051	0.048433	0.963079	943	4	0.35595	1.88436	943
NOC4L	5	0.69574	0.7814	1	14732	1	0.96374	0.013051	0.048434	0.963079	944	4	0.96374	1.88436	944
MOG	5	0.74173	0.80057	1	15086	1	0.99301	0.013071	0.04848	0.963079	945	4	0.99301	1.88369	945
NPIP	5	0.31563	0.50978	0.998016	9654	2	0.3394	0.013102	0.048553	0.963079	946	3	0.3394	1.88266	946
OR4F15	5	0.45619	0.61852	1	11662	1	0.84269	0.013112	0.048586	0.963079	947	4	0.84269	1.88233	947
RNASE10	5	0.54628	0.69139	1	13065	2	0.76651	0.013136	0.048654	0.963079	948	3	0.76651	1.88154	948
SV2B	5	0.44442	0.60921	1	11492	2	-0.15143	0.013168	0.048751	0.963079	949	2	-0.15143	1.88048	949
MSGN1	5	0.6622	0.76869	1	14491	1	0.75002	0.013186	0.048799	0.963079	950	3	0.75002	1.87989	950
NOV	5	0.84211	0.85464	1	16139	1	0.96466	0.013192	0.048816	0.963079	951	4	0.96466	1.87969	951
LIPF	5	0.4078	0.58065	1	10931	2	-0.11811	0.013207	0.04886	0.963079	952	2	-0.11811	1.8792	952
AC004076.7	5	0.4628	0.62364	1	11767	1	0.9707	0.013208	0.048863	0.963079	953	4	0.9707	1.87916	953
ASMT	5	0.56959	0.71091	1	13404	1	0.82732	0.013213	0.048875	0.963079	954	4	0.82732	1.879	954
BBS10	5	0.91599	0.91625	1	17311	0	0.27422	0.013236	0.048942	0.963079	955	3	0.27422	1.87824	955
SIRT3	5	0.94786	0.9481	1	17932	0	1.0109	0.013246	0.048973	0.963079	956	4	1.0109	1.87792	956
STK32C	5	0.18378	0.35496	0.990481	6761	1	0.47555	0.013259	0.049009	0.963079	957	4	0.47555	1.87749	957
AL022328.1	5	0.98282	0.9829	1	18664	0	1.0533	0.013311	0.049133	0.963079	958	4	1.0533	1.87579	958
CKAP5	5	0.25342	0.4495	0.995161	8528	2	-1.5512	0.013312	0.049134	0.963079	959	2	-1.5512	1.87576	959
BUB1	5	0.45814	0.62003	1	11690	2	1.4664	0.013315	0.049148	0.963079	960	3	1.4664	1.87566	960
IL1R1	5	0.33217	0.52232	0.999571	9889	1	0.91492	0.013355	0.049255	0.963079	961	4	0.91492	1.87436	961
SCG3	5	0.19814	0.37498	0.990481	7148	3	-3.0705	0.013364	0.049275	0.963079	962	2	-3.0705	1.87406	962
OVOL3	5	0.45989	0.62135	1	11720	2	0.42932	0.013393	0.049351	0.963079	963	3	0.42932	1.87312	963
CHST2	5	0.24827	0.44286	0.995161	8404	1	0.67897	0.013394	0.049352	0.963079	964	4	0.67897	1.87309	964
PHC2	5	0.31166	0.50673	0.998016	9595	1	0.95009	0.013406	0.049377	0.963079	965	3	0.95009	1.8727	965
HUS1B	5	0.028166	0.086662	0.93727	1757	1	0.75232	0.013406	0.049377	0.963079	966	4	0.75232	1.8727	966
WFDC3	5	0.33217	0.52232	0.999571	9890	2	0.019562	0.013417	0.049402	0.963079	967	2	0.019562	1.87234	967
PIP5K1C	5	0.98327	0.98336	1	18675	0	0.88084	0.013454	0.049519	0.963079	968	4	0.88084	1.87115	968
KCTD19	5	0.39497	0.57059	1	10749	1	0.86763	0.01346	0.049536	0.963079	969	3	0.86763	1.87095	969
TBX21	5	0.93409	0.93431	1	17669	0	0.9077	0.013465	0.049546	0.963079	970	4	0.9077	1.87079	970
PRAMEF18	5	0.94994	0.95015	1	17976	0	0.72266	0.013469	0.049558	0.963079	971	3	0.72266	1.87066	971
ERMN	5	0.91176	0.91206	1	17204	0	0.87514	0.013489	0.049608	0.963079	972	4	0.87514	1.87002	972
PRSS35	5	0.79317	0.82578	1	15609	1	0.78913	0.013512	0.049664	0.963079	973	4	0.78913	1.86928	973
UTRN	5	0.095472	0.22632	0.963811	4450	3	-0.53165	0.013521	0.049692	0.963079	974	2	-0.53165	1.86899	974
ALDH16A1	5	0.85791	0.8655	1	16336	1	0.86062	0.013532	0.049721	0.963079	975	3	0.86062	1.86864	975
NAB2	5	0.1245	0.2698	0.977236	5220	2	0.74933	0.013545	0.049751	0.963079	976	3	0.74933	1.86822	976
ADAMTS14	5	0.44645	0.61082	1	11528	1	0.66666	0.013565	0.049809	0.963079	977	4	0.66666	1.86758	977
EGR4	5	0.60789	0.7434	1	13994	1	0.72479	0.013567	0.049817	0.963079	978	4	0.72479	1.86752	978
C20orf24	5	0.55056	0.69499	1	13125	1	0.74493	0.01358	0.049853	0.963079	979	4	0.74493	1.8671	979
GIT2	5	0.15497	0.31446	0.986502	6034	1	0.21551	0.013581	0.049854	0.963079	980	3	0.21551	1.86707	980
DDX58	5	0.21748	0.40123	0.990481	7625	3	-0.63752	0.013595	0.049893	0.963079	981	2	-0.63752	1.86662	981
KIF16B	5	0.98219	0.9823	1	18640	0	0.80528	0.01361	0.049928	0.963079	982	4	0.80528	1.86614	982
ARHGAP32	5	0.97134	0.97144	1	18412	0	0.27597	0.013626	0.049966	0.963079	983	4	0.27597	1.86563	983
ATG12	5	0.97733	0.97746	1	18534	0	0.65367	0.01366	0.050062	0.963949	984	4	0.65367	1.86455	984
EIF3E	5	0.41975	0.58985	1	11129	2	-0.089332	0.013679	0.050118	0.964055	985	1	-0.089332	1.86395	985
SERPINB8	5	0.92044	0.92077	1	17383	0	1.1777	0.013731	0.050275	0.966092	986	3	1.1777	1.8623	986
YWHAE	5	0.56398	0.7062	1	13312	2	-0.16247	0.013784	0.050434	0.968128	987	2	-0.16247	1.86062	987
ABCG4	5	0.24437	0.43763	0.995122	8319	2	0.97041	0.013808	0.0505	0.968128	988	3	0.97041	1.85987	988
OTUD4	5	0.19774	0.37438	0.990481	7140	3	-0.51904	0.013836	0.050577	0.968128	989	2	-0.51904	1.85899	989
OR52B6	5	0.77426	0.81603	1	15403	1	-0.21255	0.013864	0.050644	0.968128	990	2	-0.21255	1.85811	990
G6PC	5	0.62237	0.75497	1	14223	1	-0.043999	0.013888	0.050718	0.968128	991	2	-0.043999	1.85736	991
RECQL4	5	0.75627	0.80725	1	15236	1	0.97993	0.013905	0.050765	0.968128	992	3	0.97993	1.85683	992
KCTD4	5	0.84402	0.85587	1	16168	1	0.51112	0.013907	0.050771	0.968128	993	3	0.51112	1.85677	993
FSCB	5	0.69345	0.7805	1	14718	1	0.79019	0.013923	0.050811	0.968128	994	4	0.79019	1.85627	994
LILRA5	5	0.16569	0.32968	0.987052	6315	2	-0.038782	0.013941	0.050848	0.968128	995	1	-0.038782	1.85571	995
TP63	5	0.032484	0.09768	0.948586	1946	1	1.1096	0.013965	0.050912	0.968128	996	4	1.1096	1.85496	996
WDR66	5	0.19297	0.36782	0.990481	7014	1	0.82774	0.013981	0.050954	0.968128	997	4	0.82774	1.85446	997
GSTA5	5	0.19364	0.36876	0.990481	7022	2	0.11761	0.013993	0.050992	0.968128	998	2	0.11761	1.85409	998
BECN1	5	0.98371	0.98379	1	18689	0	0.73145	0.014027	0.051068	0.968604	999	4	0.73145	1.85304	999
ATG7	5	0.69034	0.77932	1	14699	1	0.60427	0.014046	0.05112	0.968635	1000	4	0.60427	1.85245	1000
LIPK	5	0.12421	0.26935	0.977236	5214	1	1.1699	0.014073	0.051197	0.96912	1001	3	1.1699	1.85161	1001
CDR1	5	0.95637	0.95659	1	18111	0	-0.40247	0.014098	0.051268	0.969515	1002	1	-0.40247	1.85084	1002
SLC25A21	5	0.22908	0.41704	0.991185	7945	3	-1.5395	0.014127	0.05134	0.969909	1003	2	-1.5395	1.84995	1003
SMIM1	5	0.64327	0.76209	1	14360	1	0.86331	0.014147	0.051391	0.969909	1004	4	0.86331	1.84934	1004
SEPN1	5	0.81841	0.83999	1	15875	1	0.6045	0.014181	0.0515	0.970233	1005	4	0.6045	1.84829	1005
EVC2	5	0.194	0.36926	0.990481	7047	1	1.0475	0.014187	0.051515	0.970233	1006	4	1.0475	1.84811	1006
COL2A1	5	0.070261	0.18731	0.952739	3722	3	-0.75858	0.014203	0.051561	0.970233	1007	2	-0.75858	1.84762	1007
UPK3A	5	0.12278	0.26717	0.976761	5185	1	0.75522	0.014223	0.051616	0.970292	1008	3	0.75522	1.84701	1008
ARL5B	5	0.88636	0.88807	1	16758	1	0.86388	0.014255	0.051704	0.970661	1009	3	0.86388	1.84603	1009
ZNF500	5	0.83641	0.85102	1	16082	1	0.71582	0.014299	0.051818	0.970661	1010	4	0.71582	1.84469	1010
DYRK3	5	0.44694	0.61121	1	11538	2	0.36933	0.014308	0.051847	0.970661	1011	3	0.36933	1.84442	1011
SOX15	5	0.043063	0.12397	0.949821	2468	2	-0.24516	0.014308	0.051847	0.970661	1012	2	-0.24516	1.84442	1012
C1orf35	5	0.95637	0.95659	1	18056	0	0.20359	0.014349	0.05196	0.970661	1013	3	0.20359	1.84318	1013
CAPG	5	2.6501e-05	0.00012178	0.502475	1	1	0.6252	0.01436	0.051988	0.970661	1014	3	0.6252	1.84285	1014
MTHFD2	5	0.17874	0.34791	0.990481	6646	2	1.1454	0.014363	0.051992	0.970661	1015	3	1.1454	1.84275	1015
CFB	5	0.84224	0.85473	1	16142	1	0.15435	0.014412	0.052121	0.972107	1016	2	0.15435	1.84128	1016
AFF1	5	0.30344	0.50052	0.998016	9457	1	0.51321	0.014465	0.052271	0.973958	1017	3	0.51321	1.83968	1017
C12orf73	5	0.90268	0.90302	1	17034	1	0.93651	0.014521	0.052418	0.974605	1018	4	0.93651	1.838	1018
SRL	5	0.80503	0.83224	1	15736	1	1.2622	0.014534	0.052446	0.974605	1019	4	1.2622	1.83761	1019
PTOV1	5	0.72217	0.79221	1	14932	1	0.64819	0.01454	0.05246	0.974605	1020	4	0.64819	1.83744	1020
UGGT1	5	0.82304	0.84271	1	15936	1	0.15708	0.01457	0.052542	0.97517	1021	2	0.15708	1.83654	1021
SMIM17	5	0.080713	0.20366	0.955849	4040	2	-0.3995	0.014622	0.052689	0.97567	1022	2	-0.3995	1.83499	1022
OR4X1	5	0.91292	0.91321	1	17237	0	0.5405	0.014624	0.052693	0.97567	1023	3	0.5405	1.83493	1023
C1orf100	5	0.11591	0.25716	0.971783	5010	1	0.92683	0.014658	0.052772	0.97567	1024	4	0.92683	1.83393	1024
C2orf76	5	0.94936	0.94957	1	17963	0	-0.074682	0.014674	0.052817	0.97567	1025	1	-0.074682	1.83345	1025
SLC2A2	5	0.50606	0.65842	1	12416	1	1.0247	0.014697	0.052874	0.97567	1026	3	1.0247	1.83277	1026
ZNF410	5	0.83089	0.84751	1	16014	1	0.8781	0.014698	0.052876	0.97567	1027	4	0.8781	1.83274	1027
THUMPD2	5	0.95637	0.95659	1	18068	0	0.81853	0.014736	0.052973	0.976519	1028	4	0.81853	1.83162	1028
PBX2	5	0.15519	0.31478	0.986502	6043	3	-0.7791	0.014779	0.053106	0.978018	1029	2	-0.7791	1.83035	1029
TRPV3	5	0.036877	0.10882	0.949821	2172	2	0.88556	0.014829	0.053249	0.978129	1030	3	0.88556	1.82889	1030
SHMT1	5	0.42976	0.59769	1	11290	2	-0.30796	0.014831	0.053253	0.978129	1031	1	-0.30796	1.82883	1031
ZNF623	5	0.91405	0.91433	1	17274	0	1.0845	0.014836	0.053266	0.978129	1032	4	1.0845	1.82868	1032
METTL14	5	0.8997	0.90015	1	16991	1	0.1013	0.014879	0.053379	0.978543	1033	2	0.1013	1.82743	1033
MGRN1	5	0.9265	0.92678	1	17505	0	0.34694	0.014884	0.053392	0.978543	1034	3	0.34694	1.82728	1034
TCF25	5	0.96184	0.96203	1	18201	0	1.0467	0.014907	0.053465	0.978624	1035	3	1.0467	1.82661	1035
NPIPB15	4	0.62954	0.69679	1	14272	1	0.55521	0.01492	0.048698	0.963079	1036	2	0.55521	1.82623	1036
PTPN13	5	0.44212	0.60739	1	11447	2	-0.22574	0.014936	0.053538	0.978624	1037	2	-0.22574	1.82577	1037
R3HDM1	5	0.41965	0.58977	1	11117	1	0.875	0.01494	0.053551	0.978624	1038	4	0.875	1.82565	1038
CNTN3	5	0.88041	0.88305	1	16674	1	0.31722	0.014992	0.053685	0.979028	1039	3	0.31722	1.82414	1039
DMTN	5	0.36164	0.54479	1	10290	1	0.69496	0.01501	0.053735	0.979028	1040	4	0.69496	1.82362	1040
ADAM18	5	0.12854	0.27576	0.977236	5339	1	0.95685	0.015019	0.053758	0.979028	1041	4	0.95685	1.82336	1041
C11orf44	5	0.12652	0.2728	0.977236	5276	1	0.66117	0.015026	0.053779	0.979028	1042	4	0.66117	1.82316	1042
IRF5	5	0.064747	0.17514	0.952739	3452	1	0.99488	0.015066	0.053892	0.979271	1043	3	0.99488	1.822	1043
DLGAP2	5	0.90107	0.90146	1	17007	1	0.65271	0.015111	0.054007	0.979271	1044	4	0.65271	1.82071	1044
SLC7A3	5	0.013312	0.046882	0.914596	967	3	-0.55901	0.015119	0.054041	0.979271	1045	1	-0.55901	1.82048	1045
FOXP2	5	0.45446	0.61715	1	11641	2	-0.27286	0.015119	0.054041	0.979271	1046	1	-0.27286	1.82048	1046
OR4A15	5	0.14595	0.30137	0.984748	5802	1	0.97473	0.015135	0.054071	0.979271	1047	3	0.97473	1.82002	1047
BHLHA9	5	0.16695	0.33139	0.988306	6353	1	0.095026	0.015159	0.054138	0.979271	1048	2	0.095026	1.81933	1048
MAP1LC3A	5	0.97461	0.97473	1	18478	0	0.86698	0.015166	0.054152	0.979271	1049	4	0.86698	1.81913	1049
CCNK	5	0.71511	0.78927	1	14870	1	-0.087497	0.015198	0.054245	0.979865	1050	2	-0.087497	1.81821	1050
HIVEP2	5	0.68554	0.77744	1	14661	1	0.55197	0.015235	0.054353	0.979865	1051	3	0.55197	1.81716	1051
ARPC1A	5	0.68786	0.77834	1	14680	1	1.0424	0.015244	0.054376	0.979865	1052	4	1.0424	1.8169	1052
TMX4	5	0.36513	0.54748	1	10342	2	-0.15131	0.01525	0.054391	0.979865	1053	2	-0.15131	1.81673	1053
SOCS1	5	0.93637	0.93663	1	17709	0	0.83634	0.015338	0.054644	0.98217	1054	3	0.83634	1.81423	1054
AP4M1	5	0.15337	0.31219	0.986502	5986	1	0.89864	0.015355	0.054684	0.98217	1055	4	0.89864	1.81375	1055
NUP155	5	0.41879	0.58912	1	11103	2	0.86546	0.015364	0.054706	0.98217	1056	3	0.86546	1.8135	1056
PXN	5	0.35652	0.54084	1	10215	2	0.036426	0.015387	0.054782	0.98217	1057	2	0.036426	1.81285	1057
OPRM1	5	0.15853	0.31954	0.987052	6124	2	-0.062741	0.015403	0.054819	0.98217	1058	2	-0.062741	1.81239	1058
AMIGO2	5	0.075797	0.19604	0.952739	3894	2	-0.085808	0.015407	0.054829	0.98217	1059	2	-0.085808	1.81228	1059
ZNF454	5	0.18111	0.35129	0.990481	6686	2	0.18627	0.015486	0.055045	0.984195	1060	3	0.18627	1.81006	1060
TTC3	5	0.94077	0.94101	1	17817	0	0.40575	0.015486	0.055045	0.984195	1061	3	0.40575	1.81006	1061
FZD6	5	0.7736	0.8157	1	15399	1	0.058835	0.015564	0.055257	0.984884	1062	2	0.058835	1.80788	1062
RPL13A	5	0.11064	0.24924	0.96963	4875	2	-0.49547	0.015572	0.055278	0.984884	1063	2	-0.49547	1.80766	1063
HAS2	5	0.5547	0.69847	1	13181	2	1.3367	0.015614	0.055406	0.984884	1064	3	1.3367	1.80649	1064
FAM9C	5	0.40712	0.5801	1	10920	1	0.92978	0.015618	0.055416	0.984884	1065	4	0.92978	1.80637	1065
SARM1	5	0.9814	0.98152	1	18621	0	0.79588	0.015662	0.055536	0.984884	1066	4	0.79588	1.80515	1066
MSTN	5	0.70864	0.78658	1	14822	1	1.3653	0.015677	0.055579	0.984884	1067	4	1.3653	1.80474	1067
LYPLAL1	5	0.20253	0.38106	0.990481	7269	3	-3.0142	0.015695	0.055635	0.984884	1068	2	-3.0142	1.80424	1068
CLEC19A	5	0.96703	0.96719	1	18316	0	1.086	0.015726	0.055717	0.984884	1069	3	1.086	1.80338	1069
BZRAP1	5	0.21538	0.39842	0.990481	7575	2	1.0707	0.015761	0.055822	0.984884	1070	3	1.0707	1.80242	1070
KCNAB3	5	0.90515	0.9055	1	17079	1	1.0765	0.015761	0.055822	0.984884	1071	4	1.0765	1.80242	1071
ITGB6	5	0.088886	0.21627	0.960383	4270	3	-4.4749	0.015791	0.055905	0.984884	1072	2	-4.4749	1.80159	1072
FTHL17	5	0.98232	0.98242	1	18645	0	0.65994	0.015799	0.05592	0.984884	1073	4	0.65994	1.80137	1073
OMG	5	0.074292	0.19362	0.952739	3844	3	-1.9811	0.015811	0.055948	0.984884	1074	2	-1.9811	1.80104	1074
KDELR3	5	0.55393	0.69785	1	13171	2	0.598	0.015826	0.055991	0.984884	1075	3	0.598	1.80063	1075
PGRMC2	5	0.40784	0.58067	1	10941	1	0.96673	0.015835	0.056014	0.984884	1076	4	0.96673	1.80038	1076
LRRC58	5	0.92882	0.92911	1	17561	0	0.74962	0.015857	0.056077	0.984884	1077	4	0.74962	1.79978	1077
OR4M2	5	0.00885	0.03426	0.882298	732	2	-0.97475	0.015878	0.056138	0.984884	1078	1	-0.97475	1.7992	1078
ZNF793	5	0.95949	0.95967	1	18152	0	0.84038	0.015888	0.056166	0.984884	1079	3	0.84038	1.79893	1079
BORA	5	0.20587	0.38559	0.990481	7342	2	-0.25479	0.015904	0.056206	0.984884	1080	2	-0.25479	1.79849	1080
ANKRD7	5	0.18791	0.36076	0.990481	6873	2	-1.8376	0.015957	0.056349	0.984884	1081	2	-1.8376	1.79705	1081
RNF111	5	0.097828	0.22995	0.963811	4515	3	-0.38522	0.015957	0.056349	0.984884	1082	2	-0.38522	1.79705	1082
NKX6-3	5	0.038355	0.11244	0.949821	2235	1	0.60779	0.015974	0.056396	0.984884	1083	3	0.60779	1.79659	1083
OR10A6	5	0.034878	0.10375	0.948586	2070	4	-3.3233	0.016035	0.05657	0.984884	1084	1	-3.3233	1.79493	1084
SSNA1	5	0.69883	0.78264	1	14756	1	0.94069	0.016081	0.056692	0.984884	1085	4	0.94069	1.79369	1085
HIST1H1A	5	0.95294	0.95314	1	18038	0	0.84115	0.016098	0.056748	0.984884	1086	4	0.84115	1.79323	1086
ACSL1	5	0.4056	0.5789	1	10896	2	0.068001	0.01614	0.056862	0.984884	1087	2	0.068001	1.7921	1087
PSMB4	5	0.96465	0.96485	1	18261	0	0.47159	0.016161	0.056912	0.984884	1088	3	0.47159	1.79153	1088
TRAPPC3	5	0.7867	0.82238	1	15537	1	0.59511	0.016192	0.057002	0.984884	1089	3	0.59511	1.7907	1089
HFE2	5	0.75366	0.80604	1	15204	1	0.83449	0.016201	0.057023	0.984884	1090	4	0.83449	1.79046	1090
TXNDC9	5	0.8997	0.90015	1	16990	1	0.72957	0.016245	0.057155	0.984884	1091	4	0.72957	1.78928	1091
LCE5A	5	0.96991	0.96999	1	18378	0	0.79964	0.016318	0.057346	0.984884	1092	4	0.79964	1.78733	1092
CPNE3	5	0.5127	0.66381	1	12533	2	1.0421	0.016341	0.057411	0.984884	1093	3	1.0421	1.78672	1093
CCDC170	5	0.98788	0.98793	1	18782	0	0.83276	0.016342	0.057412	0.984884	1094	4	0.83276	1.78669	1094
GYG1	5	0.96699	0.96715	1	18313	0	0.80939	0.016354	0.05745	0.984884	1095	4	0.80939	1.78638	1095
CDKN2AIP	5	0.55533	0.69901	1	13190	1	0.25852	0.016361	0.057466	0.984884	1096	2	0.25852	1.78619	1096
ARMCX3	5	0.10948	0.24748	0.96893	4836	3	-1.0021	0.016402	0.057578	0.984884	1097	2	-1.0021	1.7851	1097
STX17	5	0.48743	0.64333	1	12137	2	-0.40247	0.016412	0.057604	0.984884	1098	2	-0.40247	1.78484	1098
ANGPTL3	5	0.17612	0.34431	0.990195	6583	3	-0.42571	0.016428	0.057652	0.984884	1099	2	-0.42571	1.78442	1099
VPS45	5	0.75692	0.80754	1	15246	1	0.32551	0.016451	0.057726	0.984884	1100	2	0.32551	1.78381	1100
POLR2B	5	0.57829	0.71817	1	13543	2	-0.081104	0.016454	0.057732	0.984884	1101	2	-0.081104	1.78373	1101
PGAM4	5	0.064847	0.17537	0.952739	3454	1	0.93168	0.016488	0.057819	0.984884	1102	4	0.93168	1.78283	1102
USP25	5	0.35659	0.54091	1	10224	2	0.52835	0.016506	0.057869	0.984884	1103	3	0.52835	1.78236	1103
KIAA1161	5	0.4101	0.58246	1	10976	2	0.81008	0.016511	0.057882	0.984884	1104	3	0.81008	1.78223	1104
CELSR1	5	0.86603	0.87156	1	16442	1	0.73107	0.016536	0.057957	0.984884	1105	4	0.73107	1.78157	1105
MID1IP1	5	0.17019	0.33604	0.988598	6436	1	0.91472	0.016554	0.058002	0.984884	1106	4	0.91472	1.7811	1106
AKIRIN1	5	0.10343	0.23834	0.966169	4676	2	-0.32777	0.016559	0.058015	0.984884	1107	2	-0.32777	1.78097	1107
DCTN4	5	0.80879	0.83442	1	15770	1	0.27545	0.016562	0.058023	0.984884	1108	3	0.27545	1.78089	1108
POLD2	5	0.07126	0.18885	0.952739	3756	2	-0.2296	0.016611	0.058147	0.984884	1109	2	-0.2296	1.7796	1109
TMEM184B	5	0.57833	0.7182	1	13544	2	0.88445	0.016649	0.058264	0.984884	1110	3	0.88445	1.77861	1110
TMEM134	5	0.54139	0.68734	1	12978	1	0.57154	0.016681	0.058347	0.984884	1111	3	0.57154	1.77778	1111
RPRD2	5	0.8842	0.88621	1	16722	1	-0.0027897	0.016712	0.058435	0.984884	1112	2	-0.0027897	1.77697	1112
CRLF3	5	0.84402	0.85587	1	16161	1	0.66838	0.016715	0.058442	0.984884	1113	3	0.66838	1.77689	1113
RNASE2	5	0.87327	0.87726	1	16551	1	0.81642	0.016732	0.058484	0.984884	1114	4	0.81642	1.77645	1114
PRR16	5	0.028062	0.086373	0.936457	1749	2	-0.64771	0.016736	0.058492	0.984884	1115	2	-0.64771	1.77635	1115
ABLIM2	5	0.92984	0.93013	1	17567	0	0.75374	0.016761	0.058557	0.984884	1116	4	0.75374	1.7757	1116
CRHR1	5	0.38368	0.56178	1	10599	1	0.76975	0.01678	0.058615	0.984884	1117	4	0.76975	1.77521	1117
SAA1	5	0.22571	0.41245	0.991185	7865	3	-0.51316	0.016784	0.058623	0.984884	1118	2	-0.51316	1.7751	1118
DEFB128	5	0.92321	0.92352	1	17448	0	1.2937	0.016817	0.058714	0.984884	1119	3	1.2937	1.77425	1119
C2CD4D	5	0.98141	0.98154	1	18624	0	0.63445	0.016823	0.05873	0.984884	1120	4	0.63445	1.7741	1120
C7orf72	5	0.96265	0.96285	1	18218	0	0.9625	0.016899	0.058936	0.984884	1121	4	0.9625	1.77214	1121
RUFY2	5	0.076322	0.19685	0.952739	3910	2	0.32053	0.016925	0.059012	0.984884	1122	3	0.32053	1.77147	1122
C14orf183	5	0.46116	0.62237	1	11746	2	1.1122	0.016944	0.059064	0.984884	1123	3	1.1122	1.77098	1123
OAS3	5	0.4924	0.64732	1	12206	1	0.67774	0.016948	0.059072	0.984884	1124	4	0.67774	1.77088	1124
SFXN5	5	0.95156	0.95177	1	18005	0	0.74117	0.016978	0.059154	0.984884	1125	4	0.74117	1.77011	1125
IQCB1	5	0.051662	0.14464	0.952739	2866	1	1.2808	0.016984	0.059169	0.984884	1126	3	1.2808	1.76996	1126
SPSB3	5	0.89104	0.89216	1	16848	1	0.60649	0.017007	0.059235	0.984884	1127	4	0.60649	1.76937	1127
ZNF778	5	0.81402	0.83746	1	15827	1	0.88651	0.017015	0.059259	0.984884	1128	3	0.88651	1.76917	1128
KIAA1211	5	0.70637	0.78568	1	14805	1	0.84893	0.017019	0.059268	0.984884	1129	4	0.84893	1.76907	1129
KCTD1	5	0.82304	0.84271	1	15929	1	1.0811	0.017051	0.059351	0.984884	1130	4	1.0811	1.76825	1130
LRRC23	5	0.24298	0.43575	0.993605	8299	2	0.44916	0.017055	0.059359	0.984884	1131	3	0.44916	1.76815	1131
MCAM	5	0.94305	0.94327	1	17851	0	0.37038	0.017115	0.059515	0.984884	1132	3	0.37038	1.76662	1132
DNAJB5	5	0.83867	0.85239	1	16104	1	0.72042	0.017134	0.059563	0.984884	1133	3	0.72042	1.76614	1133
TMPRSS11D	5	0.24056	0.43251	0.993605	8225	2	-0.043416	0.017186	0.059708	0.984884	1134	2	-0.043416	1.76483	1134
PIFO	5	0.23805	0.42919	0.993424	8173	1	0.9614	0.017219	0.059804	0.984884	1135	4	0.9614	1.76399	1135
NDUFB6	5	0.93858	0.9388	1	17767	0	0.020666	0.017238	0.059856	0.984884	1136	2	0.020666	1.76351	1136
LEKR1	5	0.46893	0.6285	1	11870	1	0.72053	0.017241	0.059865	0.984884	1137	4	0.72053	1.76344	1137
MRPS12	5	0.80728	0.83356	1	15759	1	0.516	0.017259	0.059911	0.984884	1138	4	0.516	1.76298	1138
SCARA3	5	0.0030439	0.013064	0.857015	284	1	0.67035	0.017303	0.060025	0.984884	1139	4	0.67035	1.76188	1139
RGPD8	3	0.7639	0.76418	1	15314	0	0.9817	0.01735	0.045108	0.963079	1140	2	0.9817	1.7607	1140
LTN1	5	0.41918	0.58942	1	11112	1	0.87299	0.01737	0.060222	0.984884	1141	4	0.87299	1.7602	1141
AAAS	5	0.75398	0.80619	1	15208	1	0.59632	0.017377	0.060242	0.984884	1142	4	0.59632	1.76003	1142
HTR7	5	0.86812	0.87319	1	16481	1	0.94834	0.017377	0.060243	0.984884	1143	3	0.94834	1.76003	1143
SLC9B2	5	0.32147	0.51412	0.998016	9747	2	0.56264	0.017401	0.0603	0.984884	1144	3	0.56264	1.75943	1144
EIF3D	5	0.050569	0.14202	0.952739	2827	1	1.1151	0.017408	0.060317	0.984884	1145	4	1.1151	1.75925	1145
TARBP1	5	0.95902	0.95919	1	18139	0	0.19414	0.017447	0.060421	0.984884	1146	2	0.19414	1.75828	1146
DENND5A	5	0.75251	0.80552	1	15188	1	0.66182	0.017454	0.060443	0.984884	1147	4	0.66182	1.75811	1147
PI4K2A	5	0.0038368	0.016221	0.857015	348	1	0.95657	0.01746	0.060467	0.984884	1148	4	0.95657	1.75796	1148
AMY2A	4	0.98252	0.98254	1	18657	0	0.74171	0.017485	0.056408	0.984884	1149	4	0.74171	1.75733	1149
GPR149	5	0.59082	0.72881	1	13729	1	0.081552	0.0175	0.060566	0.984884	1150	1	0.081552	1.75696	1150
EFR3A	5	0.87664	0.87992	1	16604	1	1.1852	0.0175	0.060569	0.984884	1151	3	1.1852	1.75696	1151
PACRG	5	0.16274	0.32552	0.987052	6223	3	-0.95746	0.017552	0.060722	0.984884	1152	2	-0.95746	1.75567	1152
IMPA2	5	0.23015	0.41849	0.991894	7982	1	0.35462	0.017604	0.060849	0.984884	1153	3	0.35462	1.75439	1153
THEGL	5	0.98493	0.98502	1	18719	0	0.86122	0.017686	0.06107	0.984884	1154	4	0.86122	1.75237	1154
MEGF8	5	0.90462	0.90497	1	17066	1	0.60704	0.01769	0.061079	0.984884	1155	4	0.60704	1.75227	1155
UBE2Q2	5	0.10812	0.24547	0.96893	4802	2	0.12572	0.017702	0.061102	0.984884	1156	2	0.12572	1.75198	1156
CAP2	5	0.91176	0.91206	1	17208	0	0.32831	0.01771	0.061125	0.984884	1157	3	0.32831	1.75178	1157
SPINK9	5	0.87244	0.87658	1	16543	1	1.1401	0.017731	0.061174	0.984884	1158	4	1.1401	1.75127	1158
ART4	5	0.45224	0.61541	1	11613	1	0.35932	0.017761	0.061258	0.984884	1159	3	0.35932	1.75053	1159
F9	5	0.37696	0.55657	1	10495	2	-0.23988	0.017761	0.061258	0.984884	1160	2	-0.23988	1.75053	1160
FRG1	5	0.8997	0.90015	1	16989	1	0.68803	0.017783	0.06133	0.984884	1161	4	0.68803	1.74999	1161
GDF9	5	0.22141	0.40654	0.990481	7747	2	0.52119	0.017812	0.061399	0.984884	1162	3	0.52119	1.74929	1162
ALOX15	5	0.20984	0.39101	0.990481	7445	2	0.38046	0.017832	0.061453	0.984884	1163	3	0.38046	1.7488	1163
C16orf92	5	0.14018	0.29291	0.980509	5659	1	0.90124	0.017857	0.06152	0.984884	1164	3	0.90124	1.74819	1164
ZNF367	5	0.74905	0.80392	1	15156	1	0.68206	0.017873	0.061574	0.984884	1165	3	0.68206	1.7478	1165
NT5DC2	5	0.53931	0.68562	1	12952	1	0.50071	0.017918	0.061705	0.984884	1166	3	0.50071	1.74671	1166
DAPL1	5	0.091784	0.22067	0.963127	4339	3	-0.73585	0.017955	0.06181	0.984884	1167	2	-0.73585	1.74581	1167
C3	5	0.97971	0.97982	1	18581	0	0.75794	0.017965	0.061834	0.984884	1168	4	0.75794	1.74557	1168
DNM1L	5	0.11238	0.25186	0.970883	4916	1	0.9569	0.018018	0.061964	0.984884	1169	3	0.9569	1.74429	1169
DNAH3	5	0.49505	0.64946	1	12265	2	0.064293	0.018022	0.061972	0.984884	1170	2	0.064293	1.7442	1170
FAM118B	5	0.54337	0.68899	1	13022	2	0.7661	0.018074	0.062112	0.984884	1171	3	0.7661	1.74295	1171
SGCA	5	0.24886	0.44361	0.995161	8416	1	0.030194	0.01812	0.062235	0.984884	1172	2	0.030194	1.74184	1172
TDRP	5	0.81903	0.84036	1	15884	1	0.64538	0.018122	0.062242	0.984884	1173	4	0.64538	1.74179	1173
TMC5	5	0.50294	0.65592	1	12371	2	0.33081	0.018152	0.062313	0.984884	1174	3	0.33081	1.74108	1174
CNTNAP5	5	0.97372	0.9738	1	18461	0	0.38148	0.018179	0.062386	0.984884	1175	3	0.38148	1.74043	1175
MAP1B	5	0.98912	0.98918	1	18802	0	1.0194	0.018207	0.062457	0.984884	1176	4	1.0194	1.73976	1176
FABP5	5	0.15276	0.31131	0.986502	5973	3	-0.90888	0.018243	0.062554	0.984884	1177	2	-0.90888	1.7389	1177
EDARADD	5	0.18492	0.35658	0.990481	6791	2	0.84348	0.018256	0.062583	0.984884	1178	3	0.84348	1.73859	1178
CAMK2D	5	0.61617	0.75058	1	14147	2	-0.031477	0.018268	0.062619	0.984884	1179	2	-0.031477	1.73831	1179
BHMG1	5	0.25826	0.4559	0.995161	8642	1	0.64111	0.018273	0.06263	0.984884	1180	4	0.64111	1.73819	1180
MRPL48	5	0.60359	0.73976	1	13929	1	1.3159	0.018293	0.062682	0.984884	1181	3	1.3159	1.73772	1181
XKR9	5	0.49908	0.65272	1	12323	2	0.3567	0.018342	0.062814	0.984884	1182	3	0.3567	1.73655	1182
ANKRD37	5	0.8633	0.86948	1	16406	1	0.74975	0.018361	0.062859	0.984884	1183	4	0.74975	1.7361	1183
SRSF10	5	0.92984	0.93013	1	17577	0	0.72379	0.018372	0.062892	0.984884	1184	4	0.72379	1.73584	1184
OR52N5	5	0.18508	0.35678	0.990481	6808	3	-0.5736	0.018388	0.062931	0.984884	1185	1	-0.5736	1.73547	1185
PDLIM4	5	0.79563	0.82708	1	15645	1	0.67726	0.018397	0.062954	0.984884	1186	4	0.67726	1.73525	1186
ULK2	5	0.070819	0.18818	0.952739	3743	2	0.029481	0.0184	0.062961	0.984884	1187	2	0.029481	1.73518	1187
TSNAXIP1	5	0.00082127	0.003697	0.819894	75	1	1.1721	0.018415	0.063	0.984884	1188	4	1.1721	1.73483	1188
C1orf109	5	0.24031	0.43218	0.993605	8219	1	0.75305	0.018417	0.063003	0.984884	1189	3	0.75305	1.73478	1189
THYN1	5	0.29779	0.49633	0.998016	9390	1	-0.035175	0.01844	0.063068	0.984884	1190	2	-0.035175	1.73424	1190
SLCO4A1	5	0.96059	0.96074	1	18179	0	0.88228	0.018444	0.063076	0.984884	1191	4	0.88228	1.73414	1191
NTNG2	5	0.91712	0.9174	1	17330	0	0.66951	0.018486	0.063195	0.984884	1192	4	0.66951	1.73316	1192
HP1BP3	5	0.097047	0.22873	0.963811	4491	2	-0.060834	0.018492	0.063207	0.984884	1193	2	-0.060834	1.73302	1193
NCALD	5	0.96713	0.9673	1	18321	0	0.76527	0.018542	0.06335	0.984884	1194	4	0.76527	1.73184	1194
ZNF570	5	0.098252	0.23057	0.963811	4532	3	-2.2295	0.018544	0.063355	0.984884	1195	2	-2.2295	1.7318	1195
BEND7	5	0.19774	0.37438	0.990481	7143	1	0.67654	0.018592	0.063493	0.984884	1196	4	0.67654	1.73067	1196
ATP6AP1L	5	0.28586	0.48729	0.998016	9228	2	0.28431	0.018597	0.063503	0.984884	1197	3	0.28431	1.73056	1197
ORM2	5	0.87204	0.87627	1	16535	1	-0.28108	0.018617	0.063565	0.984884	1198	2	-0.28108	1.73009	1198
DQX1	5	0.56924	0.71061	1	13398	2	-0.014444	0.018642	0.063635	0.984884	1199	2	-0.014444	1.72951	1199
DHRS9	5	0.6763	0.77391	1	14587	1	1.1037	0.018646	0.063642	0.984884	1200	3	1.1037	1.72941	1200
PREPL	5	0.16274	0.32552	0.987052	6226	3	-1.8937	0.018649	0.063649	0.984884	1201	2	-1.8937	1.72934	1201
API5	5	0.39085	0.56734	1	10698	2	0.37025	0.01865	0.063653	0.984884	1202	3	0.37025	1.72932	1202
FCER1A	5	0.88041	0.88305	1	16668	1	0.6206	0.018701	0.063781	0.984884	1203	4	0.6206	1.72814	1203
C17orf96	5	0.98702	0.98706	1	18760	0	0.79891	0.018742	0.06388	0.984884	1204	4	0.79891	1.72718	1204
TMEM106B	5	0.89197	0.89299	1	16872	1	-0.25913	0.018753	0.063912	0.984884	1205	2	-0.25913	1.72693	1205
HIST1H2BF	5	0.77989	0.81888	1	15466	1	1.0052	0.018754	0.063913	0.984884	1206	4	1.0052	1.72691	1206
CLEC17A	5	0.95123	0.95144	1	17999	0	0.90968	0.018756	0.063919	0.984884	1207	4	0.90968	1.72686	1207
FAM49B	5	0.94191	0.94215	1	17832	0	0.17961	0.018858	0.064184	0.984884	1208	1	0.17961	1.7245	1208
ALG2	5	0.93719	0.9374	1	17732	0	0.59746	0.018858	0.064187	0.984884	1209	4	0.59746	1.7245	1209
S100PBP	5	0.022989	0.073196	0.93363	1482	4	-5.7314	0.01891	0.064325	0.984884	1210	1	-5.7314	1.72331	1210
GOT2	5	0.87526	0.87886	1	16581	1	-0.061889	0.018962	0.064456	0.984884	1211	1	-0.061889	1.72212	1211
ZBTB11	5	0.29185	0.49179	0.998016	9308	1	0.34912	0.018989	0.064537	0.984884	1212	3	0.34912	1.7215	1212
ARTN	5	0.11316	0.253	0.970883	4939	2	-0.27959	0.019014	0.06461	0.984884	1213	2	-0.27959	1.72093	1213
GYLTL1B	5	0.97551	0.97565	1	18493	0	0.55352	0.019027	0.064639	0.984884	1214	4	0.55352	1.72063	1214
HELT	5	0.60561	0.74147	1	13954	1	0.59354	0.019036	0.064666	0.984884	1215	4	0.59354	1.72042	1215
IFIT1	5	0.13146	0.28008	0.977236	5423	2	0.4822	0.019061	0.064731	0.984884	1216	3	0.4822	1.71985	1216
OR11L1	5	0.91949	0.9198	1	17372	0	0.54731	0.019066	0.064747	0.984884	1217	3	0.54731	1.71974	1217
KIAA1429	5	0.18508	0.35678	0.990481	6803	3	-0.45711	0.019149	0.064951	0.984884	1218	2	-0.45711	1.71785	1218
FAM73A	5	0.77263	0.8152	1	15393	1	-0.40247	0.019171	0.065007	0.984884	1219	1	-0.40247	1.71736	1219
PNMT	5	0.8456	0.85694	1	16184	1	0.32147	0.019179	0.065029	0.984884	1220	3	0.32147	1.71717	1220
ATP6V1C1	5	0.91599	0.91625	1	17301	0	1.6815	0.0192	0.065082	0.984884	1221	4	1.6815	1.7167	1221
IDH2	5	0.40182	0.57591	1	10843	1	0.86586	0.019209	0.065112	0.984884	1222	3	0.86586	1.7165	1222
PBDC1	5	0.57188	0.71282	1	13432	1	-0.044598	0.019223	0.065154	0.984884	1223	2	-0.044598	1.71618	1223
SMIM19	5	0.23944	0.43105	0.993605	8204	2	1.0066	0.019231	0.065175	0.984884	1224	3	1.0066	1.716	1224
UGP2	5	0.28644	0.48773	0.998016	9237	2	1.2147	0.019241	0.065202	0.984884	1225	3	1.2147	1.71577	1225
ZNF426	5	0.38799	0.56511	1	10661	2	1.2147	0.019241	0.065202	0.984884	1226	3	1.2147	1.71577	1226
LRRC15	5	0.24228	0.43481	0.993605	8256	1	0.6416	0.019272	0.065295	0.984884	1227	4	0.6416	1.71507	1227
ABRACL	5	0.071679	0.18954	0.952739	3769	3	-0.64015	0.019275	0.065304	0.984884	1228	2	-0.64015	1.71501	1228
FARP1	5	0.016545	0.055881	0.915689	1149	4	-0.97185	0.019327	0.065445	0.984884	1229	1	-0.97185	1.71384	1229
FHDC1	5	0.91176	0.91206	1	17216	0	0.46661	0.019379	0.065578	0.984884	1230	3	0.46661	1.71267	1230
THSD7B	5	0.52115	0.67069	1	12661	2	0.30462	0.019391	0.065608	0.984884	1231	3	0.30462	1.7124	1231
LOX	5	0.75356	0.80599	1	15203	1	0.52192	0.019415	0.065662	0.984884	1232	4	0.52192	1.71186	1232
NUMBL	5	0.39671	0.57194	1	10773	1	0.51703	0.019432	0.065713	0.984884	1233	3	0.51703	1.71148	1233
SIRT4	5	0.27111	0.4728	0.995161	8968	1	0.92261	0.019434	0.065719	0.984884	1234	4	0.92261	1.71144	1234
FNDC9	5	0.98604	0.98611	1	18736	0	0.61132	0.019484	0.065859	0.984884	1235	4	0.61132	1.71032	1235
SH2D4A	5	0.95637	0.95659	1	18079	0	0.74335	0.019511	0.065941	0.984884	1236	4	0.74335	1.70972	1236
CAGE1	5	0.3693	0.55064	1	10395	1	0.52554	0.019536	0.066	0.984884	1237	3	0.52554	1.70916	1237
MPP5	5	0.44533	0.60993	1	11509	1	1.0546	0.019564	0.066078	0.984884	1238	3	1.0546	1.70854	1238
ST6GALNAC3	5	0.41965	0.58977	1	11118	2	1.3018	0.019588	0.066136	0.984884	1239	3	1.3018	1.70801	1239
FAM153B	5	0.48854	0.64419	1	12154	1	0.94415	0.019617	0.066207	0.984884	1240	3	0.94415	1.70737	1240
GPRIN3	5	0.28489	0.48658	0.998016	9213	1	0.66042	0.01963	0.066239	0.984884	1241	4	0.66042	1.70708	1241
KDR	5	0.0040403	0.017042	0.857015	365	4	-1.0868	0.01964	0.066263	0.984884	1242	1	-1.0868	1.70686	1242
VPS72	5	0.96596	0.96612	1	18289	0	1.1627	0.01965	0.066284	0.984884	1243	3	1.1627	1.70664	1243
KCNN4	5	0.59542	0.73273	1	13805	1	0.79177	0.019651	0.066291	0.984884	1244	4	0.79177	1.70662	1244
KRTAP19-8	5	0.91438	0.91466	1	17283	0	-0.18166	0.019692	0.066391	0.984884	1245	2	-0.18166	1.70571	1245
SCN4B	5	0.9822	0.98232	1	18641	0	0.5751	0.019706	0.066421	0.984884	1246	4	0.5751	1.7054	1246
TAGLN	5	0.132	0.28089	0.977247	5447	1	0.70962	0.019734	0.066501	0.984884	1247	4	0.70962	1.70478	1247
ZDHHC21	5	0.02915	0.089153	0.938538	1798	1	0.69352	0.019747	0.066539	0.984884	1248	4	0.69352	1.7045	1248
OR4D9	5	0.56413	0.70632	1	13334	1	0.4391	0.019749	0.066544	0.984884	1249	3	0.4391	1.70445	1249
GBA2	5	0.79167	0.82499	1	15603	1	0.79412	0.019771	0.066601	0.984884	1250	4	0.79412	1.70397	1250
DYNC1H1	5	0.3494	0.53544	1	10133	2	1.2021	0.019788	0.066648	0.984884	1251	3	1.2021	1.7036	1251
FOXE3	5	0.11083	0.24953	0.96976	4880	1	0.72149	0.019791	0.06666	0.984884	1252	3	0.72149	1.70353	1252
PELP1	5	0.69439	0.78087	1	14724	1	0.22679	0.0198	0.066681	0.984884	1253	2	0.22679	1.70333	1253
TMEM120B	5	0.6824	0.77624	1	14633	1	0.84197	0.019824	0.066749	0.984884	1254	4	0.84197	1.70281	1254
TTL	5	0.53036	0.67823	1	12791	2	0.84182	0.019831	0.066764	0.984884	1255	3	0.84182	1.70266	1255
PFN4	5	0.18299	0.35383	0.990481	6746	2	-0.48121	0.019849	0.066807	0.984884	1256	1	-0.48121	1.70226	1256
EPN2	5	0.39329	0.56927	1	10725	2	0.9094	0.019879	0.06689	0.984884	1257	3	0.9094	1.70161	1257
GNAT3	5	0.46631	0.62644	1	11835	2	0.18239	0.019901	0.066944	0.984884	1258	2	0.18239	1.70113	1258
FZR1	5	0.98408	0.98416	1	18697	0	0.88357	0.019909	0.066957	0.984884	1259	4	0.88357	1.70095	1259
FBXO15	5	0.57549	0.71584	1	13494	1	1.0086	0.019912	0.066964	0.984884	1260	4	1.0086	1.70089	1260
RNASEL	5	0.11132	0.25025	0.970772	4889	3	-0.64268	0.019953	0.067076	0.984884	1261	1	-0.64268	1.69999	1261
ABCF3	5	0.83255	0.84855	1	16037	1	0.57332	0.019968	0.067112	0.984884	1262	4	0.57332	1.69967	1262
PEX3	5	0.85812	0.86564	1	16338	1	0.048539	0.019972	0.06712	0.984884	1263	2	0.048539	1.69958	1263
NLRP3	5	0.59748	0.73456	1	13830	1	0.99247	0.019989	0.067173	0.984884	1264	3	0.99247	1.69921	1264
SFRP2	5	0.39616	0.57153	1	10768	1	0.92623	0.02	0.067199	0.984884	1265	4	0.92623	1.69897	1265
PCDHGB7	5	0.38625	0.56377	1	10635	2	-0.22029	0.020005	0.067216	0.984884	1266	2	-0.22029	1.69886	1266
TMEM38A	5	0.98565	0.98572	1	18731	0	0.56273	0.020008	0.067225	0.984884	1267	4	0.56273	1.6988	1267
GTF2F2	5	0.38799	0.56511	1	10660	2	0.49904	0.020058	0.067349	0.984884	1268	3	0.49904	1.69771	1268
NPC1L1	5	0.37492	0.55503	1	10468	2	0.66176	0.020101	0.067464	0.984884	1269	3	0.66176	1.69678	1269
SLC22A12	5	0.97268	0.97275	1	18430	0	0.84058	0.02011	0.067489	0.984884	1270	3	0.84058	1.69659	1270
DNHD1	5	0.96494	0.96514	1	18268	0	0.47322	0.020153	0.067592	0.984884	1271	4	0.47322	1.69566	1271
RANBP3L	5	0.96492	0.96513	1	18266	0	0.57223	0.020188	0.067691	0.984884	1272	4	0.57223	1.69491	1272
HIST1H2AB	5	0.9594	0.95957	1	18149	0	0.73118	0.020224	0.067776	0.984884	1273	4	0.73118	1.69413	1273
SPATC1L	5	0.92772	0.92801	1	17528	0	0.8882	0.020257	0.067854	0.984884	1274	4	0.8882	1.69342	1274
OTOR	5	0.85043	0.86021	1	16235	1	0.19848	0.020266	0.067879	0.984884	1275	3	0.19848	1.69323	1275
OTUD6B	5	0.2291	0.41706	0.991185	7963	1	0.95309	0.020298	0.067963	0.984884	1276	4	0.95309	1.69255	1276
NHLRC4	5	0.13291	0.28222	0.977651	5472	2	0.2331	0.0203	0.067965	0.984884	1277	2	0.2331	1.6925	1277
PAPLN	5	0.98098	0.98112	1	18612	0	0.77717	0.020306	0.067983	0.984884	1278	4	0.77717	1.69238	1278
SGK1	5	0.18477	0.35633	0.990481	6789	1	0.44789	0.020361	0.06814	0.984884	1279	3	0.44789	1.6912	1279
RHOQ	5	0.9523	0.9525	1	18023	0	0.84981	0.020372	0.068171	0.984884	1280	4	0.84981	1.69097	1280
CD19	5	0.24205	0.4345	0.993605	8252	1	0.82793	0.020411	0.068276	0.984884	1281	4	0.82793	1.69014	1281
HIST1H4G	5	0.3406	0.52878	0.999691	10017	1	0.84775	0.020438	0.068337	0.984884	1282	3	0.84775	1.68956	1282
EBF2	5	0.00023849	0.0010901	0.665377	30	2	1.0603	0.020456	0.068378	0.984884	1283	3	1.0603	1.68918	1283
CXXC1	5	0.23286	0.42211	0.991894	8046	1	0.67679	0.020475	0.068429	0.984884	1284	4	0.67679	1.68878	1284
EIF2AK2	5	0.069385	0.1855	0.952739	3690	2	0.51595	0.020527	0.068565	0.984884	1285	3	0.51595	1.68767	1285
KCNMB4	5	0.70637	0.78568	1	14802	1	0.94111	0.020558	0.068646	0.984884	1286	4	0.94111	1.68702	1286
ABCA9	5	0.65856	0.7674	1	14468	1	0.28023	0.020579	0.068697	0.984884	1287	4	0.28023	1.68658	1287
AKTIP	5	0.33078	0.52128	0.999526	9868	2	-0.40247	0.020631	0.068845	0.984884	1288	1	-0.40247	1.68548	1288
SLC25A24	5	0.76288	0.81045	1	15305	1	0.74176	0.020632	0.06885	0.984884	1289	4	0.74176	1.68546	1289
ITGA5	5	0.14961	0.30664	0.985706	5895	1	0.9193	0.020644	0.068881	0.984884	1290	4	0.9193	1.68521	1290
HEY2	5	0.80349	0.8314	1	15722	1	0.0024478	0.020648	0.068891	0.984884	1291	2	0.0024478	1.68512	1291
FAM3A	5	0.36513	0.54748	1	10348	1	0.58474	0.020664	0.068933	0.984884	1292	4	0.58474	1.68479	1292
GPR160	5	0.49908	0.65272	1	12330	2	0.34993	0.020683	0.068983	0.984884	1293	3	0.34993	1.68439	1293
FAM155B	5	0.87469	0.8784	1	16575	1	0.41825	0.0207	0.06902	0.984884	1294	3	0.41825	1.68403	1294
ZNF845	5	0.048559	0.13724	0.952739	2727	2	-0.38355	0.020709	0.069045	0.984884	1295	2	-0.38355	1.68384	1295
SLC35E3	5	0.11805	0.26028	0.974409	5068	1	0.88881	0.020762	0.069189	0.984884	1296	3	0.88881	1.68273	1296
PPP6C	5	0.10871	0.24632	0.96893	4818	1	0.77217	0.020787	0.069256	0.984884	1297	3	0.77217	1.68221	1297
TMA16	5	0.31346	0.50813	0.998016	9623	2	0.33819	0.020796	0.069278	0.984884	1298	3	0.33819	1.68202	1298
NRXN2	5	0.97269	0.97275	1	18431	0	0.53424	0.020805	0.069311	0.984884	1299	4	0.53424	1.68183	1299
LIMS3	5	0.12652	0.2728	0.977236	5277	2	-0.33874	0.020867	0.069461	0.984884	1300	2	-0.33874	1.68054	1300
KDM4A	5	0.5487	0.69343	1	13089	1	0.4378	0.020893	0.069533	0.984884	1301	3	0.4378	1.68	1301
PPWD1	5	0.98911	0.98917	1	18801	0	0.64217	0.020902	0.069554	0.984884	1302	4	0.64217	1.67981	1302
LCN10	5	0.90965	0.90996	1	17170	0	0.78557	0.020917	0.069585	0.984884	1303	4	0.78557	1.6795	1303
SLC23A3	5	0.87664	0.87992	1	16598	1	0.88453	0.020918	0.069588	0.984884	1304	4	0.88453	1.67948	1304
AKR1B15	5	0.069385	0.1855	0.952739	3689	3	-0.56395	0.02097	0.069732	0.984884	1305	2	-0.56395	1.6784	1305
MAP9	5	0.21588	0.39907	0.990481	7584	2	0.55715	0.02097	0.069732	0.984884	1306	3	0.55715	1.6784	1306
ZNF726	5	0.49875	0.65245	1	12316	1	0.91237	0.020975	0.069744	0.984884	1307	4	0.91237	1.6783	1307
CAPN9	5	0.42256	0.59209	1	11168	1	0.81546	0.02099	0.069782	0.984884	1308	3	0.81546	1.67799	1308
RAD51AP2	5	0.56556	0.70754	1	13343	1	0.54251	0.020991	0.069786	0.984884	1309	4	0.54251	1.67797	1309
C3orf62	5	0.92274	0.92305	1	17439	0	1.3588	0.021016	0.069853	0.984884	1310	4	1.3588	1.67745	1310
ARIH2	5	0.097608	0.22961	0.963811	4509	2	-0.53626	0.021048	0.069942	0.984884	1311	2	-0.53626	1.67679	1311
KIAA0196	5	0.52512	0.67392	1	12717	1	0.75647	0.021057	0.069959	0.984884	1312	3	0.75647	1.6766	1312
RSAD1	5	0.22987	0.41813	0.991894	7977	1	0.5064	0.021083	0.070033	0.984884	1313	4	0.5064	1.67607	1313
ARHGDIG	5	0.1091	0.24693	0.96893	4827	1	0.66558	0.0211	0.070083	0.984884	1314	3	0.66558	1.67572	1314
PGD	5	0.95981	0.95997	1	18160	0	0.76792	0.02113	0.070179	0.984884	1315	4	0.76792	1.6751	1315
MSANTD4	5	0.8409	0.85384	1	16127	1	0.4058	0.021152	0.070243	0.984884	1316	3	0.4058	1.67465	1316
NLRP10	5	0.86156	0.86817	1	16384	1	0.61244	0.021163	0.070269	0.984884	1317	4	0.61244	1.67442	1317
TMEM95	5	0.54312	0.6888	1	13017	1	0.94284	0.021169	0.070284	0.984884	1318	3	0.94284	1.6743	1318
TPTE	5	0.94265	0.94286	1	17845	0	1.2127	0.021178	0.070303	0.984884	1319	3	1.2127	1.67412	1319
CD5L	5	0.96526	0.96544	1	18280	0	0.47572	0.021204	0.070372	0.984884	1320	4	0.47572	1.67358	1320
WDR13	5	0.92044	0.92077	1	17385	0	0.67825	0.021244	0.070486	0.984884	1321	4	0.67825	1.67276	1321
TTC6	5	0.47515	0.63342	1	11951	1	0.24816	0.021245	0.070491	0.984884	1322	2	0.24816	1.67274	1322
CD200R1L	5	0.43553	0.60221	1	11357	2	0.056446	0.021309	0.070638	0.984884	1323	2	0.056446	1.67144	1323
TMEM14E	5	0.31393	0.50847	0.998016	9631	2	-0.082616	0.021316	0.070653	0.984884	1324	2	-0.082616	1.67129	1324
IDI1	5	0.84736	0.8581	1	16208	1	0.75605	0.021324	0.070676	0.984884	1325	4	0.75605	1.67113	1325
COG7	5	0.12766	0.27447	0.977236	5310	1	0.51115	0.021327	0.070683	0.984884	1326	4	0.51115	1.67107	1326
KIAA0319L	5	0.16318	0.32612	0.987052	6244	2	0.59924	0.021352	0.070737	0.984884	1327	3	0.59924	1.67056	1327
GALR1	5	0.60149	0.73795	1	13895	1	0.81105	0.021394	0.070844	0.984884	1328	4	0.81105	1.66971	1328
KIF13B	5	0.088963	0.21637	0.960626	4272	2	0.80257	0.021396	0.070849	0.984884	1329	3	0.80257	1.66967	1329
NOXRED1	5	0.33933	0.52778	0.999571	9996	1	0.35739	0.021413	0.070896	0.984884	1330	3	0.35739	1.66932	1330
ETAA1	5	0.93817	0.93839	1	17754	0	0.5226	0.02142	0.070911	0.984884	1331	4	0.5226	1.66918	1331
ARNT2	5	0.075946	0.19627	0.952739	3899	2	0.11868	0.021485	0.071089	0.984884	1332	2	0.11868	1.66786	1332
DHODH	5	0.83251	0.84853	1	16035	1	0.26449	0.021517	0.071179	0.984884	1333	3	0.26449	1.66722	1333
BCAP29	5	0.58404	0.72302	1	13638	1	1.2047	0.021545	0.071256	0.984884	1334	4	1.2047	1.66665	1334
CD244	5	0.96829	0.96843	1	18347	0	0.80949	0.02156	0.0713	0.984884	1335	4	0.80949	1.66635	1335
LETMD1	5	0.10064	0.23419	0.96573	4598	3	-0.9369	0.021569	0.071323	0.984884	1336	2	-0.9369	1.66617	1336
PHKA1	5	0.30714	0.50331	0.998016	9519	2	1.2344	0.021572	0.071331	0.984884	1337	3	1.2344	1.66611	1337
SNX22	5	0.17477	0.34245	0.989832	6550	1	0.26406	0.021574	0.071335	0.984884	1338	2	0.26406	1.66607	1338
SYT12	5	0.55514	0.69885	1	13188	2	0.78769	0.021604	0.071411	0.984884	1339	3	0.78769	1.66547	1339
CHEK1	5	0.58347	0.72254	1	13628	1	0.82865	0.021618	0.071451	0.984884	1340	4	0.82865	1.66518	1340
DDX54	5	0.41626	0.58716	1	11068	2	0.66035	0.021636	0.071495	0.984884	1341	3	0.66035	1.66482	1341
SPPL3	5	0.95234	0.95255	1	18026	0	1.042	0.021643	0.071508	0.984884	1342	3	1.042	1.66468	1342
SLC12A8	5	0.50301	0.65598	1	12372	2	0.28163	0.021725	0.071722	0.984884	1343	3	0.28163	1.66304	1343
CPXM1	5	0.55831	0.70145	1	13237	2	0.11664	0.021734	0.071741	0.984884	1344	2	0.11664	1.66286	1344
KRT24	5	0.48107	0.63818	1	12039	1	0.92775	0.021773	0.071844	0.984884	1345	3	0.92775	1.66208	1345
BRD1	5	0.44212	0.60739	1	11452	2	0.40648	0.021779	0.071854	0.984884	1346	3	0.40648	1.66196	1346
ZNF747	5	0.98688	0.98692	1	18757	0	0.68066	0.021788	0.071869	0.984884	1347	4	0.68066	1.66178	1347
SPOCD1	5	0.91412	0.9144	1	17276	0	0.92694	0.021802	0.071904	0.984884	1348	4	0.92694	1.6615	1348
RALGAPA2	5	0.51631	0.66671	1	12585	1	-0.16576	0.021829	0.07198	0.984884	1349	2	-0.16576	1.66097	1349
HIST1H4D	5	0.11613	0.2575	0.971783	5015	1	0.85155	0.021868	0.072098	0.984884	1350	3	0.85155	1.66019	1350
SLC39A12	5	0.4568	0.619	1	11673	2	-0.088735	0.021882	0.072124	0.984884	1351	2	-0.088735	1.65991	1351
CUL9	5	0.34244	0.53016	1	10042	1	0.77211	0.021893	0.072155	0.984884	1352	3	0.77211	1.65969	1352
IL1RAP	5	0.80233	0.83075	1	15713	1	0.37391	0.021934	0.072271	0.984884	1353	3	0.37391	1.65888	1353
IER3	5	0.034934	0.10388	0.948586	2075	2	0.45875	0.021986	0.072406	0.984884	1354	3	0.45875	1.65785	1354
MMP7	5	0.66582	0.76999	1	14513	1	0.68003	0.022038	0.07255	0.984884	1355	4	0.68003	1.65683	1355
TLR1	5	0.89855	0.89907	1	16974	1	0.6162	0.022061	0.07262	0.984884	1356	3	0.6162	1.65637	1356
PTBP3	5	0.92044	0.92077	1	17387	0	0.029941	0.022061	0.07262	0.984884	1357	2	0.029941	1.65637	1357
IL13	5	0.88823	0.8897	1	16784	1	0.73521	0.02208	0.072658	0.984884	1358	4	0.73521	1.656	1358
ALAS1	5	0.087925	0.21475	0.960383	4236	2	0.24332	0.02209	0.072681	0.984884	1359	3	0.24332	1.6558	1359
PKNOX2	5	0.75347	0.80595	1	15202	1	0.92491	0.022113	0.07274	0.984884	1360	4	0.92491	1.65535	1360
TAX1BP1	5	0.71527	0.78933	1	14874	1	0.0082369	0.02212	0.072757	0.984884	1361	2	0.0082369	1.65521	1361
TREML1	5	0.71098	0.78754	1	14848	1	0.97771	0.022137	0.072794	0.984884	1362	3	0.97771	1.65488	1362
C8orf58	5	0.25675	0.45388	0.995161	8600	1	0.16704	0.022142	0.072807	0.984884	1363	2	0.16704	1.65478	1363
RCN3	5	0.01964	0.064296	0.923435	1318	3	-0.5155	0.022156	0.072842	0.984884	1364	2	-0.5155	1.65451	1364
OBSL1	5	0.33878	0.52736	0.999571	9988	1	0.91237	0.022187	0.072918	0.984884	1365	4	0.91237	1.6539	1365
KLHL28	5	0.049374	0.13917	0.952739	2760	3	-5.1204	0.022194	0.07294	0.984884	1366	2	-5.1204	1.65376	1366
PRTG	5	0.96671	0.96688	1	18307	0	0.73351	0.022202	0.072958	0.984884	1367	4	0.73351	1.65361	1367
RORC	5	0.74821	0.80355	1	15147	1	0.91061	0.022206	0.072971	0.984884	1368	4	0.91061	1.65353	1368
TNFRSF10A	5	0.97527	0.97539	1	18487	0	0.56656	0.02221	0.072979	0.984884	1369	4	0.56656	1.65345	1369
MAP3K15	5	0.35652	0.54084	1	10217	2	0.8977	0.022241	0.073064	0.984884	1370	3	0.8977	1.65285	1370
SLC25A48	5	0.29274	0.49247	0.998016	9317	2	0.5912	0.022246	0.07307	0.984884	1371	3	0.5912	1.65275	1371
SNAI1	5	0.050903	0.14287	0.952739	2843	2	0.66285	0.022246	0.07307	0.984884	1372	3	0.66285	1.65275	1372
TMC8	5	0.86757	0.87275	1	16465	1	0.92549	0.022258	0.073095	0.984884	1373	4	0.92549	1.65251	1373
EVC	5	0.92768	0.92798	1	17527	0	0.7815	0.022367	0.073384	0.984884	1374	4	0.7815	1.65039	1374
QDPR	5	0.97705	0.97717	1	18527	0	0.80294	0.022369	0.07339	0.984884	1375	4	0.80294	1.65035	1375
CCDC15	5	0.099656	0.23271	0.965206	4568	2	-1.792	0.022402	0.073466	0.984884	1376	2	-1.792	1.64971	1376
DHTKD1	5	0.96945	0.96953	1	18374	0	0.79772	0.022418	0.073516	0.984884	1377	4	0.79772	1.6494	1377
METTL1	5	0.98454	0.98463	1	18707	0	0.81719	0.022429	0.073545	0.984884	1378	4	0.81719	1.64919	1378
SNX9	5	0.21399	0.3966	0.990481	7541	2	0.99972	0.022445	0.073585	0.984884	1379	3	0.99972	1.64888	1379
ZDHHC20	5	0.75946	0.80877	1	15272	1	0.85814	0.022448	0.073596	0.984884	1380	4	0.85814	1.64882	1380
SAR1A	5	0.42179	0.59146	1	11153	2	-0.04431	0.022454	0.073617	0.984884	1381	2	-0.04431	1.64871	1381
CDKN2B	5	0.85892	0.86621	1	16352	1	0.77937	0.022463	0.073637	0.984884	1382	4	0.77937	1.64853	1382
FOXD1	5	0.64262	0.76187	1	14350	1	1.0306	0.022504	0.07375	0.984884	1383	4	1.0306	1.64774	1383
GUCA1A	5	0.58404	0.72302	1	13633	1	0.49974	0.022506	0.073755	0.984884	1384	3	0.49974	1.6477	1384
MRGPRF	5	0.96635	0.96651	1	18297	0	0.56368	0.022521	0.073788	0.984884	1385	4	0.56368	1.64741	1385
CTCF	5	0.90127	0.90165	1	17010	1	-0.42424	0.022558	0.073883	0.984884	1386	2	-0.42424	1.6467	1386
C2orf47	5	0.93839	0.93862	1	17760	0	0.72414	0.022587	0.073959	0.984884	1387	4	0.72414	1.64614	1387
C5AR1	5	0.29093	0.4911	0.998016	9298	2	0.064374	0.02261	0.074017	0.984884	1388	2	0.064374	1.6457	1388
SYTL5	5	0.8409	0.85384	1	16131	1	1.0003	0.022626	0.074061	0.984884	1389	3	1.0003	1.64539	1389
CCDC121	5	0.71764	0.79031	1	14891	1	0.42151	0.022654	0.074133	0.984884	1390	3	0.42151	1.64486	1390
OR5D14	5	0.068367	0.18324	0.952739	3641	4	-2.8416	0.022662	0.074148	0.984884	1391	1	-2.8416	1.6447	1391
MATR3	5	0.49709	0.65111	1	12305	2	0.23174	0.022699	0.074234	0.984884	1392	3	0.23174	1.64399	1392
KIF3A	5	0.086915	0.21324	0.959006	4212	2	-0.77359	0.022714	0.074273	0.984884	1393	2	-0.77359	1.64371	1393
ZNF568	5	0.48481	0.64123	1	12098	2	-0.62427	0.022745	0.074349	0.984884	1394	2	-0.62427	1.64311	1394
GOLPH3L	5	0.58227	0.72156	1	13605	1	0.38762	0.022766	0.0744	0.984884	1395	3	0.38762	1.64271	1395
TMX1	5	0.98557	0.98565	1	18729	0	0.80172	0.022813	0.074536	0.984884	1396	4	0.80172	1.64182	1396
GALNTL6	5	0.89069	0.89186	1	16842	1	-0.077751	0.022818	0.074543	0.984884	1397	2	-0.077751	1.64172	1397
RNF128	5	0.77263	0.8152	1	15392	1	0.63946	0.022818	0.074545	0.984884	1398	3	0.63946	1.64172	1398
ZFP36L2	5	0.4164	0.58727	1	11070	1	0.79784	0.022838	0.0746	0.984884	1399	3	0.79784	1.64134	1399
SLC36A4	5	0.30344	0.50052	0.998016	9450	2	0.55237	0.02287	0.0747	0.984884	1400	3	0.55237	1.64073	1400
NAB1	5	0.29779	0.49633	0.998016	9392	1	0.78314	0.022937	0.074881	0.984884	1401	4	0.78314	1.63946	1401
REC8	5	0.90547	0.9058	1	17088	1	0.99775	0.022939	0.074886	0.984884	1402	4	0.99775	1.63943	1402
GTF2B	5	0.30115	0.4988	0.998016	9425	2	0.089567	0.022955	0.074936	0.984884	1403	2	0.089567	1.63912	1403
TMEM175	5	0.62234	0.75496	1	14222	1	0.80052	0.022964	0.074959	0.984884	1404	4	0.80052	1.63895	1404
FRA10AC1	5	0.2073	0.38756	0.990481	7389	3	-0.69896	0.022975	0.074988	0.984884	1405	2	-0.69896	1.63874	1405
DEFB131	5	0.74402	0.80162	1	15106	1	1.2246	0.022975	0.074988	0.984884	1406	3	1.2246	1.63874	1406
RNF6	5	0.64039	0.7611	1	14341	1	1.02	0.022998	0.075052	0.984884	1407	3	1.02	1.63831	1407
CLDN17	5	0.90122	0.90159	1	17009	1	0.69604	0.023027	0.075142	0.984884	1408	4	0.69604	1.63776	1408
RAD18	5	0.56063	0.70339	1	13264	2	-0.060637	0.023028	0.075147	0.984884	1409	2	-0.060637	1.63774	1409
KIAA0101	5	0.91176	0.91206	1	17197	0	0.90748	0.023033	0.075161	0.984884	1410	4	0.90748	1.63765	1410
GPR101	5	0.89197	0.89299	1	16868	1	0.61893	0.023043	0.075187	0.984884	1411	4	0.61893	1.63746	1411
EPHX2	5	0.94598	0.94623	1	17907	0	0.65992	0.023053	0.075214	0.984884	1412	4	0.65992	1.63727	1412
SIAH3	5	0.51916	0.66906	1	12636	2	0.61242	0.023056	0.075221	0.984884	1413	3	0.61242	1.63722	1413
IFI16	5	0.83461	0.84985	1	16061	1	0.7371	0.023079	0.075282	0.984884	1414	4	0.7371	1.63678	1414
BRD7	5	0.25741	0.45475	0.995161	8630	2	0.67767	0.023115	0.075369	0.984884	1415	3	0.67767	1.63611	1415
TMEM131	5	0.25729	0.4546	0.995161	8627	3	-0.43579	0.023131	0.075407	0.984884	1416	1	-0.43579	1.63581	1416
MSN	5	0.7223	0.79226	1	14935	1	0.56901	0.023141	0.075429	0.984884	1417	4	0.56901	1.63562	1417
TNNI3K	5	0.14806	0.3044	0.985094	5853	3	-1.1752	0.023183	0.075521	0.984884	1418	1	-1.1752	1.63483	1418
VWA3A	5	0.27135	0.47313	0.995161	8973	1	0.40677	0.023184	0.075527	0.984884	1419	3	0.40677	1.63481	1419
NDUFA10	5	0.8842	0.88621	1	16710	1	0.57838	0.023207	0.075579	0.984884	1420	4	0.57838	1.63438	1420
EPHA4	5	0.34526	0.53232	1	10074	1	0.47389	0.023217	0.075607	0.984884	1421	3	0.47389	1.63419	1421
FAM228A	5	0.25729	0.4546	0.995161	8623	3	-0.74155	0.023235	0.075657	0.984884	1422	2	-0.74155	1.63386	1422
BEND6	5	0.92984	0.93013	1	17591	0	1.2733	0.023262	0.075725	0.984884	1423	4	1.2733	1.63335	1423
SPCS1	5	0.016817	0.056632	0.915689	1166	4	-1.8814	0.023287	0.075801	0.984884	1424	1	-1.8814	1.63289	1424
SPSB1	5	0.82383	0.84317	1	15941	1	0.56832	0.023293	0.075816	0.984884	1425	4	0.56832	1.63277	1425
NUDT1	5	0.22353	0.40946	0.991185	7814	1	0.64074	0.023312	0.075858	0.984884	1426	4	0.64074	1.63242	1426
TSSC4	5	0.15126	0.30909	0.985706	5930	1	0.6256	0.023336	0.075919	0.984884	1427	4	0.6256	1.63197	1427
MSMO1	5	0.38799	0.56511	1	10663	2	1.1389	0.023339	0.075926	0.984884	1428	3	1.1389	1.63192	1428
SRPK1	5	0.59073	0.72873	1	13728	1	0.68793	0.023378	0.076021	0.984884	1429	4	0.68793	1.63119	1429
KMT2E	5	0.026326	0.081871	0.93363	1647	3	-4.1219	0.023391	0.076054	0.984884	1430	2	-4.1219	1.63095	1430
POLE2	5	0.93318	0.93341	1	17646	0	0.90651	0.023398	0.076071	0.984884	1431	4	0.90651	1.63082	1431
PCGF2	5	0.91306	0.91334	1	17244	0	0.77139	0.023415	0.076119	0.984884	1432	4	0.77139	1.63051	1432
EXTL1	5	0.013626	0.04773	0.914596	986	3	-0.57635	0.023443	0.076189	0.984884	1433	2	-0.57635	1.62999	1433
MAP10	5	0.93501	0.93525	1	17693	0	0.76217	0.02346	0.076234	0.984884	1434	4	0.76217	1.62967	1434
EP400	5	0.28661	0.48786	0.998016	9238	1	0.56334	0.023461	0.076238	0.984884	1435	4	0.56334	1.62965	1435
OR6Q1	5	0.48928	0.6448	1	12174	2	-0.32897	0.023479	0.076284	0.984884	1436	2	-0.32897	1.62932	1436
CASD1	5	0.72133	0.79185	1	14927	1	-0.0082451	0.023495	0.07632	0.984884	1437	2	-0.0082451	1.62902	1437
ZNF521	5	0.14312	0.29726	0.982288	5735	1	0.93393	0.023501	0.076332	0.984884	1438	4	0.93393	1.62891	1438
VPS16	5	0.56879	0.71024	1	13392	2	-0.14731	0.023507	0.076346	0.984884	1439	2	-0.14731	1.6288	1439
ZNF74	5	0.21243	0.39451	0.990481	7511	1	0.57781	0.023508	0.076347	0.984884	1440	4	0.57781	1.62878	1440
IPCEF1	5	0.48671	0.64274	1	12127	1	0.6788	0.023516	0.076376	0.984884	1441	4	0.6788	1.62864	1441
SEMA3E	5	0.78141	0.81964	1	15481	1	0.72113	0.023523	0.076393	0.984884	1442	4	0.72113	1.62851	1442
BEND5	5	0.9373	0.93752	1	17734	0	0.98226	0.02353	0.076414	0.984884	1443	4	0.98226	1.62838	1443
NR4A3	5	0.21871	0.4029	0.990481	7668	1	0.98226	0.02353	0.076414	0.984884	1444	3	0.98226	1.62838	1444
PAPD7	5	0.95919	0.95935	1	18143	0	0.51722	0.023547	0.076454	0.984884	1445	4	0.51722	1.62806	1445
IL17RC	5	0.94458	0.9448	1	17882	0	0.052114	0.023599	0.076591	0.984884	1446	2	0.052114	1.62711	1446
TTI1	5	0.24693	0.44107	0.995161	8368	2	0.029098	0.0236	0.076592	0.984884	1447	2	0.029098	1.62709	1447
TECRL	5	0.68338	0.7766	1	14639	1	0.90126	0.023602	0.076596	0.984884	1448	3	0.90126	1.62705	1448
WIBG	5	0.40956	0.58203	1	10963	1	0.80462	0.023619	0.076634	0.984884	1449	4	0.80462	1.62674	1449
ZP3	5	0.51335	0.66435	1	12543	1	0.89775	0.023629	0.076655	0.984884	1450	4	0.89775	1.62655	1450
NXPE4	5	0.23983	0.43155	0.993605	8210	3	-0.49931	0.023651	0.076723	0.984884	1451	2	-0.49931	1.62615	1451
TEKT2	5	0.5828	0.72201	1	13618	2	0.76958	0.023655	0.076731	0.984884	1452	3	0.76958	1.62608	1452
MT1G	5	0.94162	0.94187	1	17821	0	0.7196	0.023699	0.07684	0.984884	1453	4	0.7196	1.62527	1453
COL8A1	5	0.16187	0.3243	0.987052	6203	2	-0.067545	0.023703	0.076845	0.984884	1454	1	-0.067545	1.6252	1454
PRSS3	5	0.28736	0.48843	0.998016	9244	1	1.168	0.023717	0.076876	0.984884	1455	4	1.168	1.62494	1455
GABPB2	5	0.20941	0.39046	0.990481	7437	2	1.1407	0.023744	0.076938	0.984884	1456	3	1.1407	1.62445	1456
NETO2	5	0.34511	0.53221	1	10073	1	-1.1935	0.023755	0.076977	0.984884	1457	2	-1.1935	1.62424	1457
NHSL2	5	0.88597	0.88773	1	16749	1	0.33633	0.023757	0.076981	0.984884	1458	3	0.33633	1.62421	1458
RHOBTB2	5	0.74972	0.80425	1	15166	1	0.94727	0.023759	0.076985	0.984884	1459	4	0.94727	1.62417	1459
OR4K15	5	0.39438	0.57013	1	10739	2	-0.40247	0.023807	0.077108	0.984884	1460	2	-0.40247	1.6233	1460
PDLIM7	5	0.94964	0.94985	1	17971	0	0.87702	0.023884	0.077287	0.984884	1461	4	0.87702	1.62189	1461
CLEC18B	5	0.87213	0.87634	1	16537	1	0.73969	0.023899	0.077333	0.984884	1462	3	0.73969	1.62162	1462
ATP6V1C2	5	0.6093	0.74464	1	14015	2	0.7946	0.023916	0.077378	0.984884	1463	3	0.7946	1.62131	1463
RIPK4	5	0.22793	0.41547	0.991185	7915	1	0.57979	0.023962	0.077495	0.984884	1464	3	0.57979	1.62048	1464
TIE1	5	0.94363	0.94385	1	17860	0	0.34646	0.023963	0.077496	0.984884	1465	3	0.34646	1.62046	1465
HBP1	5	0.12316	0.26774	0.976761	5195	1	1.0041	0.023992	0.077563	0.984884	1466	4	1.0041	1.61993	1466
PCDHGB2	5	0.29727	0.49594	0.998016	9380	2	-0.041777	0.024015	0.077621	0.984884	1467	2	-0.041777	1.61952	1467
PDIA5	5	0.80051	0.82973	1	15699	1	0.90653	0.024025	0.077649	0.984884	1468	4	0.90653	1.61934	1468
C2orf78	5	0.39191	0.56817	1	10706	2	1.0413	0.024062	0.077749	0.984884	1469	3	1.0413	1.61867	1469
TACR2	5	0.30908	0.50475	0.998016	9550	2	-0.21336	0.024065	0.077756	0.984884	1470	2	-0.21336	1.61861	1470
SERINC1	5	0.96492	0.96513	1	18267	0	0.030421	0.024067	0.077761	0.984884	1471	1	0.030421	1.61858	1471
RP11-26J3.4	5	0.16493	0.3286	0.987052	6296	1	0.88157	0.024074	0.077784	0.984884	1472	4	0.88157	1.61845	1472
TOX3	5	0.31132	0.50647	0.998016	9589	1	0.47536	0.024079	0.077797	0.984884	1473	4	0.47536	1.61836	1473
ISX	5	0.23261	0.4218	0.991894	8038	2	0.23883	0.024119	0.077898	0.984884	1474	3	0.23883	1.61764	1474
SP3	5	0.80428	0.83183	1	15732	1	0.90531	0.02412	0.077903	0.984884	1475	4	0.90531	1.61762	1475
SMC4	5	0.52635	0.67495	1	12743	1	0.6423	0.024121	0.077906	0.984884	1476	3	0.6423	1.6176	1476
CYB5A	5	0.58227	0.72156	1	13602	1	-0.17761	0.02413	0.077921	0.984884	1477	2	-0.17761	1.61744	1477
TAOK1	5	0.041231	0.11951	0.949821	2374	2	0.81791	0.02414	0.077945	0.984884	1478	3	0.81791	1.61726	1478
PRR23D2	2	0.97586	0.97599	1	18498	0	0.93138	0.024142	0.044495	0.963079	1479	2	0.93138	1.61723	1479
OLFM4	5	0.088417	0.21551	0.960383	4253	1	0.75835	0.024164	0.078022	0.984884	1480	4	0.75835	1.61683	1480
TDG	5	0.023535	0.074617	0.93363	1505	3	-4.688	0.024171	0.078036	0.984884	1481	2	-4.688	1.61671	1481
CDK15	5	0.34704	0.53367	1	10101	1	0.50973	0.024223	0.078182	0.984884	1482	3	0.50973	1.61577	1482
ACVR2B	5	0.032833	0.098645	0.948586	1965	2	0.8637	0.024259	0.078275	0.984884	1483	3	0.8637	1.61513	1483
DSG3	5	0.52919	0.67728	1	12769	2	0.065731	0.024275	0.078315	0.984884	1484	1	0.065731	1.61484	1484
ABHD4	5	0.06555	0.17692	0.952739	3494	1	0.54494	0.024318	0.078418	0.984884	1485	4	0.54494	1.61407	1485
ELAC1	5	0.24252	0.43513	0.993605	8258	2	0.74889	0.024326	0.078444	0.984884	1486	3	0.74889	1.61393	1486
DHX8	5	0.74173	0.80057	1	15090	1	0.64534	0.024371	0.078565	0.984884	1487	4	0.64534	1.61313	1487
C18orf32	5	0.18119	0.35139	0.990481	6693	3	-3.2762	0.024378	0.078581	0.984884	1488	1	-3.2762	1.613	1488
XYLT1	5	0.98228	0.98238	1	18643	0	0.84374	0.024412	0.078676	0.984884	1489	4	0.84374	1.6124	1489
UBQLN4	5	0.4963	0.65047	1	12287	1	0.88803	0.024416	0.078681	0.984884	1490	3	0.88803	1.61233	1490
PRICKLE1	5	0.10955	0.24759	0.96893	4840	2	0.51976	0.02443	0.078711	0.984884	1491	3	0.51976	1.61208	1491
CCDC68	5	0.042655	0.12299	0.949821	2447	2	1.1487	0.024431	0.078712	0.984884	1492	3	1.1487	1.61206	1492
SFXN1	5	0.091268	0.21991	0.963127	4328	2	0.87855	0.02445	0.078761	0.984884	1493	3	0.87855	1.61172	1493
CCDC3	5	0.87162	0.87592	1	16531	1	0.72024	0.024453	0.078766	0.984884	1494	4	0.72024	1.61167	1494
ZNF202	5	0.20098	0.37889	0.990481	7216	1	1.2232	0.02448	0.078835	0.984884	1495	3	1.2232	1.61119	1495
L3MBTL3	5	0.79966	0.82927	1	15689	1	0.48566	0.024482	0.078841	0.984884	1496	4	0.48566	1.61115	1496
LACC1	5	0.79966	0.82927	1	15690	1	-0.40247	0.024525	0.078951	0.984884	1497	2	-0.40247	1.61039	1497
ZFY	5	0.25849	0.45621	0.995161	8650	2	0.37656	0.024534	0.078969	0.984884	1498	3	0.37656	1.61023	1498
SLN	4	0.59282	0.67851	1	13759	1	0.084803	0.024555	0.07661	0.984884	1499	2	0.084803	1.60986	1499
DRD3	5	0.030081	0.091503	0.940314	1846	2	0.25407	0.024586	0.079113	0.984884	1500	3	0.25407	1.60931	1500
NXF1	5	0.96509	0.96528	1	18275	0	0.85879	0.024638	0.079241	0.984884	1501	3	0.85879	1.60839	1501
GAB1	5	0.95972	0.95989	1	18157	0	0.57217	0.02474	0.079498	0.984884	1502	4	0.57217	1.6066	1502
SLC9C2	5	0.8997	0.90015	1	16988	1	0.27743	0.024794	0.079627	0.984884	1503	2	0.27743	1.60565	1503
SLC30A10	5	0.53865	0.68508	1	12942	1	0.75372	0.02482	0.079691	0.984884	1504	4	0.75372	1.6052	1504
TNFRSF1B	5	0.79226	0.82529	1	15605	1	0.52556	0.024849	0.079761	0.984884	1505	4	0.52556	1.60469	1505
KLHL5	5	0.35808	0.54203	1	10245	1	0.86088	0.024898	0.079911	0.984884	1506	3	0.86088	1.60384	1506
FXYD6	5	0.0022506	0.0097914	0.857015	202	1	0.64028	0.024902	0.079922	0.984884	1507	4	0.64028	1.60377	1507
TMEM192	5	0.58227	0.72156	1	13604	1	0.74424	0.024903	0.079925	0.984884	1508	3	0.74424	1.60375	1508
DOCK6	5	0.7304	0.79564	1	14987	1	0.47685	0.024913	0.079943	0.984884	1509	3	0.47685	1.60357	1509
PAAF1	5	0.61269	0.74755	1	14058	1	0.37832	0.024927	0.079975	0.984884	1510	3	0.37832	1.60333	1510
CDC73	5	0.26601	0.46614	0.995161	8840	2	-0.7168	0.024941	0.080007	0.984884	1511	2	-0.7168	1.60309	1511
STK19	5	0.40069	0.57505	1	10835	1	0.63573	0.024994	0.08014	0.984884	1512	4	0.63573	1.60216	1512
ZNF664	5	0.50114	0.65439	1	12349	2	-0.67134	0.025002	0.08016	0.984884	1513	1	-0.67134	1.60203	1513
UBA3	5	0.29089	0.49108	0.998016	9290	1	1.2277	0.025022	0.080217	0.984884	1514	4	1.2277	1.60168	1514
ZNF784	5	0.97235	0.97243	1	18424	0	1.0882	0.025055	0.080297	0.984884	1515	4	1.0882	1.60111	1515
SMU1	5	0.054169	0.15065	0.952739	2980	4	-2.8944	0.02508	0.080353	0.984884	1516	1	-2.8944	1.60067	1516
KDM5A	5	0.060368	0.16512	0.952739	3256	2	0.8943	0.025084	0.080363	0.984884	1517	3	0.8943	1.6006	1517
TMEM65	5	0.94202	0.94226	1	17834	0	0.85034	0.025096	0.08039	0.984884	1518	4	0.85034	1.6004	1518
NSMCE1	5	0.088885	0.21627	0.960383	4262	1	0.4986	0.025103	0.08041	0.984884	1519	4	0.4986	1.60027	1519
KCTD18	5	0.67407	0.77306	1	14577	1	0.55372	0.025136	0.080498	0.984884	1520	4	0.55372	1.5997	1520
NDN	5	0.66481	0.76962	1	14503	1	0.35251	0.025158	0.080549	0.984884	1521	3	0.35251	1.59932	1521
ITM2B	5	0.70414	0.78478	1	14784	1	0.60996	0.025169	0.080579	0.984884	1522	4	0.60996	1.59913	1522
ADD1	5	0.9706	0.97069	1	18390	0	0.70892	0.025183	0.080614	0.984884	1523	4	0.70892	1.59889	1523
SLMAP	5	0.26591	0.46602	0.995161	8836	2	-1.097	0.02521	0.080678	0.984884	1524	1	-1.097	1.59843	1524
OPN1SW	5	0.39511	0.57071	1	10751	1	0.71315	0.025255	0.080792	0.984884	1525	4	0.71315	1.59765	1525
OR2A42	5	0.13313	0.28255	0.977849	5478	3	-0.46669	0.025262	0.080806	0.984884	1526	1	-0.46669	1.59753	1526
C15orf62	5	0.17821	0.3472	0.990481	6633	3	-0.63569	0.025284	0.080868	0.984884	1527	2	-0.63569	1.59715	1527
MTHFR	5	0.87554	0.87907	1	16587	1	0.86189	0.025297	0.0809	0.984884	1528	4	0.86189	1.59693	1528
MREG	5	0.47586	0.63399	1	11963	1	0.86189	0.025297	0.0809	0.984884	1529	3	0.86189	1.59693	1529
KLB	5	0.054918	0.15245	0.952739	3023	4	-2.8799	0.025313	0.080952	0.984884	1530	1	-2.8799	1.59666	1530
SEMA6C	5	0.96708	0.96725	1	18318	0	1.0731	0.025344	0.081026	0.984884	1531	4	1.0731	1.59612	1531
SLC44A2	5	0.39606	0.57146	1	10758	2	0.38087	0.025365	0.081088	0.984884	1532	3	0.38087	1.59577	1532
POLR2C	5	0.018492	0.061198	0.917956	1264	2	1.0772	0.02538	0.081127	0.984884	1533	3	1.0772	1.59551	1533
RPS6KB1	5	0.27357	0.47607	0.996345	9043	1	0.81782	0.025393	0.081167	0.984884	1534	4	0.81782	1.59529	1534
TTLL10	5	0.52881	0.67699	1	12765	1	0.87837	0.025417	0.081228	0.984884	1535	3	0.87837	1.59488	1535
PPHLN1	5	0.49302	0.64781	1	12226	2	0.028885	0.025469	0.081365	0.984884	1536	2	0.028885	1.59399	1536
SSR2	5	0.46177	0.62285	1	11752	2	-0.05171	0.025485	0.081423	0.984884	1537	2	-0.05171	1.59372	1537
ALG5	5	0.23395	0.42359	0.992448	8075	2	0.58057	0.025495	0.081448	0.984884	1538	3	0.58057	1.59354	1538
KRT17	5	0.48671	0.64274	1	12128	2	-0.065399	0.025521	0.081522	0.984884	1539	2	-0.065399	1.5931	1539
SSX3	5	0.045301	0.12946	0.952739	2578	2	0.93289	0.025531	0.081541	0.984884	1540	3	0.93289	1.59293	1540
MAP2	5	0.53568	0.68259	1	12909	1	0.5991	0.02561	0.081747	0.984884	1541	3	0.5991	1.59159	1541
ELSPBP1	5	0.0027742	0.011964	0.857015	261	3	-1.6986	0.025625	0.081785	0.984884	1542	2	-1.6986	1.59134	1542
ABCA6	5	0.83162	0.84798	1	16026	1	-1.3834	0.025625	0.081785	0.984884	1543	2	-1.3834	1.59134	1543
TNFAIP8L3	5	0.73335	0.79689	1	15015	1	0.28553	0.025625	0.081785	0.984884	1544	3	0.28553	1.59134	1544
CCT5	5	0.23491	0.42495	0.992646	8092	2	0.60068	0.025634	0.081804	0.984884	1545	3	0.60068	1.59118	1545
SLC46A2	5	0.93654	0.93679	1	17714	0	0.22127	0.025634	0.081804	0.984884	1546	3	0.22127	1.59118	1546
AXIN1	5	0.3488	0.53498	1	10120	1	0.93625	0.025637	0.081812	0.984884	1547	3	0.93625	1.59113	1547
RBM17	5	0.90685	0.90713	1	17122	0	0.73651	0.025641	0.081823	0.984884	1548	4	0.73651	1.59107	1548
SV2C	5	0.52919	0.67728	1	12770	2	0.77299	0.025642	0.081825	0.984884	1549	3	0.77299	1.59105	1549
YIPF6	5	0.32219	0.51466	0.998016	9757	1	0.68061	0.025665	0.081888	0.984884	1550	4	0.68061	1.59066	1550
IFNL1	5	0.47883	0.63641	1	12007	2	0.73466	0.025677	0.081922	0.984884	1551	3	0.73466	1.59046	1551
BNIP3	5	0.97867	0.97878	1	18565	0	0.71884	0.025678	0.081922	0.984884	1552	4	0.71884	1.59044	1552
ZNF646	5	0.35875	0.54251	1	10248	2	0.37166	0.025696	0.081971	0.984884	1553	3	0.37166	1.59013	1553
C10orf99	5	0.43483	0.60167	1	11347	2	0.3412	0.025715	0.082027	0.984884	1554	3	0.3412	1.58981	1554
C9orf114	5	0.0076354	0.030793	0.872424	667	2	-0.4024	0.025729	0.08207	0.984884	1555	2	-0.4024	1.58958	1555
NTN5	5	0.44562	0.61017	1	11514	2	0.21065	0.025735	0.08208	0.984884	1556	3	0.21065	1.58948	1556
SLC20A1	5	0.53389	0.68113	1	12866	1	0.56004	0.025752	0.082114	0.984884	1557	4	0.56004	1.58919	1557
AGER	5	0.93844	0.93867	1	17763	0	0.31348	0.025781	0.08218	0.984884	1558	3	0.31348	1.5887	1558
LHX2	5	0.26305	0.46228	0.995161	8763	1	0.1375	0.025812	0.082241	0.984884	1559	2	0.1375	1.58818	1559
SPATA13	5	0.50661	0.65886	1	12431	1	0.85497	0.025814	0.082246	0.984884	1560	4	0.85497	1.58814	1560
ZNF587B	5	0.88991	0.89118	1	16824	1	0.41141	0.025833	0.08229	0.984884	1561	3	0.41141	1.58783	1561
PCSK1	5	0.40826	0.58101	1	10946	1	0.80521	0.02586	0.082352	0.984884	1562	3	0.80521	1.58737	1562
DCLRE1C	5	0.48854	0.64419	1	12162	2	0.45973	0.025885	0.082414	0.984884	1563	3	0.45973	1.58695	1563
PKMYT1	5	0.133	0.28234	0.977651	5476	1	0.86874	0.025911	0.082482	0.984884	1564	3	0.86874	1.58652	1564
L34079.2	5	0.96775	0.96789	1	18334	0	0.46024	0.025933	0.082549	0.984884	1565	4	0.46024	1.58615	1565
SAFB	5	0.2028	0.38141	0.990481	7275	3	-1.1885	0.025936	0.082559	0.984884	1566	1	-1.1885	1.5861	1566
CCDC42	5	0.41191	0.58382	1	10995	2	-0.22669	0.026005	0.082728	0.984884	1567	2	-0.22669	1.58494	1567
HOXD8	5	0.46023	0.62162	1	11726	2	0.52944	0.026015	0.082756	0.984884	1568	3	0.52944	1.58478	1568
TNNI2	5	0.82661	0.84486	1	15963	1	0.49007	0.026022	0.082775	0.984884	1569	4	0.49007	1.58466	1569
SARAF	5	0.60162	0.73807	1	13899	2	0.79106	0.026039	0.082815	0.984884	1570	3	0.79106	1.58438	1570
RPS6KC1	5	0.42798	0.59632	1	11262	2	0.22061	0.02604	0.08282	0.984884	1571	2	0.22061	1.58436	1571
AC010889.1	5	0.90364	0.90397	1	17057	1	0.72946	0.026054	0.082854	0.984884	1572	4	0.72946	1.58413	1572
KIAA1147	5	0.41304	0.58466	1	11017	2	0.35731	0.026082	0.082927	0.984884	1573	3	0.35731	1.58366	1573
CMTM6	5	0.046026	0.1312	0.952739	2609	4	-1.4407	0.026092	0.082951	0.984884	1574	1	-1.4407	1.58349	1574
PAPSS1	5	0.22514	0.41166	0.991185	7852	3	-0.37301	0.026102	0.082973	0.984884	1575	2	-0.37301	1.58333	1575
LIPT1	5	0.97413	0.97422	1	18465	0	0.66967	0.026118	0.083019	0.984884	1576	4	0.66967	1.58306	1576
RPL35A	5	0.2073	0.38756	0.990481	7384	3	-1.1329	0.02615	0.083099	0.984884	1577	2	-1.1329	1.58253	1577
HPGDS	5	0.7647	0.81131	1	15325	1	0.8732	0.026166	0.083147	0.984884	1578	3	0.8732	1.58226	1578
CAPZB	5	0.98573	0.9858	1	18733	0	0.86787	0.026191	0.08321	0.984884	1579	4	0.86787	1.58185	1579
KIF27	5	0.56398	0.7062	1	13307	2	0.19344	0.026196	0.083227	0.984884	1580	2	0.19344	1.58177	1580
SUMF2	5	0.12791	0.27483	0.977236	5318	2	0.26167	0.026218	0.083288	0.984884	1581	2	0.26167	1.5814	1581
FAM184B	5	0.95926	0.95942	1	18144	0	0.68777	0.026243	0.083362	0.984884	1582	4	0.68777	1.58099	1582
PDGFB	5	0.025952	0.080873	0.93363	1623	2	0.51496	0.026248	0.08337	0.984884	1583	3	0.51496	1.5809	1583
ANKRD36C	5	0.48176	0.63875	1	12050	2	-0.7168	0.0263	0.083509	0.984884	1584	2	-0.7168	1.58004	1584
ZNF487	5	0.052912	0.14763	0.952739	2935	4	-3.5383	0.026352	0.083643	0.984884	1585	1	-3.5383	1.57919	1585
ZNF614	5	0.7982	0.82847	1	15667	1	0.7018	0.026403	0.083778	0.984884	1586	4	0.7018	1.57835	1586
PHF20	5	0.57621	0.71641	1	13506	2	0.16369	0.026507	0.084049	0.984884	1587	2	0.16369	1.57664	1587
CNNM2	5	0.69182	0.77989	1	14709	1	0.43784	0.026529	0.084112	0.984884	1588	3	0.43784	1.57628	1588
BTN2A2	5	0.073128	0.1918	0.952739	3808	2	0.5603	0.026554	0.084176	0.984884	1589	3	0.5603	1.57587	1589
EFNB3	5	0.020456	0.066444	0.925302	1361	3	-3.3493	0.026559	0.084189	0.984884	1590	2	-3.3493	1.57579	1590
KRTAP29-1	5	0.010503	0.038996	0.901548	820	1	0.88035	0.026585	0.08425	0.984884	1591	3	0.88035	1.57536	1591
COX7C	5	0.13159	0.28027	0.977236	5436	3	-0.97571	0.026603	0.084306	0.984884	1592	2	-0.97571	1.57507	1592
PCDHAC1	5	0.78846	0.8233	1	15560	1	0.53492	0.026611	0.084328	0.984884	1593	3	0.53492	1.57494	1593
ZNF524	5	0.26317	0.46245	0.995161	8766	1	0.86849	0.026618	0.084345	0.984884	1594	4	0.86849	1.57482	1594
IL37	5	0.75243	0.80548	1	15186	1	0.80207	0.026648	0.084422	0.984884	1595	4	0.80207	1.57434	1595
RAB21	5	0.39191	0.56817	1	10707	2	-0.098022	0.026663	0.084464	0.984884	1596	2	-0.098022	1.57409	1596
AREG	5	0.40779	0.58063	1	10927	1	0.32584	0.026676	0.084495	0.984884	1597	3	0.32584	1.57388	1597
ZIC3	5	0.92227	0.92257	1	17428	0	0.86393	0.026688	0.084533	0.984884	1598	4	0.86393	1.57368	1598
LAMA2	5	0.29335	0.49294	0.998016	9325	2	0.22555	0.026715	0.084613	0.984884	1599	3	0.22555	1.57324	1599
C15orf27	5	0.96305	0.96326	1	18231	0	0.90459	0.026735	0.084672	0.984884	1600	3	0.90459	1.57292	1600
FAM127A	5	0.39085	0.56734	1	10699	1	1.0189	0.026754	0.08472	0.984884	1601	3	1.0189	1.57261	1601
WT1	5	0.71952	0.7911	1	14904	1	0.80585	0.026784	0.084789	0.984884	1602	3	0.80585	1.57212	1602
SMOC2	5	0.63171	0.75815	1	14286	1	0.94501	0.026789	0.084808	0.984884	1603	4	0.94501	1.57204	1603
AK2	5	0.31853	0.51196	0.998016	9694	2	0.86574	0.026818	0.084886	0.984884	1604	3	0.86574	1.57157	1604
AADACL3	5	0.42115	0.59095	1	11140	1	0.35228	0.026852	0.084972	0.984884	1605	3	0.35228	1.57102	1605
RIMS2	5	0.23491	0.42495	0.992646	8093	2	1.0621	0.02687	0.085016	0.984884	1606	3	1.0621	1.57073	1606
LGALS7	5	0.77426	0.81603	1	15404	1	0.68939	0.026883	0.085047	0.984884	1607	4	0.68939	1.57052	1607
PTPRR	5	0.21076	0.39228	0.990481	7465	1	0.44406	0.026922	0.085151	0.984884	1608	3	0.44406	1.56989	1608
PDZD3	5	0.25968	0.45777	0.995161	8672	1	0.73192	0.026923	0.085151	0.984884	1609	4	0.73192	1.56988	1609
WDR63	5	0.90364	0.90397	1	17049	1	1.0064	0.02693	0.08517	0.984884	1610	3	1.0064	1.56976	1610
CCDC92	5	0.97081	0.9709	1	18398	0	0.4416	0.026936	0.085183	0.984884	1611	4	0.4416	1.56967	1611
NAA60	5	0.50328	0.6562	1	12378	2	0.79651	0.026974	0.085277	0.984884	1612	3	0.79651	1.56905	1612
MYO1F	5	0.13986	0.29244	0.980295	5655	2	0.64939	0.027026	0.085423	0.984884	1613	3	0.64939	1.56822	1613
FCN1	5	0.15966	0.32118	0.987052	6157	1	0.53035	0.027033	0.085438	0.984884	1614	4	0.53035	1.56811	1614
FDX1	5	0.80632	0.83299	1	15748	1	0.81283	0.027065	0.085526	0.984884	1615	3	0.81283	1.56759	1615
LCN8	5	0.85558	0.86384	1	16309	1	0.57468	0.027078	0.085554	0.984884	1616	3	0.57468	1.56738	1616
EPPIN-WFDC6	4	0.8314	0.83216	1	16019	1	0.87188	0.027084	0.08288	0.984884	1617	3	0.87188	1.56729	1617
CTAG2	5	0.36016	0.54364	1	10273	1	1.0433	0.027102	0.085616	0.984884	1618	4	1.0433	1.567	1618
GUF1	5	0.423	0.59246	1	11177	1	0.77379	0.027108	0.085634	0.984884	1619	3	0.77379	1.5669	1619
ANKRD17	5	0.22959	0.41773	0.991267	7970	1	0.90595	0.027118	0.085662	0.984884	1620	4	0.90595	1.56674	1620
GIGYF1	5	0.79248	0.82541	1	15606	1	0.47533	0.027127	0.085686	0.984884	1621	4	0.47533	1.5666	1621
AC017028.10	5	0.94901	0.94926	1	17956	0	0.83271	0.027128	0.085687	0.984884	1622	3	0.83271	1.56658	1622
GOLGA8N	5	0.69982	0.78304	1	14761	1	0.56561	0.02713	0.085693	0.984884	1623	3	0.56561	1.56655	1623
AUNIP	5	0.46624	0.62638	1	11834	1	1.0361	0.027146	0.085743	0.984884	1624	3	1.0361	1.56629	1624
B4GALNT3	5	0.69651	0.78168	1	14736	1	0.31115	0.027157	0.085771	0.984884	1625	3	0.31115	1.56612	1625
LAP3	5	0.61409	0.7488	1	14092	1	0.74604	0.027175	0.085803	0.984884	1626	3	0.74604	1.56583	1626
CD300LG	5	0.84013	0.85332	1	16117	1	0.68339	0.027181	0.08582	0.984884	1627	4	0.68339	1.56573	1627
CCNG2	5	0.48854	0.64419	1	12155	1	-0.10913	0.027187	0.085831	0.984884	1628	2	-0.10913	1.56564	1628
PPP2R3B	5	0.85944	0.86661	1	16359	1	0.6269	0.027188	0.085836	0.984884	1629	4	0.6269	1.56562	1629
NFX1	5	0.036093	0.10682	0.948586	2134	3	-0.83949	0.027233	0.085947	0.984884	1630	1	-0.83949	1.5649	1630
TM4SF2	5	0.9843	0.98439	1	18701	0	1.1236	0.027264	0.086027	0.984884	1631	4	1.1236	1.56441	1631
PAQR8	5	0.0004141	0.001891	0.723414	47	2	-0.22662	0.027285	0.086077	0.984884	1632	2	-0.22662	1.56408	1632
RERG	5	0.27961	0.48258	0.997901	9144	2	-0.26883	0.027337	0.086204	0.984884	1633	2	-0.26883	1.56325	1633
FOSL2	5	0.4527	0.61576	1	11619	1	0.66462	0.027341	0.086209	0.984884	1634	4	0.66462	1.56319	1634
FAM195B	5	0.60199	0.73839	1	13904	1	0.84217	0.027348	0.086231	0.984884	1635	4	0.84217	1.56307	1635
OSTN	5	0.81612	0.83871	1	15851	1	0.95496	0.027394	0.086339	0.984884	1636	3	0.95496	1.56234	1636
IGIP	5	0.1052	0.24103	0.966169	4729	2	0.28629	0.027441	0.086453	0.984884	1637	3	0.28629	1.5616	1637
SIM2	5	0.98433	0.98442	1	18702	0	1.1777	0.027453	0.086486	0.984884	1638	4	1.1777	1.56141	1638
MDP1	5	0.83099	0.84757	1	16017	1	0.78389	0.027468	0.086516	0.984884	1639	3	0.78389	1.56117	1639
ZNF223	5	0.15943	0.32083	0.987052	6143	3	-2.0661	0.027468	0.086516	0.984884	1640	2	-2.0661	1.56117	1640
E2F7	5	0.12812	0.27514	0.977236	5323	3	-1.3709	0.027492	0.086575	0.984884	1641	2	-1.3709	1.56079	1641
CYP2E1	5	0.20456	0.38382	0.990481	7316	1	0.70822	0.027504	0.086609	0.984884	1642	4	0.70822	1.5606	1642
AKAP1	5	0.89197	0.89299	1	16874	1	0.57453	0.02753	0.086679	0.984884	1643	4	0.57453	1.56019	1643
CAPZA1	5	0.24274	0.43543	0.993605	8276	3	-0.62744	0.027544	0.086721	0.984884	1644	2	-0.62744	1.55997	1644
AC006157.1	5	0.63235	0.75836	1	14290	1	0.34368	0.027552	0.086741	0.984884	1645	3	0.34368	1.55985	1645
CNOT1	5	0.8828	0.88505	1	16699	1	0.70702	0.027592	0.086843	0.984884	1646	3	0.70702	1.55922	1646
VPS13C	5	0.10503	0.24079	0.966169	4726	2	0.29182	0.027602	0.086866	0.984884	1647	3	0.29182	1.55906	1647
TGFB1I1	5	0.93412	0.93435	1	17672	0	0.58065	0.027648	0.086985	0.984884	1648	3	0.58065	1.55834	1648
ZBTB25	5	0.1906	0.36454	0.990481	6945	1	0.7645	0.027667	0.087025	0.984884	1649	4	0.7645	1.55804	1649
PRKCDBP	5	0.70109	0.78355	1	14769	1	0.52828	0.027701	0.087114	0.984884	1650	4	0.52828	1.5575	1650
ANKRD32	5	0.90779	0.90808	1	17146	0	0.42011	0.027726	0.087174	0.984884	1651	4	0.42011	1.55711	1651
SMG8	5	0.3633	0.54606	1	10315	2	1.0249	0.027755	0.087246	0.984884	1652	3	1.0249	1.55666	1652
CNGA2	5	0.91419	0.91446	1	17277	0	0.97386	0.027802	0.087351	0.984884	1653	3	0.97386	1.55592	1653
PHOSPHO2	5	0.42383	0.5931	1	11191	2	-1.6114	0.027803	0.087354	0.984884	1654	2	-1.6114	1.55591	1654
ZNF738	5	0.67407	0.77306	1	14575	1	0.72859	0.027805	0.087359	0.984884	1655	4	0.72859	1.55588	1655
ARHGEF17	5	0.87446	0.8782	1	16571	1	0.61259	0.027809	0.087372	0.984884	1656	4	0.61259	1.55581	1656
RAPGEFL1	5	0.57962	0.71931	1	13565	1	0.10798	0.027821	0.087406	0.984884	1657	2	0.10798	1.55563	1657
CRHR2	5	0.97747	0.9776	1	18536	0	1.0212	0.027852	0.087481	0.984884	1658	4	1.0212	1.55514	1658
HMGXB3	5	0.75008	0.80442	1	15170	1	0.74798	0.027852	0.087481	0.984884	1659	4	0.74798	1.55514	1659
CPQ	5	0.51077	0.66224	1	12492	2	-0.22791	0.027855	0.087489	0.984884	1660	2	-0.22791	1.5551	1660
LRMP	5	0.83279	0.84869	1	16040	1	0.79104	0.027857	0.087494	0.984884	1661	4	0.79104	1.55507	1661
2024-03-04	5	0.032923	0.098876	0.948586	1970	2	-0.30132	0.027911	0.087629	0.984884	1662	2	-0.30132	1.55422	1662
DHX38	5	0.20067	0.37845	0.990481	7207	2	0.11638	0.027921	0.087658	0.984884	1663	2	0.11638	1.55407	1663
KIZ	5	0.15948	0.3209	0.987052	6154	1	0.93962	0.027925	0.087664	0.984884	1664	4	0.93962	1.55401	1664
RTBDN	5	0.97302	0.97307	1	18442	0	0.65367	0.027931	0.087678	0.984884	1665	4	0.65367	1.55391	1665
MTFR1	5	0.97224	0.97231	1	18423	0	1.195	0.027935	0.087693	0.984884	1666	4	1.195	1.55385	1666
MINK1	5	0.80122	0.83014	1	15704	1	0.35522	0.028	0.087847	0.984884	1667	3	0.35522	1.55284	1667
SLC22A18AS	5	0.35356	0.5386	1	10184	2	0.33613	0.028011	0.087878	0.984884	1668	3	0.33613	1.55267	1668
SAGE1	5	0.58858	0.72691	1	13690	1	0.82641	0.028068	0.088024	0.984884	1669	3	0.82641	1.55179	1669
MTCH1	5	0.87197	0.8762	1	16533	1	0.9033	0.028079	0.088051	0.984884	1670	3	0.9033	1.55162	1670
ZNF675	5	0.43737	0.60369	1	11381	2	0.3011	0.028114	0.08815	0.984884	1671	3	0.3011	1.55108	1671
NR4A2	5	0.37309	0.55363	1	10444	2	0.93156	0.028116	0.088159	0.984884	1672	3	0.93156	1.55105	1672
RTP4	5	0.87664	0.87992	1	16608	1	0.53919	0.028133	0.0882	0.984884	1673	4	0.53919	1.55078	1673
PPP2CB	5	0.85043	0.86021	1	16236	1	0.42008	0.02815	0.08825	0.984884	1674	4	0.42008	1.55052	1674
SCN4A	5	0.36473	0.54717	1	10341	2	0.82469	0.028159	0.088279	0.984884	1675	3	0.82469	1.55038	1675
FXYD4	5	0.46485	0.62527	1	11809	2	0.74679	0.028165	0.088288	0.984884	1676	3	0.74679	1.55029	1676
METTL7B	5	0.39764	0.57268	1	10793	1	0.55858	0.028197	0.088369	0.984884	1677	4	0.55858	1.5498	1677
LY75	5	0.9753	0.97544	1	18489	0	0.90986	0.02824	0.088476	0.984884	1678	4	0.90986	1.54914	1678
IQCF1	5	0.77187	0.81483	1	15383	1	0.73402	0.028259	0.088521	0.984884	1679	4	0.73402	1.54884	1679
ANKIB1	5	0.84736	0.8581	1	16213	1	0.53988	0.028267	0.088537	0.984884	1680	4	0.53988	1.54872	1680
SCAMP1	5	0.57209	0.713	1	13441	2	-1.0668	0.02827	0.088542	0.984884	1681	2	-1.0668	1.54867	1681
KPTN	5	0.98755	0.9876	1	18775	0	0.6631	0.028289	0.08859	0.984884	1682	4	0.6631	1.54838	1682
KRT27	5	0.98309	0.98317	1	18672	0	0.80153	0.028304	0.088631	0.984884	1683	3	0.80153	1.54815	1683
SNUPN	5	0.26261	0.46168	0.995161	8754	3	-0.51345	0.028321	0.088673	0.984884	1684	2	-0.51345	1.54789	1684
MGP	5	0.30629	0.50268	0.998016	9507	2	0.84759	0.028341	0.088721	0.984884	1685	3	0.84759	1.54758	1685
PLCH2	5	0.15957	0.32104	0.987052	6156	1	0.87464	0.028368	0.088788	0.984884	1686	3	0.87464	1.54717	1686
BCLAF1	5	0.010155	0.037995	0.893674	806	3	-1.274	0.028373	0.088802	0.984884	1687	2	-1.274	1.54709	1687
PNPLA1	5	0.35063	0.53641	1	10145	1	0.60831	0.028391	0.088845	0.984884	1688	4	0.60831	1.54682	1688
ABHD12	5	0.82385	0.84318	1	15942	1	0.68275	0.028397	0.088863	0.984884	1689	4	0.68275	1.54673	1689
CLEC9A	5	0.86806	0.87314	1	16478	1	0.64737	0.028401	0.088873	0.984884	1690	3	0.64737	1.54667	1690
MPZL1	5	0.64692	0.76332	1	14385	1	0.73601	0.028411	0.088899	0.984884	1691	3	0.73601	1.54651	1691
KDM3B	5	0.13264	0.28181	0.977601	5465	2	0.81286	0.028422	0.088928	0.984884	1692	3	0.81286	1.54635	1692
FASTKD3	5	0.7263	0.79392	1	14967	1	0.40575	0.028425	0.08894	0.984884	1693	3	0.40575	1.5463	1693
ST3GAL2	5	0.91302	0.91331	1	17241	0	0.70275	0.028427	0.088945	0.984884	1694	3	0.70275	1.54627	1694
PHLPP1	5	0.89124	0.89233	1	16851	1	0.69384	0.028429	0.088947	0.984884	1695	4	0.69384	1.54624	1695
MEI4	5	0.78892	0.82355	1	15564	1	0.8297	0.028441	0.088979	0.984884	1696	4	0.8297	1.54606	1696
TTC23L	5	0.034788	0.10351	0.948586	2062	2	0.54922	0.028482	0.089062	0.984884	1697	3	0.54922	1.54543	1697
KCNK15	5	0.92241	0.9227	1	17430	0	0.72071	0.028508	0.089125	0.984884	1698	3	0.72071	1.54503	1698
FOXE1	5	0.75121	0.80492	1	15181	1	1.0119	0.028552	0.089237	0.984884	1699	4	1.0119	1.54436	1699
HIPK2	5	0.026225	0.081605	0.93363	1639	3	-1.4141	0.028582	0.08932	0.984884	1700	2	-1.4141	1.54391	1700
BBS9	5	0.10534	0.24124	0.966169	4737	2	0.86657	0.028589	0.089339	0.984884	1701	3	0.86657	1.5438	1701
DAO	5	0.61392	0.74864	1	14087	1	0.83923	0.028619	0.089415	0.984884	1702	3	0.83923	1.54335	1702
PSMB6	5	0.947	0.94724	1	17914	0	0.94105	0.028627	0.089434	0.984884	1703	3	0.94105	1.54322	1703
SNX24	5	0.92259	0.92289	1	17436	0	-0.16904	0.028633	0.089453	0.984884	1704	2	-0.16904	1.54313	1704
CRYZL1	5	0.90364	0.90397	1	17044	1	0.53504	0.028658	0.08952	0.984884	1705	3	0.53504	1.54275	1705
SEC61A2	5	0.26132	0.45993	0.995161	8720	2	0.96221	0.028659	0.089523	0.984884	1706	3	0.96221	1.54274	1706
TARS	5	0.137	0.28818	0.979165	5579	3	-0.71238	0.028684	0.089584	0.984884	1707	2	-0.71238	1.54236	1707
GEMIN7	5	0.98083	0.98096	1	18607	0	0.55277	0.028736	0.089712	0.984884	1708	4	0.55277	1.54157	1708
COX6C	5	0.77979	0.81883	1	15464	1	0.49461	0.028751	0.089752	0.984884	1709	4	0.49461	1.54135	1709
ZNF525	5	0.34618	0.53303	1	10085	2	0.71357	0.028774	0.089816	0.984884	1710	3	0.71357	1.541	1710
PDHA1	5	0.1964	0.37256	0.990481	7103	1	0.51259	0.028804	0.089884	0.984884	1711	3	0.51259	1.54055	1711
RRAGC	5	0.74905	0.80392	1	15163	1	0.83925	0.028805	0.089885	0.984884	1712	4	0.83925	1.54053	1712
POLR2J3	5	0.025781	0.080458	0.93363	1608	3	-3.3689	0.028813	0.089905	0.984884	1713	1	-3.3689	1.54041	1713
TIMM17B	5	0.12555	0.27138	0.977236	5248	2	0.23268	0.028813	0.089905	0.984884	1714	3	0.23268	1.54041	1714
GAREM	5	0.10469	0.24027	0.966169	4708	1	0.48343	0.028815	0.089908	0.984884	1715	3	0.48343	1.54038	1715
PEX10	5	0.95637	0.95659	1	18109	0	0.82375	0.028816	0.089911	0.984884	1716	3	0.82375	1.54037	1716
HEATR5B	5	0.8842	0.88621	1	16720	1	-0.40247	0.028835	0.089953	0.984884	1717	2	-0.40247	1.54008	1717
DEFB136	5	0.88906	0.89044	1	16805	1	0.66778	0.028875	0.090065	0.984884	1718	3	0.66778	1.53948	1718
SECTM1	5	0.73085	0.79582	1	14991	1	1.006	0.028876	0.090066	0.984884	1719	4	1.006	1.53946	1719
ZBTB21	5	0.90779	0.90808	1	17140	0	0.58221	0.028891	0.090104	0.984884	1720	3	0.58221	1.53924	1720
CHMP2A	5	0.61073	0.74587	1	14037	1	0.74299	0.028926	0.0902	0.984884	1721	4	0.74299	1.53871	1721
BAALC	5	0.4624	0.62333	1	11760	1	0.45732	0.028933	0.09022	0.984884	1722	4	0.45732	1.53861	1722
THBS1	5	0.63171	0.75815	1	14285	1	0.71138	0.028939	0.090233	0.984884	1723	4	0.71138	1.53852	1723
DUSP11	5	0.61804	0.75218	1	14172	2	0.039513	0.028987	0.09035	0.984884	1724	2	0.039513	1.5378	1724
HK2	5	0.098243	0.23055	0.963811	4528	3	-0.68961	0.028995	0.090374	0.984884	1725	2	-0.68961	1.53768	1725
GMPPA	5	0.060304	0.16497	0.952739	3254	3	-0.79144	0.029007	0.090404	0.984884	1726	2	-0.79144	1.5375	1726
DERL2	5	0.60422	0.74031	1	13941	1	0.86335	0.029025	0.090451	0.984884	1727	3	0.86335	1.53723	1727
TSTD2	5	0.5872	0.72574	1	13674	2	0.014995	0.029046	0.090502	0.984884	1728	1	0.014995	1.53691	1728
MARS2	5	0.91861	0.91888	1	17360	0	0.87293	0.029066	0.090545	0.984884	1729	4	0.87293	1.53661	1729
LMBRD1	5	0.82304	0.84271	1	15934	1	0.86377	0.029078	0.090576	0.984884	1730	3	0.86377	1.53644	1730
BICD2	5	0.17147	0.33781	0.988674	6473	3	-0.44304	0.029098	0.090632	0.984884	1731	2	-0.44304	1.53614	1731
DOK3	5	0.42927	0.59732	1	11285	2	0.65759	0.029098	0.090632	0.984884	1732	3	0.65759	1.53614	1732
ZNF660	5	0.30714	0.50331	0.998016	9518	2	0.65064	0.02915	0.090747	0.984884	1733	3	0.65064	1.53536	1733
OR12D3	5	0.20652	0.38647	0.990481	7362	2	-0.034286	0.02919	0.09084	0.984884	1734	2	-0.034286	1.53477	1734
IL18	5	0.21214	0.39413	0.990481	7496	3	-0.92888	0.029202	0.090868	0.984884	1735	2	-0.92888	1.53459	1735
KLHL17	5	0.69141	0.77972	1	14706	1	0.47969	0.029225	0.090922	0.984884	1736	4	0.47969	1.53425	1736
ZNF133	5	0.6453	0.76278	1	14375	1	0.65548	0.029254	0.090996	0.984884	1737	3	0.65548	1.53381	1737
CFDP1	5	0.067456	0.18123	0.952739	3590	2	1.0001	0.029274	0.091047	0.984884	1738	3	1.0001	1.53352	1738
TMEM159	5	0.97341	0.97348	1	18452	0	0.83605	0.029274	0.091047	0.984884	1739	4	0.83605	1.53352	1739
XKR6	5	0.12633	0.27253	0.977236	5269	2	0.51881	0.029292	0.091086	0.984884	1740	3	0.51881	1.53325	1740
PCDHGB3	5	0.25315	0.44916	0.995161	8521	1	1.083	0.029298	0.091099	0.984884	1741	3	1.083	1.53316	1741
SPTBN1	5	0.71992	0.79125	1	14906	1	0.66939	0.029312	0.091138	0.984884	1742	4	0.66939	1.53295	1742
GLMN	5	0.92509	0.92541	1	17491	0	1.4563	0.029345	0.09122	0.984884	1743	3	1.4563	1.53247	1743
TFDP3	5	0.52579	0.6745	1	12734	2	0.76564	0.02935	0.091232	0.984884	1744	3	0.76564	1.53239	1744
PPIL6	5	0.042636	0.12295	0.949821	2442	3	-1.4686	0.029357	0.091245	0.984884	1745	1	-1.4686	1.53229	1745
LCE2C	4	0.94167	0.94174	1	17822	0	0.83777	0.029392	0.087458	0.984884	1746	3	0.83777	1.53177	1746
DMKN	5	0.92661	0.92688	1	17508	0	0.63253	0.029427	0.091417	0.984884	1747	4	0.63253	1.53125	1747
FUT9	5	0.72381	0.79288	1	14949	1	1.039	0.029433	0.091437	0.984884	1748	4	1.039	1.53117	1748
ZC3H7A	5	0.81204	0.83631	1	15804	1	0.33917	0.029434	0.091443	0.984884	1749	3	0.33917	1.53115	1749
CNR1	5	0.32853	0.51955	0.999386	9843	1	0.75929	0.029438	0.091451	0.984884	1750	3	0.75929	1.53109	1750
OR10G7	5	0.3515	0.53705	1	10155	2	0.032507	0.029455	0.091488	0.984884	1751	2	0.032507	1.53084	1751
ZBTB8A	5	0.22908	0.41704	0.991185	7961	3	-2.6938	0.029461	0.091503	0.984884	1752	2	-2.6938	1.53075	1752
LHPP	5	0.73066	0.79574	1	14989	1	0.62575	0.029466	0.091512	0.984884	1753	4	0.62575	1.53068	1753
KLHL3	5	0.71753	0.79025	1	14890	1	1.1182	0.029475	0.091532	0.984884	1754	4	1.1182	1.53055	1754
TNFAIP1	5	0.89886	0.89934	1	16979	1	0.55258	0.02952	0.091648	0.984884	1755	4	0.55258	1.52988	1755
IRX6	5	0.86428	0.87021	1	16416	1	0.69576	0.029544	0.09171	0.984884	1756	4	0.69576	1.52953	1756
MYCN	5	0.00023664	0.0010765	0.665377	29	3	-7.3417	0.029557	0.091742	0.984884	1757	2	-7.3417	1.52934	1757
FBXO21	5	0.44978	0.61347	1	11580	1	0.072619	0.029564	0.091764	0.984884	1758	2	0.072619	1.52924	1758
SYNE4	5	0.96202	0.96221	1	18205	0	0.59694	0.029606	0.091867	0.984884	1759	4	0.59694	1.52862	1759
UTF1	5	0.027881	0.085911	0.936457	1743	2	0.36463	0.029608	0.09187	0.984884	1760	3	0.36463	1.52859	1760
DGKG	5	0.68861	0.77863	1	14683	1	-0.096439	0.029616	0.091883	0.984884	1761	2	-0.096439	1.52847	1761
TCN1	5	0.8602	0.86718	1	16366	1	1.3855	0.029653	0.09198	0.984884	1762	3	1.3855	1.52793	1762
MDGA1	5	0.78149	0.81969	1	15483	1	0.77874	0.029658	0.091996	0.984884	1763	3	0.77874	1.52786	1763
TAB2	5	0.0093888	0.035788	0.88748	762	4	-4.3112	0.029668	0.092018	0.984884	1764	1	-4.3112	1.52771	1764
VSTM1	5	0.88572	0.88751	1	16742	1	0.99725	0.029697	0.092093	0.984884	1765	4	0.99725	1.52729	1765
AVPR1B	5	0.081902	0.20551	0.955849	4068	1	0.69431	0.029715	0.09214	0.984884	1766	4	0.69431	1.52702	1766
DBF4	5	0.12778	0.27464	0.977236	5311	3	-0.79565	0.029719	0.092151	0.984884	1767	1	-0.79565	1.52697	1767
CDHR4	5	0.86212	0.86859	1	16391	1	1.0362	0.029721	0.092154	0.984884	1768	3	1.0362	1.52694	1768
OR52B4	5	0.87327	0.87726	1	16547	1	0.6979	0.029727	0.092168	0.984884	1769	4	0.6979	1.52685	1769
ZFAND4	5	0.073281	0.19206	0.952739	3814	2	0.92949	0.029744	0.092206	0.984884	1770	3	0.92949	1.5266	1770
C14orf180	5	0.96916	0.96924	1	18369	0	0.97661	0.029763	0.092256	0.984884	1771	4	0.97661	1.52632	1771
RGS20	5	0.89531	0.89608	1	16919	1	0.76151	0.029796	0.092343	0.984884	1772	4	0.76151	1.52584	1772
TMBIM6	5	0.40956	0.58203	1	10968	1	0.18775	0.029823	0.092406	0.984884	1773	1	0.18775	1.52545	1773
CEP164	5	0.94561	0.94586	1	17901	0	0.84804	0.029848	0.09247	0.984884	1774	4	0.84804	1.52508	1774
MTNR1A	5	0.91449	0.91476	1	17284	0	1.0841	0.029882	0.092563	0.984884	1775	3	1.0841	1.52459	1775
FUT11	5	0.7124	0.78812	1	14854	1	0.08294	0.029926	0.092682	0.984884	1776	2	0.08294	1.52395	1776
PIK3C2G	5	0.49021	0.64552	1	12181	2	-0.2031	0.029978	0.092811	0.984884	1777	1	-0.2031	1.5232	1777
LHX9	5	0.49302	0.64781	1	12238	1	0.59827	0.029988	0.092837	0.984884	1778	3	0.59827	1.52305	1778
DLG3	5	0.82936	0.84654	1	15990	1	0.77689	0.030013	0.092894	0.984884	1779	4	0.77689	1.52269	1779
GPHN	5	0.14485	0.29975	0.983346	5780	2	-0.7168	0.03003	0.092932	0.984884	1780	2	-0.7168	1.52244	1780
AGO4	5	0.57814	0.71805	1	13538	1	0.17771	0.030081	0.093068	0.984884	1781	2	0.17771	1.52171	1781
WDR76	5	0.79966	0.82927	1	15692	1	0.76206	0.0301	0.093121	0.984884	1782	4	0.76206	1.52143	1782
RCAN2	5	0.25741	0.45475	0.995161	8631	2	0.74565	0.030101	0.093124	0.984884	1783	3	0.74565	1.52142	1783
C2orf69	5	0.76324	0.81063	1	15308	1	0.0080485	0.030111	0.093151	0.984884	1784	2	0.0080485	1.52127	1784
KLHL29	5	0.72242	0.79232	1	14938	1	0.61014	0.030126	0.093185	0.984884	1785	4	0.61014	1.52106	1785
FBXO10	5	0.53568	0.68259	1	12907	1	0.7857	0.030129	0.093197	0.984884	1786	3	0.7857	1.52102	1786
HERC3	5	0.16456	0.32807	0.987052	6280	3	-0.48413	0.030133	0.09321	0.984884	1787	2	-0.48413	1.52096	1787
PKD2L1	5	0.76743	0.81264	1	15342	1	0.2648	0.030237	0.093469	0.984884	1788	2	0.2648	1.51946	1788
TSKS	5	0.74038	0.79996	1	15073	1	0.39579	0.030288	0.093602	0.984884	1789	4	0.39579	1.51873	1789
C3orf67	5	0.53922	0.68555	1	12950	2	-0.25312	0.03034	0.093719	0.984884	1790	2	-0.25312	1.51798	1790
NLRX1	5	0.97691	0.97703	1	18521	0	1.1508	0.030344	0.093728	0.984884	1791	3	1.1508	1.51793	1791
STOX1	5	0.52106	0.67063	1	12658	2	-0.20962	0.03039	0.093838	0.984884	1792	2	-0.20962	1.51727	1792
TMEM30C	5	0.18508	0.35678	0.990481	6800	3	-3.2274	0.030392	0.093839	0.984884	1793	1	-3.2274	1.51724	1793
LIPG	5	0.5487	0.69343	1	13098	1	0.72076	0.030425	0.093925	0.984884	1794	4	0.72076	1.51677	1794
CXCL13	5	0.12937	0.27697	0.977236	5361	3	-0.60565	0.030432	0.093945	0.984884	1795	2	-0.60565	1.51667	1795
SRCAP	5	0.088171	0.21515	0.960383	4247	1	0.82119	0.030442	0.093972	0.984884	1796	4	0.82119	1.51653	1796
CCDC186	5	0.061552	0.16785	0.952739	3309	1	0.53569	0.030443	0.093977	0.984884	1797	2	0.53569	1.51651	1797
NHLRC3	5	0.15033	0.3077	0.985706	5906	1	0.71489	0.030458	0.09402	0.984884	1798	3	0.71489	1.5163	1798
DYNLT3	5	0.10643	0.24289	0.968727	4755	2	-0.29196	0.030495	0.094115	0.984884	1799	2	-0.29196	1.51577	1799
UBXN10	5	0.9505	0.9507	1	17983	0	0.61918	0.030546	0.094251	0.984884	1800	4	0.61918	1.51505	1800
ABLIM3	5	0.5195	0.66935	1	12641	2	0.68407	0.030547	0.094255	0.984884	1801	3	0.68407	1.51503	1801
ZYG11B	5	0.032252	0.097091	0.948586	1936	3	-1.665	0.030567	0.094306	0.984884	1802	2	-1.665	1.51475	1802
SCARF2	5	0.64423	0.76241	1	14365	1	0.3986	0.030577	0.094341	0.984884	1803	3	0.3986	1.51461	1803
GPR39	5	0.88041	0.88305	1	16675	1	0.71866	0.030608	0.09442	0.984884	1804	4	0.71866	1.51417	1804
RGAG1	5	0.26905	0.47013	0.995161	8922	1	0.78973	0.030636	0.094497	0.984884	1805	4	0.78973	1.51377	1805
WBSCR27	5	0.0055265	0.022924	0.858416	497	1	0.20945	0.03065	0.094538	0.984884	1806	3	0.20945	1.51357	1806
RNF149	5	0.97097	0.97108	1	18404	0	0.81125	0.0307	0.094663	0.984884	1807	3	0.81125	1.51286	1807
FAM124A	5	0.66761	0.77064	1	14526	1	1.0183	0.030717	0.094703	0.984884	1808	4	1.0183	1.51262	1808
FAM98B	5	0.6094	0.74473	1	14017	2	-0.16062	0.030754	0.094789	0.984884	1809	2	-0.16062	1.5121	1809
CLUAP1	5	0.67856	0.77475	1	14610	1	0.38024	0.030785	0.094867	0.984884	1810	3	0.38024	1.51166	1810
NCBP2L	5	0.90592	0.90625	1	17099	0	0.90917	0.030807	0.094915	0.984884	1811	3	0.90917	1.51135	1811
CRTAP	5	0.93197	0.93223	1	17627	0	0.52835	0.030808	0.094916	0.984884	1812	4	0.52835	1.51134	1812
KLHL31	5	0.1615	0.32378	0.987052	6196	2	0.59375	0.030857	0.095056	0.984884	1813	3	0.59375	1.51065	1813
XAGE1A	5	0.46888	0.62846	1	11868	2	1.3318	0.030895	0.095161	0.984884	1814	3	1.3318	1.51011	1814
GFM1	5	0.048203	0.13642	0.952739	2712	2	0.16022	0.030909	0.09519	0.984884	1815	1	0.16022	1.50992	1815
OR10G4	5	0.78263	0.82029	1	15493	1	0.95171	0.03092	0.095222	0.984884	1816	4	0.95171	1.50976	1816
FGD3	5	0.11889	0.26149	0.974409	5090	1	0.79231	0.030926	0.095236	0.984884	1817	4	0.79231	1.50968	1817
VMAC	5	0.17265	0.33949	0.988875	6497	1	0.67713	0.030952	0.095316	0.984884	1818	3	0.67713	1.50931	1818
CLDN14	5	0.75568	0.80697	1	15228	1	0.61075	0.030953	0.095319	0.984884	1819	4	0.61075	1.5093	1819
MAOB	5	0.98619	0.98625	1	18741	0	0.72493	0.030954	0.095322	0.984884	1820	3	0.72493	1.50928	1820
MAGEB17	5	0.97117	0.97128	1	18409	0	0.81802	0.030993	0.095412	0.984884	1821	4	0.81802	1.50874	1821
ICE2	5	0.61683	0.75116	1	14159	1	0.73264	0.031001	0.095428	0.984884	1822	4	0.73264	1.50862	1822
PNOC	5	0.051662	0.14464	0.952739	2868	1	0.45489	0.031012	0.095456	0.984884	1823	4	0.45489	1.50847	1823
DXO	5	0.69769	0.78219	1	14745	1	0.67445	0.031041	0.095529	0.984884	1824	4	0.67445	1.50806	1824
RNF180	5	0.92641	0.92669	1	17502	0	0.45611	0.031064	0.095589	0.984884	1825	3	0.45611	1.50774	1825
TP53TG3	5	0.85428	0.86292	1	16291	1	0.91099	0.031096	0.095671	0.984884	1826	3	0.91099	1.5073	1826
PMM1	5	0.66289	0.76894	1	14493	1	0.63886	0.031126	0.09574	0.984884	1827	4	0.63886	1.50688	1827
RAB11FIP5	5	0.14816	0.30455	0.985094	5856	1	0.81784	0.03113	0.095745	0.984884	1828	4	0.81784	1.50682	1828
SCYL3	5	0.074776	0.19444	0.952739	3865	2	0.83429	0.031161	0.09582	0.984884	1829	3	0.83429	1.50639	1829
C1orf101	5	0.96069	0.96085	1	18184	0	0.76366	0.031164	0.095828	0.984884	1830	4	0.76366	1.50635	1830
TATDN1	5	0.066293	0.17857	0.952739	3529	3	-1.0948	0.031167	0.095835	0.984884	1831	2	-1.0948	1.5063	1831
JAKMIP2	5	0.80649	0.83309	1	15749	1	0.70748	0.031178	0.095865	0.984884	1832	4	0.70748	1.50615	1832
C7orf49	5	0.34233	0.53008	1	10041	2	-0.14752	0.031219	0.095963	0.984884	1833	2	-0.14752	1.50558	1833
IL22	5	0.90577	0.9061	1	17096	0	0.56561	0.031237	0.096009	0.984884	1834	4	0.56561	1.50533	1834
CLCF1	5	0.93642	0.93668	1	17711	0	0.33958	0.031265	0.096083	0.984884	1835	4	0.33958	1.50494	1835
WDR91	5	0.92509	0.92541	1	17487	0	0.18956	0.03127	0.096095	0.984884	1836	2	0.18956	1.50487	1836
UBN2	5	0.97343	0.9735	1	18453	0	0.89684	0.031303	0.096175	0.984884	1837	3	0.89684	1.50441	1837
RTCA	5	0.8842	0.88621	1	16724	1	0.62215	0.031312	0.096195	0.984884	1838	4	0.62215	1.50429	1838
CCDC101	5	0.91383	0.91412	1	17269	0	0.52364	0.031322	0.096222	0.984884	1839	2	0.52364	1.50415	1839
ZNF229	5	0.61873	0.75276	1	14184	2	0.30462	0.031339	0.096265	0.984884	1840	3	0.30462	1.50391	1840
ODF3L2	5	0.84228	0.85476	1	16144	1	0.6103	0.031349	0.096284	0.984884	1841	4	0.6103	1.50378	1841
CXorf21	5	0.12553	0.27134	0.977236	5245	3	-0.89611	0.03136	0.096312	0.984884	1842	2	-0.89611	1.50362	1842
TMPRSS15	5	0.52261	0.67187	1	12677	1	0.42715	0.031373	0.096351	0.984884	1843	4	0.42715	1.50344	1843
MPPE1	5	0.94077	0.94101	1	17815	0	0.59827	0.031374	0.096353	0.984884	1844	4	0.59827	1.50343	1844
GDF3	5	0.93963	0.93986	1	17787	0	1.1515	0.031397	0.096414	0.984884	1845	4	1.1515	1.50311	1845
ACSL3	5	0.8602	0.86718	1	16375	1	0.44041	0.031402	0.096419	0.984884	1846	3	0.44041	1.50304	1846
IGLON5	5	0.16923	0.3347	0.988598	6407	2	0.0345	0.031425	0.096484	0.984884	1847	2	0.0345	1.50272	1847
MRPL37	5	0.94876	0.94901	1	17950	0	0.81124	0.031463	0.096572	0.984884	1848	3	0.81124	1.5022	1848
NLRP11	5	0.84402	0.85587	1	16166	1	0.84002	0.031477	0.096603	0.984884	1849	3	0.84002	1.50201	1849
KCNJ3	5	0.15518	0.31477	0.986502	6037	2	1.0375	0.031526	0.096721	0.984884	1850	3	1.0375	1.50133	1850
NFYB	5	0.22817	0.41581	0.991185	7917	3	-2.5426	0.031529	0.096726	0.984884	1851	2	-2.5426	1.50129	1851
TPRXL	5	0.73745	0.7987	1	15055	1	-0.29811	0.031543	0.096771	0.984884	1852	2	-0.29811	1.5011	1852
HSD3B7	5	0.58322	0.72234	1	13626	2	0.82094	0.031586	0.096885	0.984884	1853	3	0.82094	1.50051	1853
GPC1	5	0.59119	0.72912	1	13734	1	0.51486	0.031589	0.096891	0.984884	1854	4	0.51486	1.50046	1854
SIRPD	5	0.90779	0.90808	1	17133	0	0.58545	0.031644	0.097028	0.984884	1855	4	0.58545	1.49971	1855
TACC1	5	0.43885	0.60486	1	11397	2	0.80321	0.031649	0.097041	0.984884	1856	3	0.80321	1.49964	1856
PDCD4	5	0.28489	0.48658	0.998016	9217	1	0.17292	0.031684	0.097129	0.984884	1857	2	0.17292	1.49916	1857
NTF3	5	0.85132	0.86085	1	16252	1	0.50078	0.031711	0.097193	0.984884	1858	4	0.50078	1.49879	1858
PATE1	5	0.86174	0.8683	1	16387	1	0.95128	0.031712	0.097195	0.984884	1859	4	0.95128	1.49878	1859
GNRH2	5	0.27277	0.475	0.995161	9004	2	-0.17525	0.031728	0.097232	0.984884	1860	2	-0.17525	1.49856	1860
SATB1	5	0.15361	0.31255	0.986502	5989	3	-1.1526	0.031735	0.097253	0.984884	1861	2	-1.1526	1.49846	1861
C1orf56	5	0.95637	0.95659	1	18117	0	0.57859	0.031744	0.097278	0.984884	1862	4	0.57859	1.49834	1862
FAM126B	5	0.33247	0.52256	0.999571	9895	1	1.2218	0.031758	0.097314	0.984884	1863	4	1.2218	1.49815	1863
ZXDC	5	0.81017	0.83519	1	15785	1	0.76071	0.031787	0.097405	0.984884	1864	3	0.76071	1.49775	1864
GLIS3	5	0.98901	0.98908	1	18799	0	1.0984	0.031797	0.097435	0.984884	1865	4	1.0984	1.49761	1865
TPRG1	5	0.48339	0.64009	1	12083	2	0.59446	0.031817	0.097485	0.984884	1866	3	0.59446	1.49734	1866
IL13RA2	5	0.15042	0.30784	0.985706	5910	3	-3.6535	0.031817	0.097485	0.984884	1867	2	-3.6535	1.49734	1867
ADAMTS18	5	0.85106	0.86067	1	16250	1	0.81232	0.031869	0.09763	0.984884	1868	4	0.81232	1.49663	1868
FOXF1	5	0.93699	0.93722	1	17726	0	0.89151	0.031879	0.097647	0.984884	1869	4	0.89151	1.4965	1869
PPP2R2B	5	0.69522	0.7812	1	14731	1	0.59618	0.031886	0.097665	0.984884	1870	3	0.59618	1.4964	1870
ARRDC1	5	0.98727	0.98731	1	18766	0	0.52341	0.031888	0.097669	0.984884	1871	4	0.52341	1.49637	1871
NEK5	5	0.18119	0.35139	0.990481	6700	3	-0.76533	0.03189	0.097679	0.984884	1872	2	-0.76533	1.49635	1872
RBBP8	5	0.082492	0.20641	0.955849	4091	3	-1.0214	0.03189	0.097679	0.984884	1873	1	-1.0214	1.49635	1873
SEZ6L2	5	0.3156	0.50975	0.998016	9649	1	0.15617	0.031897	0.0977	0.984884	1874	2	0.15617	1.49625	1874
MDN1	5	0.29335	0.49294	0.998016	9329	2	0.67714	0.031937	0.097794	0.984884	1875	3	0.67714	1.49571	1875
GPLD1	5	0.50374	0.65656	1	12383	1	0.58364	0.031949	0.097827	0.984884	1876	4	0.58364	1.49554	1876
MUTYH	5	0.08467	0.20969	0.957379	4151	1	0.63494	0.031964	0.097862	0.984884	1877	4	0.63494	1.49534	1877
FAM25E	5	0.98609	0.98615	1	18737	0	0.75559	0.031988	0.09793	0.984884	1878	3	0.75559	1.49501	1878
ZNF746	5	0.5487	0.69343	1	13095	2	-0.055785	0.031994	0.097946	0.984884	1879	2	-0.055785	1.49493	1879
EYA1	5	0.29682	0.49559	0.998016	9373	2	0.85982	0.03202	0.098003	0.984884	1880	3	0.85982	1.49458	1880
KIF4A	5	0.67173	0.77216	1	14559	1	0.54294	0.032034	0.098047	0.984884	1881	3	0.54294	1.49439	1881
OR2T2	5	0.27724	0.4808	0.997128	9124	1	1.0942	0.032037	0.098055	0.984884	1882	3	1.0942	1.49435	1882
DNAL1	5	0.27166	0.47351	0.995161	8979	2	-1.8376	0.032045	0.098072	0.984884	1883	2	-1.8376	1.49424	1883
HOOK1	5	0.6344	0.75908	1	14310	1	1.0066	0.032095	0.098199	0.984884	1884	4	1.0066	1.49356	1884
IFT122	5	0.48215	0.63908	1	12059	1	0.53317	0.032097	0.098201	0.984884	1885	4	0.53317	1.49354	1885
AMER2	5	0.92383	0.92416	1	17461	0	0.62648	0.032118	0.098256	0.984884	1886	4	0.62648	1.49325	1886
ZNF468	5	0.49302	0.64781	1	12231	2	1.1036	0.032144	0.098313	0.984884	1887	3	1.1036	1.4929	1887
VAMP7	5	0.51763	0.66779	1	12615	1	0.17055	0.032149	0.098323	0.984884	1888	3	0.17055	1.49283	1888
FAAH2	5	0.72067	0.79157	1	14916	1	1.0554	0.032182	0.098412	0.984884	1889	4	1.0554	1.49239	1889
OR8G1	5	0.85701	0.86485	1	16322	1	0.093236	0.032225	0.098519	0.984884	1890	2	0.093236	1.49181	1890
DNM1	5	0.76561	0.81173	1	15329	1	0.51657	0.032226	0.09852	0.984884	1891	4	0.51657	1.49179	1891
OR51B4	5	0.194	0.36926	0.990481	7048	2	0.80384	0.032252	0.098587	0.984884	1892	3	0.80384	1.49144	1892
ZMYND15	5	0.37433	0.55459	1	10462	2	0.79912	0.032278	0.098646	0.984884	1893	3	0.79912	1.49109	1893
STEAP1	5	0.36987	0.55109	1	10409	2	0.92404	0.032283	0.098663	0.984884	1894	3	0.92404	1.49103	1894
FBXW5	5	0.66289	0.76894	1	14499	1	0.70057	0.032288	0.098674	0.984884	1895	4	0.70057	1.49096	1895
TMEM70	5	0.4631	0.62388	1	11775	2	0.44976	0.032303	0.098716	0.984884	1896	3	0.44976	1.49076	1896
PLA2G4A	5	0.8842	0.88621	1	16715	1	0.95237	0.032353	0.098827	0.984884	1897	4	0.95237	1.49009	1897
OR2L5	5	0.059429	0.16295	0.952739	3227	3	-3.8403	0.032355	0.098835	0.984884	1898	1	-3.8403	1.49006	1898
IL27	5	0.94813	0.94839	1	17936	0	0.68464	0.032376	0.098891	0.984884	1899	3	0.68464	1.48978	1899
LY6G6E	5	0.86852	0.87349	1	16485	1	0.77259	0.032416	0.098998	0.984884	1900	4	0.77259	1.48924	1900
HTATIP2	5	0.64327	0.76209	1	14353	1	0.15496	0.032427	0.099024	0.984884	1901	2	0.15496	1.48909	1901
PTP4A1	5	0.51336	0.66436	1	12544	2	0.12305	0.032458	0.099102	0.984884	1902	2	0.12305	1.48868	1902
MLIP	5	0.35596	0.54041	1	10213	2	-0.41533	0.032459	0.099104	0.984884	1903	2	-0.41533	1.48866	1903
SOAT2	5	0.10533	0.24123	0.966169	4733	3	-0.6816	0.032475	0.099142	0.984884	1904	2	-0.6816	1.48845	1904
ING4	5	0.034856	0.10369	0.948586	2064	1	0.49965	0.032491	0.09919	0.984884	1905	4	0.49965	1.48824	1905
CEP120	5	0.38799	0.56511	1	10667	2	0.37442	0.032523	0.099278	0.984884	1906	3	0.37442	1.48781	1906
RAB11FIP4	5	0.35756	0.54164	1	10236	2	-0.11336	0.032562	0.099396	0.984884	1907	2	-0.11336	1.48729	1907
LYSMD1	5	0.78238	0.82015	1	15491	1	0.6307	0.032587	0.099461	0.984884	1908	3	0.6307	1.48696	1908
RBPMS	5	0.34728	0.53387	1	10105	2	0.99898	0.03263	0.099569	0.984884	1909	3	0.99898	1.48638	1909
SMPD3	5	0.68902	0.77879	1	14687	1	0.48946	0.032658	0.099646	0.984884	1910	4	0.48946	1.48601	1910
SLK	5	0.14662	0.30232	0.984752	5817	2	-0.15345	0.032665	0.099669	0.984884	1911	2	-0.15345	1.48592	1911
GID4	5	0.32061	0.51348	0.998016	9729	2	-0.036565	0.032716	0.099819	0.984884	1912	2	-0.036565	1.48524	1912
EMC8	5	0.18387	0.35509	0.990481	6767	2	-0.19513	0.032768	0.099952	0.984884	1913	2	-0.19513	1.48455	1913
TBC1D2B	5	0.13486	0.28504	0.978268	5521	1	1.0993	0.032785	0.099993	0.984884	1914	3	1.0993	1.48432	1914
TNFAIP8L1	5	0.85273	0.86182	1	16269	1	0.19737	0.03279	0.10001	0.984884	1915	3	0.19737	1.48426	1915
FAM150A	5	0.4749	0.63322	1	11948	2	0.61924	0.0328	0.10004	0.984884	1916	3	0.61924	1.48413	1916
RASGRP3	5	0.75458	0.80648	1	15215	1	-0.40247	0.032871	0.10021	0.984884	1917	1	-0.40247	1.48319	1917
TPPP3	5	0.90779	0.90808	1	17137	0	0.55347	0.032905	0.1003	0.984884	1918	4	0.55347	1.48274	1918
ACAD8	5	0.13063	0.27885	0.977236	5398	2	0.048154	0.032923	0.10034	0.984884	1919	2	0.048154	1.4825	1919
FAM43B	5	0.97535	0.97549	1	18491	0	0.49568	0.032928	0.10036	0.984884	1920	4	0.49568	1.48243	1920
COL9A1	5	0.55272	0.69679	1	13161	1	0.75403	0.032934	0.10037	0.984884	1921	4	0.75403	1.48236	1921
QSOX2	5	0.16839	0.3335	0.988598	6384	1	0.44873	0.03294	0.10039	0.984884	1922	3	0.44873	1.48228	1922
BRSK1	5	0.36088	0.5442	1	10280	2	0.089189	0.032974	0.10048	0.984884	1923	2	0.089189	1.48183	1923
PGK2	5	0.4764	0.63441	1	11969	2	0.50422	0.033004	0.10056	0.984884	1924	3	0.50422	1.48143	1924
PDZD4	5	0.28736	0.48843	0.998016	9246	1	0.64035	0.033018	0.10059	0.984884	1925	4	0.64035	1.48125	1925
TOR1AIP2	5	0.20226	0.38069	0.990481	7246	2	0.83295	0.03309	0.10078	0.984884	1926	3	0.83295	1.4803	1926
PTPRT	5	0.67727	0.77426	1	14593	1	-0.035526	0.033129	0.10088	0.984884	1927	2	-0.035526	1.47979	1927
TXNDC12	5	0.57418	0.71472	1	13480	2	0.86275	0.03314	0.10091	0.984884	1928	3	0.86275	1.47965	1928
SLC16A14	5	0.15777	0.31848	0.987052	6106	1	0.4474	0.033154	0.10094	0.984884	1929	3	0.4474	1.47946	1929
SPRR2E	5	0.98182	0.98194	1	18632	0	0.55326	0.033191	0.10104	0.984884	1930	4	0.55326	1.47898	1930
C6	5	0.95637	0.95659	1	18115	0	0.83914	0.033195	0.10105	0.984884	1931	4	0.83914	1.47893	1931
ADHFE1	5	0.26003	0.45823	0.995161	8686	1	0.59021	0.033221	0.10111	0.984884	1932	4	0.59021	1.47859	1932
PSORS1C1	5	0.92439	0.92471	1	17467	0	0.80395	0.033267	0.10123	0.984884	1933	3	0.80395	1.47799	1933
FIGF	5	0.94519	0.94542	1	17892	0	0.51293	0.03328	0.10126	0.984884	1934	4	0.51293	1.47782	1934
SEC23B	5	0.96792	0.96805	1	18338	0	0.55923	0.033293	0.10128	0.984884	1935	4	0.55923	1.47765	1935
NPRL2	5	0.93954	0.93977	1	17785	0	0.16639	0.03331	0.10133	0.984884	1936	2	0.16639	1.47743	1936
RPRM	5	0.5774	0.71742	1	13527	2	0.74826	0.033379	0.10149	0.984884	1937	3	0.74826	1.47653	1937
RGS9BP	5	0.22571	0.41245	0.991185	7864	1	0.80357	0.033394	0.10154	0.984884	1938	4	0.80357	1.47633	1938
SF3B6	5	0.40923	0.58177	1	10958	2	-0.4574	0.033439	0.10164	0.984884	1939	1	-0.4574	1.47575	1939
MATN3	5	0.68906	0.7788	1	14688	1	0.9433	0.033444	0.10165	0.984884	1940	3	0.9433	1.47568	1940
OFD1	5	0.98415	0.98423	1	18699	0	0.75614	0.033445	0.10166	0.984884	1941	4	0.75614	1.47567	1941
PRSS45	5	0.85043	0.86021	1	16247	1	0.68979	0.033483	0.10175	0.984884	1942	4	0.68979	1.47518	1942
LONRF1	5	0.85043	0.86021	1	16238	1	0.54229	0.03349	0.10177	0.984884	1943	3	0.54229	1.47508	1943
C8orf87	5	0.71998	0.79127	1	14908	1	0.58762	0.033528	0.10186	0.984884	1944	4	0.58762	1.47459	1944
RAB5C	5	0.24616	0.44001	0.995161	8359	1	0.056214	0.033542	0.10189	0.984884	1945	2	0.056214	1.47441	1945
PLXNA2	5	0.51149	0.66282	1	12519	1	0.95919	0.033548	0.10191	0.984884	1946	3	0.95919	1.47433	1946
RCAN1	5	0.56556	0.70754	1	13347	1	0.85435	0.033564	0.10194	0.984884	1947	4	0.85435	1.47413	1947
THAP10	5	0.85545	0.86375	1	16306	1	0.7412	0.033586	0.10199	0.984884	1948	3	0.7412	1.47384	1948
ARMC12	5	0.7101	0.78718	1	14842	1	0.19472	0.033593	0.10201	0.984884	1949	3	0.19472	1.47375	1949
MYOM1	5	0.052378	0.14634	0.952739	2904	3	-0.79949	0.033645	0.10213	0.984884	1950	2	-0.79949	1.47308	1950
RNF169	5	0.33005	0.5207	0.999526	9863	2	0.068013	0.033661	0.10217	0.984884	1951	2	0.068013	1.47287	1951
XRCC1	5	0.19444	0.36986	0.990481	7055	2	1.0262	0.033687	0.10223	0.984884	1952	3	1.0262	1.47254	1952
CXorf30	5	0.26105	0.45957	0.995161	8716	1	-0.7168	0.033748	0.10237	0.984884	1953	2	-0.7168	1.47175	1953
SNN	5	0.93788	0.93808	1	17746	0	0.53109	0.033758	0.10239	0.984884	1954	3	0.53109	1.47162	1954
SCGB1D1	5	0.98251	0.98259	1	18656	0	0.4974	0.0338	0.10249	0.984884	1955	3	0.4974	1.47108	1955
OR2C1	5	0.58404	0.72302	1	13637	2	0.12174	0.033851	0.10262	0.984884	1956	1	0.12174	1.47043	1956
RAN	5	0.57143	0.71244	1	13427	1	0.71686	0.033856	0.10263	0.984884	1957	4	0.71686	1.47036	1957
ALYREF	5	0.95292	0.95313	1	18037	0	0.56216	0.033887	0.1027	0.984884	1958	4	0.56216	1.46997	1958
OR7A5	5	0.087408	0.21398	0.959791	4225	1	0.94069	0.033904	0.10274	0.984884	1959	4	0.94069	1.46975	1959
GPR75	5	0.35291	0.53811	1	10180	1	0.78636	0.033914	0.10276	0.984884	1960	3	0.78636	1.46962	1960
CHID1	5	0.80126	0.83015	1	15705	1	0.73834	0.033962	0.10288	0.984884	1961	4	0.73834	1.46901	1961
CLCC1	5	0.22286	0.40855	0.990481	7795	3	-2.7638	0.034006	0.103	0.984884	1962	2	-2.7638	1.46844	1962
PSG8	5	0.98791	0.98796	1	18785	0	0.93627	0.034051	0.10311	0.984884	1963	3	0.93627	1.46787	1963
UNC45B	5	0.97267	0.97274	1	18429	0	0.63047	0.03408	0.10317	0.984884	1964	4	0.63047	1.4675	1964
HESX1	5	0.27914	0.48222	0.997901	9140	1	0.90253	0.034084	0.10318	0.984884	1965	3	0.90253	1.46745	1965
PARVA	5	0.52328	0.67243	1	12702	1	0.93016	0.034105	0.10322	0.984884	1966	4	0.93016	1.46718	1966
OR4K17	5	0.12039	0.2637	0.974677	5124	1	0.47734	0.034109	0.10323	0.984884	1967	3	0.47734	1.46713	1967
POU3F4	5	0.57582	0.7161	1	13500	2	-0.2358	0.034138	0.10329	0.984884	1968	2	-0.2358	1.46676	1968
CHMP4C	5	0.98636	0.98642	1	18745	0	0.67064	0.034142	0.10331	0.984884	1969	4	0.67064	1.46671	1969
EMX2	5	0.92164	0.92194	1	17413	0	0.21318	0.034161	0.10336	0.984884	1970	3	0.21318	1.46647	1970
OR10A5	1	0.96582	0.96608	1	18285	0	1.4082	0.034181	0.034109	0.957745	1971	1	1.4082	1.46622	1971
RP11-812E19.9	5	0.30008	0.49802	0.998016	9419	1	0.67215	0.034185	0.10342	0.984884	1972	4	0.67215	1.46616	1972
NIPSNAP3A	5	0.5127	0.66381	1	12531	1	0.76419	0.034203	0.10347	0.984884	1973	4	0.76419	1.46594	1973
TIMM50	5	0.6016	0.73805	1	13898	2	-0.019379	0.034204	0.10347	0.984884	1974	2	-0.019379	1.46592	1974
RPS3A	5	0.35417	0.53907	1	10191	2	0.34199	0.034212	0.1035	0.984884	1975	3	0.34199	1.46582	1975
IRGC	5	0.977	0.97711	1	18524	0	0.61092	0.034222	0.10352	0.984884	1976	4	0.61092	1.46569	1976
GFRA1	5	0.088232	0.21523	0.960383	4250	3	-0.59489	0.034247	0.10358	0.984884	1977	2	-0.59489	1.46538	1977
CDA	5	0.75644	0.80732	1	15237	1	0.37385	0.034264	0.10362	0.984884	1978	3	0.37385	1.46516	1978
UBFD1	5	0.44598	0.61046	1	11522	2	-0.29527	0.034315	0.10376	0.984884	1979	2	-0.29527	1.46452	1979
C14orf142	5	0.2149	0.39778	0.990481	7560	1	0.76634	0.034317	0.10376	0.984884	1980	4	0.76634	1.46449	1980
RIMS4	5	0.0655	0.1768	0.952739	3492	1	0.48201	0.034393	0.10395	0.984884	1981	4	0.48201	1.46353	1981
PRKAR2A	5	0.91374	0.91403	1	17265	0	0.59097	0.034434	0.10405	0.984884	1982	4	0.59097	1.46301	1982
NUMB	5	0.15068	0.30821	0.985706	5919	1	0.38268	0.034496	0.10422	0.984884	1983	4	0.38268	1.46223	1983
STK24	5	0.92604	0.92633	1	17497	0	0.72931	0.034505	0.10424	0.984884	1984	4	0.72931	1.46212	1984
NPR3	5	0.97875	0.97886	1	18567	0	0.68371	0.034514	0.10427	0.984884	1985	4	0.68371	1.462	1985
FGD4	5	0.75101	0.80483	1	15177	1	0.017752	0.034624	0.10454	0.984884	1986	2	0.017752	1.46062	1986
C6orf1	5	0.1907	0.36466	0.990481	6949	3	-0.6657	0.034676	0.10465	0.984884	1987	1	-0.6657	1.45997	1987
HOXA11	5	0.89284	0.89378	1	16883	1	-0.12706	0.034695	0.10469	0.984884	1988	2	-0.12706	1.45973	1988
GPIHBP1	5	0.95637	0.95659	1	18110	0	0.57489	0.034728	0.10476	0.984884	1989	4	0.57489	1.45932	1989
CABP1	5	0.92317	0.92347	1	17446	0	0.59254	0.034742	0.10479	0.984884	1990	4	0.59254	1.45915	1990
PASD1	5	0.86658	0.872	1	16452	1	-0.24196	0.034772	0.10486	0.984884	1991	2	-0.24196	1.45877	1991
NUTM1	5	0.18762	0.36037	0.990481	6865	2	0.33256	0.034779	0.10488	0.984884	1992	3	0.33256	1.45868	1992
CNN2	5	0.97438	0.97447	1	18471	0	0.17386	0.034783	0.10489	0.984884	1993	2	0.17386	1.45863	1993
CTD-2132N18.3	5	0.56233	0.70479	1	13289	2	0.16512	0.034821	0.105	0.984884	1994	2	0.16512	1.45816	1994
GPSM2	5	0.55333	0.69732	1	13168	1	1.4777	0.034832	0.10503	0.984884	1995	3	1.4777	1.45802	1995
PMVK	5	0.90519	0.90554	1	17081	1	0.43639	0.034849	0.10507	0.984884	1996	3	0.43639	1.45781	1996
ELMOD2	5	0.90779	0.90808	1	17136	0	-0.28771	0.034856	0.10509	0.984884	1997	2	-0.28771	1.45772	1997
MAP3K2	5	0.81702	0.83923	1	15861	1	0.81917	0.034932	0.10527	0.984884	1998	3	0.81917	1.45678	1998
WDFY4	5	0.78516	0.8216	1	15519	1	0.34947	0.034934	0.10527	0.984884	1999	3	0.34947	1.45675	1999
[truncated: 17,025 more rows]

## Sheet: Supplementary Table 2
Protein	Protein ID	Entry Name	Gene	Protein Length	Organism	Protein Existence	Description	Protein Probability	Top Peptide Probability	Shoulder Peak Spectral Count	Main Peak Spectral Count	Shoulder Peak Unique Spectral Count	Main Peak Unique Spectral Count	Shoulder Peak Total Spectral Count	Main Peak Total Spectral Count	Shoulder Peak Intensity	Main Peak Intensity	Shoulder Peak MaxLFQ Intensity	Main Peak MaxLFQ Intensity	Indistinguishable Proteins
sp|Q8TDJ6|DMXL2_HUMAN	Q8TDJ6	DMXL2_HUMAN	DMXL2	3036	Homo sapiens	1:Experimental evidence at protein level	DmX-like protein 2	1	0.999	627	905	616	895	627	905	2.12621988E10	2.27270697E10	8.1344435E8	8.3373677E8
sp|Q9Y4E6|WDR7_HUMAN	Q9Y4E6	WDR7_HUMAN	WDR7	1490	Homo sapiens	1:Experimental evidence at protein level	WD repeat-containing protein 7	1	0.999	263	451	262	449	263	451	9.7424077E9	9.963006E9	1.44356442E9	1.43367181E9
sp|Q9GZN7|ROGDI_HUMAN	Q9GZN7	ROGDI_HUMAN	ROGDI	287	Homo sapiens	1:Experimental evidence at protein level	Protein rogdi homolog	1	0.999	78	92	78	92	78	92	2.19489331E9	1.97720333E9	2.7373552E8	2.79185504E8
sp|P38606|VATA_HUMAN	P38606	VATA_HUMAN	ATP6V1A	617	Homo sapiens	1:Experimental evidence at protein level	V-type proton ATPase catalytic subunit A	1	0.999	77	39	77	39	77	39	1.06717946E9	1.05245608E8	8.8244344E7	1.0649674E7
sp|P21281|VATB2_HUMAN	P21281	VATB2_HUMAN	ATP6V1B2	511	Homo sapiens	1:Experimental evidence at protein level	V-type proton ATPase subunit B, brain isoform	1	0.999	75	36	52	26	75	36	9.6800678E8	1.03713088E8	2.327464E8	2.5734732E7
sp|O14744|ANM5_HUMAN	O14744	ANM5_HUMAN	PRMT5	637	Homo sapiens	1:Experimental evidence at protein level	Protein arginine N-methyltransferase 5	1	0.999	4	33	4	33	4	33	1.2871727E7	1.41433376E8	5420909	3.7539348E7
sp|P00761|TRYP_PIG	P00761	TRYP_PIG		231	Sus scrofa	1:Experimental evidence at protein level	Trypsin	1	0.999	30	22	30	22	30	22	1.56277952E9	3.05624832E8	7.026489E8	1.71747664E8
sp|P0DMV8|HS71A_HUMAN	P0DMV8	HS71A_HUMAN	HSPA1A	641	Homo sapiens	1:Experimental evidence at protein level	Heat shock 70 kDa protein 1A	1	0.999	24	18	0	0	24	18	1.08695504E8	3.4551168E7	1.5354333E7	5350940	sp|P0DMV9|HS71B_HUMAN
sp|Q9Y485|DMXL1_HUMAN	Q9Y485	DMXL1_HUMAN	DMXL1	3027	Homo sapiens	1:Experimental evidence at protein level	DmX-like protein 1	1	0.999	2	14	2	14	13	24	1867606	1.4711423E7	2.32265e+06	2189455
sp|P11142|HSP7C_HUMAN	P11142	HSP7C_HUMAN	HSPA8	646	Homo sapiens	1:Experimental evidence at protein level	Heat shock cognate 71 kDa protein	1	0.999	20	13	14	8	24	16	9.595072E7	2.6046024E7	1.2632341E7	4032735
sp|P21283|VATC1_HUMAN	P21283	VATC1_HUMAN	ATP6V1C1	382	Homo sapiens	1:Experimental evidence at protein level	V-type proton ATPase subunit C 1	1	0.999	37	13	35	13	37	13	2.17004816E8	1.1401102E7	2.5481178E7	2084475
sp|P04264|K2C1_HUMAN	P04264	K2C1_HUMAN	KRT1	644	Homo sapiens	1:Experimental evidence at protein level	Keratin, type II cytoskeletal 1	1	0.999	3	11	1	7	3	11	3821672	1.3611032E7	1.55608e+06	1.93494e+06
sp|Q9BQA1|MEP50_HUMAN	Q9BQA1	MEP50_HUMAN	WDR77	342	Homo sapiens	1:Experimental evidence at protein level	Methylosome protein 50	1	0.999	2	11	1	9	2	11	3291225	4.3419792E7	2102715	9180897
sp|P13645|K1C10_HUMAN	P13645	K1C10_HUMAN	KRT10	584	Homo sapiens	1:Experimental evidence at protein level	Keratin, type I cytoskeletal 10	1	0.999	2	7	0	4	2	7	1.47318e+06	9885338	813903	1.84798e+06
sp|P36543|VATE1_HUMAN	P36543	VATE1_HUMAN	ATP6V1E1	226	Homo sapiens	1:Experimental evidence at protein level	V-type proton ATPase subunit E 1	1	0.999	22	6	17	5	22	6	1.83705152E8	1.4070895E7	6.502932E7	6.62368e+06
sp|P07900|HS90A_HUMAN	P07900	HS90A_HUMAN	HSP90AA1	732	Homo sapiens	1:Experimental evidence at protein level	Heat shock protein HSP 90-alpha	1	0.999	2	5	0	1	2	5	3030946	4.42008e+06	2.12564e+06	1.31987e+06
sp|P07437|TBB5_HUMAN	P07437	TBB5_HUMAN	TUBB	444	Homo sapiens	1:Experimental evidence at protein level	Tubulin beta chain	1	0.999	10	4	2	2	10	4	3.6940728E7	4727515	6938794	1.57958e+06
sp|P54105|ICLN_HUMAN	P54105	ICLN_HUMAN	CLNS1A	237	Homo sapiens	1:Experimental evidence at protein level	Methylosome subunit pICln	1	0.999	0	4	0	4	0	4	0	7584457	0	0
sp|P68363|TBA1B_HUMAN	P68363	TBA1B_HUMAN	TUBA1B	451	Homo sapiens	1:Experimental evidence at protein level	Tubulin alpha-1B chain	1	0.999	13	4	0	0	13	4	4.2597832E7	3376023	5.90593e+06	1.71798e+06	sp|Q9BQE3|TBA1C_HUMAN
sp|Q9Y230|RUVB2_HUMAN	Q9Y230	RUVB2_HUMAN	RUVBL2	463	Homo sapiens	1:Experimental evidence at protein level	RuvB-like 2	1	0.999	14	4	12	4	14	4	3.3648144E7	3.18153e+06	5138950	1.1375e+06
sp|P35908|K22E_HUMAN	P35908	K22E_HUMAN	KRT2	639	Homo sapiens	1:Experimental evidence at protein level	Keratin, type II cytoskeletal 2 epidermal	1	0.999	0	3	0	2	1	5	0	2081984	0	1.03065e+06
sp|P0CG47|UBB_HUMAN	P0CG47	UBB_HUMAN	UBB	229	Homo sapiens	1:Experimental evidence at protein level	Polyubiquitin-B	1	0.999	3	2	0	0	3	2	2.2866666E7	5.41454e+06	9392702	3207056	sp|P0CG48|UBC_HUMAN, sp|P62979|RS27A_HUMAN, sp|P62987|RL40_HUMAN
sp|P40227|TCPZ_HUMAN	P40227	TCPZ_HUMAN	CCT6A	531	Homo sapiens	1:Experimental evidence at protein level	T-complex protein 1 subunit zeta	1	0.9989	7	2	5	2	7	2	1.7056328E7	1.03344e+06	3.72777e+06	589356
sp|P48643|TCPE_HUMAN	P48643	TCPE_HUMAN	CCT5	541	Homo sapiens	1:Experimental evidence at protein level	T-complex protein 1 subunit epsilon	1	0.999	8	2	8	2	8	2	1.3206404E7	575416	2.39517e+06	415764
sp|Q16864|VATF_HUMAN	Q16864	VATF_HUMAN	ATP6V1F	119	Homo sapiens	1:Experimental evidence at protein level	V-type proton ATPase subunit F	1	0.999	10	2	10	2	10	2	4.6981092E7	1.84366e+06	1.4843438E7	1.27529e+06
sp|Q9Y265|RUVB1_HUMAN	Q9Y265	RUVB1_HUMAN	RUVBL1	456	Homo sapiens	1:Experimental evidence at protein level	RuvB-like 1	1	0.999	13	2	13	2	15	2	4.475008E7	2.9771e+06	6.86748e+06	1792761
sp|Q9Y5K8|VATD_HUMAN	Q9Y5K8	VATD_HUMAN	ATP6V1D	247	Homo sapiens	1:Experimental evidence at protein level	V-type proton ATPase subunit D	1	0.999	18	2	18	2	18	2	9.9094032E7	2.69158e+06	1.8891088E7	1593319
sp|A0A075B6P5|KV228_HUMAN	A0A075B6P5	KV228_HUMAN	IGKV2-28	120	Homo sapiens	3:Protein inferred from homology	Immunoglobulin kappa variable 2-28	0.9496	0.999	1	1	0	0	1	1	1.10533e+06	768653	0	0	sp|A0A075B6S2|KVD29_HUMAN, sp|A0A075B6S6|KVD30_HUMAN, sp|A0A087WW87|KV240_HUMAN, sp|A0A0A0MRZ7|KVD26_HUMAN, sp|A2NJV5|KV229_HUMAN, sp|P01614|KVD40_HUMAN, sp|P01615|KVD28_HUMAN, sp|P06310|KV230_HUMAN
sp|P19338|NUCL_HUMAN	P19338	NUCL_HUMAN	NCL	710	Homo sapiens	1:Experimental evidence at protein level	Nucleolin	1	0.9975	3	1	3	1	3	1	2.89043e+06	449244	0	0
sp|P31689|DNJA1_HUMAN	P31689	DNJA1_HUMAN	DNAJA1	397	Homo sapiens	1:Experimental evidence at protein level	DnaJ homolog subfamily A member 1	1	0.999	1	1	1	1	1	1	1.68089e+06	647329	0	0
sp|P35527|K1C9_HUMAN	P35527	K1C9_HUMAN	KRT9	623	Homo sapiens	1:Experimental evidence at protein level	Keratin, type I cytoskeletal 9	1	0.999	0	1	0	1	1	1	0	329964	0	0
sp|P50990|TCPQ_HUMAN	P50990	TCPQ_HUMAN	CCT8	548	Homo sapiens	1:Experimental evidence at protein level	T-complex protein 1 subunit theta	1	0.999	14	1	14	1	14	1	2.9093068E7	594563	0	0
sp|P50991|TCPD_HUMAN	P50991	TCPD_HUMAN	CCT4	539	Homo sapiens	1:Experimental evidence at protein level	T-complex protein 1 subunit delta	1	0.999	8	1	7	1	8	1	1.5404481E7	0	0	0
sp|P62318|SMD3_HUMAN	P62318	SMD3_HUMAN	SNRPD3	126	Homo sapiens	1:Experimental evidence at protein level	Small nuclear ribonucleoprotein Sm D3	0.9496	0.999	0	1	0	1	0	1	0	2452572	0	0
sp|P78371|TCPB_HUMAN	P78371	TCPB_HUMAN	CCT2	535	Homo sapiens	1:Experimental evidence at protein level	T-complex protein 1 subunit beta	1	0.999	9	1	9	1	9	1	1.6871138E7	777817	0	0
sp|Q2LD37|K1109_HUMAN	Q2LD37	K1109_HUMAN	KIAA1109	5005	Homo sapiens	1:Experimental evidence at protein level	Transmembrane protein KIAA1109	1	0.9989	1	1	1	1	1	1	3.48237e+06	2.39536e+06	0	0
sp|Q99832|TCPH_HUMAN	Q99832	TCPH_HUMAN	CCT7	543	Homo sapiens	1:Experimental evidence at protein level	T-complex protein 1 subunit eta	1	0.999	8	1	8	1	8	1	1.7553554E7	835858	0	0
sp|Q9BZH6|WDR11_HUMAN	Q9BZH6	WDR11_HUMAN	WDR11	1224	Homo sapiens	1:Experimental evidence at protein level	WD repeat-containing protein 11	1	0.999	7	1	7	1	7	1	1.0557895E7	375390	0	0
sp|Q9HAS0|NJMU_HUMAN	Q9HAS0	NJMU_HUMAN	C17orf75	396	Homo sapiens	1:Experimental evidence at protein level	Protein Njmu-R1	1	0.999	2	1	2	1	2	1	3256189	315174	0	0
sp|Q9UI12|VATH_HUMAN	Q9UI12	VATH_HUMAN	ATP6V1H	483	Homo sapiens	1:Experimental evidence at protein level	V-type proton ATPase subunit H	1	0.999	7	1	7	1	7	1	1.2486572E7	715784	0	0
sp|Q9Y2L5|TPPC8_HUMAN	Q9Y2L5	TPPC8_HUMAN	TRAPPC8	1435	Homo sapiens	1:Experimental evidence at protein level	Trafficking protein particle complex subunit 8	1	0.999	21	1	21	1	21	1	6.376314E7	487115	0	0
sp|A5PLN9|TPC13_HUMAN	A5PLN9	TPC13_HUMAN	TRAPPC13	417	Homo sapiens	1:Experimental evidence at protein level	Trafficking protein particle complex subunit 13	1	0.999	4	0	4	0	4	0	1.211682E7	0	0	0
sp|B5ME19|EIFCL_HUMAN	B5ME19	EIFCL_HUMAN	EIF3CL	914	Homo sapiens	1:Experimental evidence at protein level	Eukaryotic translation initiation factor 3 subunit C-like protein	1	0.999	6	0	0	0	6	0	1.1702338E7	0	0	0	sp|Q99613|EIF3C_HUMAN
sp|O00303|EIF3F_HUMAN	O00303	EIF3F_HUMAN	EIF3F	357	Homo sapiens	1:Experimental evidence at protein level	Eukaryotic translation initiation factor 3 subunit F	0.8706	0.9972	1	0	1	0	1	0	2.12408e+06	0	0	0
sp|O15371|EIF3D_HUMAN	O15371	EIF3D_HUMAN	EIF3D	548	Homo sapiens	1:Experimental evidence at protein level	Eukaryotic translation initiation factor 3 subunit D	0.9496	0.999	1	0	1	0	1	0	1.09695e+06	0	0	0
sp|O43617|TPPC3_HUMAN	O43617	TPPC3_HUMAN	TRAPPC3	180	Homo sapiens	1:Experimental evidence at protein level	Trafficking protein particle complex subunit 3	1	0.999	4	0	4	0	4	0	7.64128e+06	0	0	0
sp|O75348|VATG1_HUMAN	O75348	VATG1_HUMAN	ATP6V1G1	118	Homo sapiens	1:Experimental evidence at protein level	V-type proton ATPase subunit G 1	1	0.999	3	0	2	0	3	0	1.0280807E7	0	0	0
sp|O75821|EIF3G_HUMAN	O75821	EIF3G_HUMAN	EIF3G	320	Homo sapiens	1:Experimental evidence at protein level	Eukaryotic translation initiation factor 3 subunit G	0.9128	0.9982	1	0	1	0	1	0	1.27489e+06	0	0	0
sp|P05141|ADT2_HUMAN	P05141	ADT2_HUMAN	SLC25A5	298	Homo sapiens	1:Experimental evidence at protein level	ADP/ATP translocase 2	1	0.9972	2	0	1	0	2	0	2203192	0	0	0
sp|P17987|TCPA_HUMAN	P17987	TCPA_HUMAN	TCP1	556	Homo sapiens	1:Experimental evidence at protein level	T-complex protein 1 subunit alpha	1	0.999	7	0	7	0	8	0	1.299019E7	0	0	0
sp|P18621|RL17_HUMAN	P18621	RL17_HUMAN	RPL17	184	Homo sapiens	1:Experimental evidence at protein level	60S ribosomal protein L17	0.9449	0.9989	1	0	1	0	1	0	1.65685e+06	0	0	0
sp|P26641|EF1G_HUMAN	P26641	EF1G_HUMAN	EEF1G	437	Homo sapiens	1:Experimental evidence at protein level	Elongation factor 1-gamma	0.9496	0.999	1	0	1	0	1	0	1.10467e+06	0	0	0
sp|P27708|PYR1_HUMAN	P27708	PYR1_HUMAN	CAD	2225	Homo sapiens	1:Experimental evidence at protein level	CAD protein	0.9973	0.999	1	0	1	0	1	0	981609	0	0	0
sp|P46781|RS9_HUMAN	P46781	RS9_HUMAN	RPS9	194	Homo sapiens	1:Experimental evidence at protein level	40S ribosomal protein S9	0.9496	0.999	1	0	1	0	1	0	808831	0	0	0
sp|P49368|TCPG_HUMAN	P49368	TCPG_HUMAN	CCT3	545	Homo sapiens	1:Experimental evidence at protein level	T-complex protein 1 subunit gamma	1	0.999	5	0	5	0	5	0	1.7985092E7	0	0	0
sp|P52732|KIF11_HUMAN	P52732	KIF11_HUMAN	KIF11	1056	Homo sapiens	1:Experimental evidence at protein level	Kinesin-like protein KIF11	1	0.9988	2	0	2	0	2	0	3.65401e+06	0	0	0
sp|P55884|EIF3B_HUMAN	P55884	EIF3B_HUMAN	EIF3B	814	Homo sapiens	1:Experimental evidence at protein level	Eukaryotic translation initiation factor 3 subunit B	1	0.999	2	0	2	0	2	0	4.16243e+06	0	0	0
sp|P60228|EIF3E_HUMAN	P60228	EIF3E_HUMAN	EIF3E	445	Homo sapiens	1:Experimental evidence at protein level	Eukaryotic translation initiation factor 3 subunit E	1	0.999	1	0	1	0	1	0	1.09616e+06	0	0	0
sp|P61247|RS3A_HUMAN	P61247	RS3A_HUMAN	RPS3A	264	Homo sapiens	1:Experimental evidence at protein level	40S ribosomal protein S3a	0.8706	0.9972	1	0	1	0	1	0	1.27084e+06	0	0	0
sp|P62263|RS14_HUMAN	P62263	RS14_HUMAN	RPS14	151	Homo sapiens	1:Experimental evidence at protein level	40S ribosomal protein S14	0.9084	0.9981	1	0	1	0	1	0	2.08084e+06	0	0	0
sp|P62899|RL31_HUMAN	P62899	RL31_HUMAN	RPL31	125	Homo sapiens	1:Experimental evidence at protein level	60S ribosomal protein L31	0.9496	0.999	1	0	1	0	1	0	1.5769e+06	0	0	0
sp|Q13347|EIF3I_HUMAN	Q13347	EIF3I_HUMAN	EIF3I	325	Homo sapiens	1:Experimental evidence at protein level	Eukaryotic translation initiation factor 3 subunit I	0.9999	0.9973	1	0	1	0	1	0	5862686	0	0	0
sp|Q5T2N8|ATD3C_HUMAN	Q5T2N8	ATD3C_HUMAN	ATAD3C	411	Homo sapiens	2:Experimental evidence at transcript level	ATPase family AAA domain-containing protein 3C	0.9309	0.9986	1	0	0	0	1	0	7089345	0	0	0	sp|Q5T9A4|ATD3B_HUMAN
sp|Q5W0B1|OBI1_HUMAN	Q5W0B1	OBI1_HUMAN	OBI1	726	Homo sapiens	1:Experimental evidence at protein level	ORC ubiquitin ligase 1	1	0.9976	2	0	2	0	2	0	1.17356e+06	0	0	0
sp|Q7Z392|TPC11_HUMAN	Q7Z392	TPC11_HUMAN	TRAPPC11	1133	Homo sapiens	1:Experimental evidence at protein level	Trafficking protein particle complex subunit 11	1	0.999	15	0	15	0	15	0	4.2820068E7	0	0	0
sp|Q8WVT3|TPC12_HUMAN	Q8WVT3	TPC12_HUMAN	TRAPPC12	735	Homo sapiens	1:Experimental evidence at protein level	Trafficking protein particle complex subunit 12	1	0.999	7	0	7	0	7	0	1.6594422E7	0	0	0
sp|Q9UL33|TPC2L_HUMAN	Q9UL33	TPC2L_HUMAN	TRAPPC2L	140	Homo sapiens	1:Experimental evidence at protein level	Trafficking protein particle complex subunit 2-like protein	1	0.999	3	0	3	0	3	0	6935663	0	0	0
sp|Q9Y262|EIF3L_HUMAN	Q9Y262	EIF3L_HUMAN	EIF3L	564	Homo sapiens	1:Experimental evidence at protein level	Eukaryotic translation initiation factor 3 subunit L	1	0.999	3	0	3	0	3	0	3.71595e+06	0	0	0
sp|Q9Y296|TPPC4_HUMAN	Q9Y296	TPPC4_HUMAN	TRAPPC4	219	Homo sapiens	1:Experimental evidence at protein level	Trafficking protein particle complex subunit 4	1	0.999	7	0	7	0	7	0	1.8378882E7	0	0	0
sp|Q9Y5R8|TPPC1_HUMAN	Q9Y5R8	TPPC1_HUMAN	TRAPPC1	145	Homo sapiens	1:Experimental evidence at protein level	Trafficking protein particle complex subunit 1	1	0.999	2	0	2	0	2	0	3.20777e+06	0	0	0

## Sheet: Supplementary Table 3
BS3															Legend
reference	genes	peptide	linkType	GPos1	GPos2	LPos1	LPos2	lda_score	TSC	USC	MaxIty				Column	Description
ROGDI-FLAG - ROGDI-FLAG	ROGDI-FLAG - ROGDI-FLAG	R.WLLHDEVHAVLKQLQDILK.E - R.DQSYQFKTGAEVLK.L	BS3	32	137	12	7	4.30095	2	1	8559984				reference	Protein1 - Protein2
ROGDI-FLAG - ROGDI-FLAG	ROGDI-FLAG - ROGDI-FLAG	R.DQSYQFKTGAEVLK.L - R.PFGGGGDYKDDDDK.-	BS3	137	294	7	9	5.40603	5	2	6.30449e+06				genes	Gene1 - Gene2
ROGDI-FLAG - ROGDI-FLAG	ROGDI-FLAG - ROGDI-FLAG	R.DQSYQFKTGAEVLK.L - K.DDDDK.-	BS3	137	299	7	5	2.80852	1	1	475478				peptide	peptide sequences
ROGDI-FLAG - sp|Q8TDJ6|DMXL2_HUMAN	ROGDI-FLAG - DMXL2	R.WLLHDEVHAVLKQLQDILK#EASLR.F - K.VWYPMTGWKSSIIPQDHHEVK#R.R	BS3	32	204	12	9	5.53987	2	2	727198				GPos1	Global Position of cross-link wrt Protein 1 sequence
ROGDI-FLAG - sp|Q8TDJ6|DMXL2_HUMAN	ROGDI-FLAG - DMXL2	K.QLQDILKEASLR.F - K.VWYPMTGWKSSIIPQDHHEVK#R.R	BS3	39	204	7	9	3.47077	5	2	55031892				GPos2	Global Position of cross-link wrt Protein 2 sequence
ROGDI-FLAG - sp|Q8TDJ6|DMXL2_HUMAN	ROGDI-FLAG - DMXL2	K.QLQDILKEASLR.F - K.SSIIPQDHHEVKR.R	BS3	39	216	7	12	2.98865	2	2	20212492				LPos1	Local Position of cross-link wrt peptide 1 sequence
ROGDI-FLAG - sp|Q8TDJ6|DMXL2_HUMAN	ROGDI-FLAG - DMXL2	K.DDDDK.- - R.LMDPVKHIK.G	BS3	299	697	5	6	3.20604	2	1	252669				LPos2	Local Position of cross-link wrt peptide 2 sequence
ROGDI-FLAG - sp|Q9Y4E6|WDR7_HUMAN	ROGDI-FLAG - WDR7	K.QLQDILKEASLR.F - R.SLLVVCSKYWR.V	BS3	39	236	7	8	5.15138	5	2	395241632				linkType	Cross-link type
ROGDI-FLAG - sp|Q9Y4E6|WDR7_HUMAN	ROGDI-FLAG - WDR7	K.QLQDILKEASLR.F - R.SDVGKAVENLIPPVQHILLDR.K	BS3	39	302	7	5	3.14831	1	1	5640460					BS3	BS3 cross-linked peptide
ROGDI-FLAG - sp|Q9Y4E6|WDR7_HUMAN	ROGDI-FLAG - WDR7	R.EDKQWK.L - R.LLCHGHYPEILVVDATSLEVLYSLVSKISPDWISSMSIIR.S	BS3	106	155	3	27	2.68878	1	1	1.59217e+06					EDC	zero-length cross-linked peptides from E-EDC experiment
ROGDI-FLAG - sp|Q9Y4E6|WDR7_HUMAN	ROGDI-FLAG - WDR7	R.EDKQWK.L - R.SLAALKNMAHHK.L	BS3	106	641	3	6	2.90239	2	1	5.99626e+06					E-EDC	EDDA-linked peptides from E-EDC experiment
ROGDI-FLAG - sp|Q9Y4E6|WDR7_HUMAN	ROGDI-FLAG - WDR7	R.DQSYQFKTGAEVLK.L - R.KDK#ELLICPPVTR.F	BS3	137	319	7	1	5.57068	11	3	13861943				TSC	Total Spectral Counts
ROGDI-FLAG - sp|Q9Y4E6|WDR7_HUMAN	ROGDI-FLAG - WDR7	R.DQSYQFKTGAEVLK.L - K.DKELLICPPVTR.F	BS3	137	321	7	2	5.72122	10	1	104263952				USC	Modification-unique Spectral Counts
ROGDI-FLAG - sp|Q9Y4E6|WDR7_HUMAN	ROGDI-FLAG - WDR7	K.ISVFSSYWSYRPFGGGGDYKDDDDK.- - R.KDK#ELLICPPVTR.F	BS3	294	319	20	1	2.82939	1	1	3.72794e+06				MaxIty	Max MS1 Peak Intensity
ROGDI-FLAG - sp|Q9Y4E6|WDR7_HUMAN	ROGDI-FLAG - WDR7	R.PFGGGGDYKDDDDK.- - K.DKELLICPPVTR.F	BS3	294	321	9	2	4.01961	3	3	2.49344e+06
ROGDI-FLAG - sp|Q9Y4E6|WDR7_HUMAN	ROGDI-FLAG - WDR7	K.DDDDK.- - K.DKELLICPPVTR.F	BS3	299	321	5	2	4.20979	2	2	1.28025e+06
ROGDI-FLAG - sp|Q9Y4E6|WDR7_HUMAN	ROGDI-FLAG - WDR7	K.DDDDK.- - R.NKVTCLLYPHQVSAR.Y	BS3	299	466	5	2	3.48684	1	1	2371987
ROGDI-FLAG - sp|Q9Y4E6|WDR7_HUMAN	ROGDI-FLAG - WDR7	K.DDDDK.- - R.GSPPTSSNIVQGQIKQVAAPVVSAR.S	BS3	299	948	5	15	2.80892	1	1	2272046
sp|B5ME19|EIFCL_HUMAN - sp|B5ME19|EIFCL_HUMAN	EIF3CL - EIF3CL	R.SAKDK.R - K.SIVDKEGVPR.F	BS3	53	99	3	5	2.75427	1	1	934530
sp|B5ME19|EIFCL_HUMAN - sp|B5ME19|EIFCL_HUMAN	EIF3CL - EIF3CL	R.GK#KGTDR.A - R.NQEQEKVER.R	BS3	344	665	3	6	3.88127	1	1	1.04566e+06
sp|B5ME19|EIFCL_HUMAN - sp|B5ME19|EIFCL_HUMAN	EIF3CL - EIF3CL	R.MDEEFTKIMQNTDPHSQEYVEHLK.D - R.NQEQEKVER.R	BS3	458	665	7	6	4.10203	2	1	1.49543e+06
sp|B5ME19|EIFCL_HUMAN - sp|B5ME19|EIFCL_HUMAN	EIF3CL - EIF3CL	K.FDYKAHQR.Q - R.QLTPPEGSSKSEQDQAENEGEDSAVLMER.L	BS3	518	532	4	10	2.78524	1	1	2.65294e+06
sp|B5ME19|EIFCL_HUMAN - sp|B5ME19|EIFCL_HUMAN	EIF3CL - EIF3CL	R.QLTPPEGSSKSEQDQAENEGEDSAVLMER.L - K.VWDLFPEADKVR.T	BS3	532	775	10	10	3.30816	1	1	2.31787e+06
sp|B5ME19|EIFCL_HUMAN - sp|B5ME19|EIFCL_HUMAN	EIF3CL - EIF3CL	R.AKELLGQGLLLR.S - R.NQEQEKVER.R	BS3	644	665	2	6	4.66987	1	1	1.7174e+06
sp|B5ME19|EIFCL_HUMAN - sp|B5ME19|EIFCL_HUMAN	EIF3CL - EIF3CL	K.VWDLFPEADKVR.T - R.KIQEESLR.T	BS3	775	783	10	1	3.63369	1	1	1.28604e+06
sp|B5ME19|EIFCL_HUMAN - sp|B5ME19|EIFCL_HUMAN	EIF3CL - EIF3CL	R.DQKDGYR.K - R.KNEGYM*R.R	BS3	890	895	3	1	3.83984	2	2	1.88165e+06
sp|B5ME19|EIFCL_HUMAN - sp|O15371|EIF3D_HUMAN	EIF3CL - EIF3D	K.YIYAKDR.T - R.TQKTAYQR.N	BS3	559	90	5	3	4.23628	1	1	301303
sp|B5ME19|EIFCL_HUMAN - sp|O15371|EIF3D_HUMAN	EIF3CL - EIF3D	R.NQEQEKVER.R - R.TQKTAYQR.N	BS3	665	90	6	3	4.07281	2	1	7.39708e+06
sp|B5ME19|EIFCL_HUMAN - sp|O15371|EIF3D_HUMAN	EIF3CL - EIF3D	R.NQEQEKVER.R - R.DKDRR.N	BS3	665	109	6	2	3.65418	1	1	4.6902e+06
sp|B5ME19|EIFCL_HUMAN - sp|O15371|EIF3D_HUMAN	EIF3CL - EIF3D	R.DQKDGYR.K - R.SEKPLR.S	BS3	890	215	3	3	3.8675	1	1	3.12561e+06
sp|B5ME19|EIFCL_HUMAN - sp|O15372|EIF3H_HUMAN	EIF3CL - EIF3H	R.DQKDGYR.K - R.NTSKQQQQK#HQYQQR.R	BS3	890	269	3	4	3.57048	2	1	1.64345e+06
sp|B5ME19|EIFCL_HUMAN - sp|O15372|EIF3H_HUMAN	EIF3CL - EIF3H	R.KNEGYMR.R - R.NTSK#QQQQKHQYQQR.R	BS3	895	274	1	9	3.93972	1	1	714942
sp|B5ME19|EIFCL_HUMAN - sp|P60228|EIF3E_HUMAN	EIF3CL - EIF3E	R.QGLTKDAHNALLDIQSSGR.A - R.QVLKDLVK.V	BS3	628	275	5	4	2.89853	1	1	4904958
sp|B5ME19|EIFCL_HUMAN - sp|P60228|EIF3E_HUMAN	EIF3CL - EIF3E	R.DQKDGYR.K - K.KLNQNSR.S	BS3	890	425	3	1	3.10678	1	1	2.18467e+06
sp|B5ME19|EIFCL_HUMAN - sp|P60228|EIF3E_HUMAN	EIF3CL - EIF3E	R.KNEGYMR.R - K.TKSLSFR.S	BS3	895	409	1	2	3.05646	1	1	1.50261e+06
sp|B5ME19|EIFCL_HUMAN - sp|P60228|EIF3E_HUMAN	EIF3CL - EIF3E	R.KNEGYMR.R - K.KLNQNSR.S	BS3	895	425	1	1	3.93971	1	1	1.277e+06
sp|B5ME19|EIFCL_HUMAN - sp|Q14152|EIF3A_HUMAN	EIF3CL - EIF3A	R.GGVPLVKEK.P - R.ANEFLEVGKK.Q	BS3	313	23	7	9	4.41926	1	1	2.09301e+06
sp|B5ME19|EIFCL_HUMAN - sp|Q14152|EIF3A_HUMAN	EIF3CL - EIF3A	R.AKELLGQGLLLR.S - R.KLCDNLR.M	BS3	644	196	2	1	3.77594	1	1	7.07499e+06
sp|B5ME19|EIFCL_HUMAN - sp|Q14152|EIF3A_HUMAN	EIF3CL - EIF3A	R.NQEQEKVER.R - R.KLCDNLR.M	BS3	665	196	6	1	3.36946	1	1	1.20251e+06
sp|B5ME19|EIFCL_HUMAN - sp|Q14152|EIF3A_HUMAN	EIF3CL - EIF3A	K.TCHSFIINEKMNGK.V - R.KAEFR.K	BS3	761	191	10	1	3.63282	1	1	2.83226e+06
sp|B5ME19|EIFCL_HUMAN - sp|Q14152|EIF3A_HUMAN	EIF3CL - EIF3A	R.KNEGYMR.R - R.EAELQKVR.K	BS3	895	603	1	6	2.92476	1	1	268373
sp|B5ME19|EIFCL_HUMAN - sp|Q6P2Q9|PRP8_HUMAN	EIF3CL - PRPF8	K.MNKNNAK.A - R.M*CKDLK.H	BS3	132	606	3	3	3.03594	1	1	1.3857e+06
sp|B5ME19|EIFCL_HUMAN - sp|Q9Y262|EIF3L_HUMAN	EIF3CL - EIF3L	R.DQKDGYR.K - R.TKSMFQR.T	BS3	890	347	3	2	3.14267	1	1	2.17578e+06
sp|B5ME19|EIFCL_HUMAN - sp|Q9Y262|EIF3L_HUMAN	EIF3CL - EIF3L	R.DQKDGYR.K - K.YGDKMLR.M	BS3	890	397	3	4	2.89886	1	1	792844
sp|B5ME19|EIFCL_HUMAN - sp|Q9Y262|EIF3L_HUMAN	EIF3CL - EIF3L	R.KNEGYMR.R - K.YGDKMLR.M	BS3	895	397	1	4	3.4105	1	1	573696
sp|O00303|EIF3F_HUMAN - sp|O15372|EIF3H_HUMAN	EIF3F - EIF3H	R.TMGVMFTPLTVKYAYYDTER.I - K.KSAVADK.H	BS3	238	221	12	1	3.35639	1	1	2.61021e+06
sp|O14654|IRS4_HUMAN - sp|Q13200|PSMD2_HUMAN	IRS4 - PSMD2	K.GYKIK.P - R.LGEKDTSLYR.P	BS3	900	66	3	4	2.70864	1	1	120307
sp|O14744|ANM5_HUMAN - sp|O14744|ANM5_HUMAN	PRMT5 - PRMT5	K.REFIQEPAKNRPGPQTR.S - K.VEKIR.R	BS3	60	98	9	3	3.3957	2	2	4.7213e+06
sp|O14744|ANM5_HUMAN - sp|O14744|ANM5_HUMAN	PRMT5 - PRMT5	R.TLCDYSKR.I - R.EKDRDPEAQFEM*PYVVR.L	BS3	200	490	7	2	4.01191	12	2	15989749
sp|O14744|ANM5_HUMAN - sp|O14744|ANM5_HUMAN	PRMT5 - PRMT5	K.AAILPTSIFLTNKK.G - K.GFPVLSKMHQR.L	BS3	240	248	13	7	2.90652	1	1	2.38708e+06
sp|O14744|ANM5_HUMAN - sp|O14744|ANM5_HUMAN	PRMT5 - PRMT5	R.LLKLEVQFIITGTNHHSEK.E - K.DDGVSIPGEYTSFLAPISSSKLYNEVR.A	BS3	259	479	3	21	3.77552	2	1	2.14751e+06
sp|O14744|ANM5_HUMAN - sp|O14744|ANM5_HUMAN	PRMT5 - PRMT5	K.GYEDYLQSPLQPLMDNLESQTYEVFEKDPIK.Y - R.AAKQADR.R	BS3	329	380	27	3	3.29658	1	1	13315394
sp|O14744|ANM5_HUMAN - sp|O14744|ANM5_HUMAN	PRMT5 - PRMT5	R.VPEEEKDTNVQVLMVLGAGR.G - R.AAKQADR.R	BS3	354	380	6	3	3.32929	9	3	3.34359e+06
sp|O14744|ANM5_HUMAN - sp|O14744|ANM5_HUMAN	PRMT5 - PRMT5	R.AAKQADR.R - R.IKLYAVEK.N	BS3	380	387	3	2	5.60585	11	3	15546749
sp|O14744|ANM5_HUMAN - sp|P14678|RSMB_HUMAN	PRMT5 - SNRPB	R.AAKQADRR.I - R.GENLVSMTVEGPPPKDTGIAR.V	BS3	380	88	3	15	2.94797	2	2	2.08423e+06
sp|O14744|ANM5_HUMAN - sp|Q9BQA1|MEP50_HUMAN	PRMT5 - WDR77	K.GYEDYLQSPLQPLMDNLESQTYEVFEKDPIK.Y - R.KETPPPLVPPAAR.E	BS3	329	3	27	1	5.24209	1	1	4748519
sp|O14744|ANM5_HUMAN - sp|Q9BQA1|MEP50_HUMAN	PRMT5 - WDR77	R.AAKQADR.R - R.KETPPPLVPPAAR.E	BS3	380	3	3	1	3.39539	3	1	4.70378e+06
sp|O14744|ANM5_HUMAN - sp|Q9BQA1|MEP50_HUMAN	PRMT5 - WDR77	R.IKLYAVEK.N - R.KETPPPLVPPAAR.E	BS3	387	3	2	1	3.70665	5	1	25942414
sp|O14744|ANM5_HUMAN - sp|Q9ULT8|HECD1_HUMAN	PRMT5 - HECTD1	K.LSPWIRPDSKVEK.I - R.KALPK.S	BS3	95	336	10	1	2.79007	1	1	1.88106e+06
sp|O15371|EIF3D_HUMAN - sp|O15371|EIF3D_HUMAN	EIF3D - EIF3D	R.LGK#VADWTGATYQDKR.Y - R.TQKTAYQR.N	BS3	53	90	15	3	3.53061	1	1	280269
sp|O15371|EIF3D_HUMAN - sp|O15371|EIF3D_HUMAN	EIF3D - EIF3D	R.TQKTAYQR.N - R.DKDRR.N	BS3	90	109	3	2	2.95552	1	1	1.17729e+06
sp|O15371|EIF3D_HUMAN - sp|O15371|EIF3D_HUMAN	EIF3D - EIF3D	R.TQKTAYQR.N - R.SEKPLR.S	BS3	90	215	3	3	3.71735	1	1	2.71875e+06
sp|O15371|EIF3D_HUMAN - sp|O15371|EIF3D_HUMAN	EIF3D - EIF3D	R.TQKTAYQR.N - R.QKLDSQR.G	BS3	90	412	3	2	3.34098	1	1	1.06226e+06
sp|O15371|EIF3D_HUMAN - sp|O15371|EIF3D_HUMAN	EIF3D - EIF3D	R.QKWDQK.S - R.YHVKDSSR.H	BS3	149	458	2	4	3.26967	1	1	645213
sp|O15371|EIF3D_HUMAN - sp|O15371|EIF3D_HUMAN	EIF3D - EIF3D	K.WDQKSQK.P - K.DPNKQVIR.V	BS3	153	514	4	4	3.31197	1	1	579182
sp|O15371|EIF3D_HUMAN - sp|O15371|EIF3D_HUMAN	EIF3D - EIF3D	K.SQKPR.D - K.LEEGKYLILK.D	BS3	156	505	3	5	3.89574	1	1	2982420
sp|O15371|EIF3D_HUMAN - sp|O15371|EIF3D_HUMAN	EIF3D - EIF3D	K.SQKPR.D - K.DPNKQVIR.V	BS3	156	514	3	4	3.72582	1	1	2.04903e+06
sp|O15371|EIF3D_HUMAN - sp|O15371|EIF3D_HUMAN	EIF3D - EIF3D	R.YLEVSEPQDIECCGALEYYDKAFDR.I - R.SEKPLR.S	BS3	204	215	21	3	3.05052	1	1	1926155
sp|O15371|EIF3D_HUMAN - sp|O15371|EIF3D_HUMAN	EIF3D - EIF3D	R.YLEVSEPQDIECCGALEYYDKAFDR.I - R.MGKER.Y	BS3	204	332	21	3	3.16956	1	1	6594741
sp|O15371|EIF3D_HUMAN - sp|O15371|EIF3D_HUMAN	EIF3D - EIF3D	R.SEKPLR.S - R.MGKER.Y	BS3	215	332	3	3	4.47074	1	1	25811672
sp|O15371|EIF3D_HUMAN - sp|O15371|EIF3D_HUMAN	EIF3D - EIF3D	K.LAKTQGNVFATDAILATLMSCTR.S - R.VGSKLFFDK.R	BS3	240	275	3	4	3.07383	1	1	1.34974e+06
sp|O15371|EIF3D_HUMAN - sp|O15371|EIF3D_HUMAN	EIF3D - EIF3D	R.VGSKLFFDK.R - R.WKLGDDIDLIVR.C	BS3	275	364	4	2	3.65816	1	1	717461
sp|O15371|EIF3D_HUMAN - sp|O15371|EIF3D_HUMAN	EIF3D - EIF3D	R.MGKER.Y - R.YNFPNPNPFVEDDMDKNEIASVAYR.Y	BS3	332	350	3	16	3.09499	2	1	16667559
sp|O15371|EIF3D_HUMAN - sp|O15371|EIF3D_HUMAN	EIF3D - EIF3D	R.QKLDSQR.G - R.GAVIATELKNNSYK.L	BS3	412	426	2	9	3.26393	2	1	4255457
sp|O15371|EIF3D_HUMAN - sp|O15372|EIF3H_HUMAN	EIF3D - EIF3H	R.LGK#VADWTGATYQDKR.Y - R.NTSKQQQQK#HQYQQR.R	BS3	53	269	15	4	3.14365	1	1	183564688
sp|O15371|EIF3D_HUMAN - sp|O15372|EIF3H_HUMAN	EIF3D - EIF3H	R.TQKTAYQR.N - K.EKDFSPEALK.K	BS3	90	180	3	2	3.77309	1	1	349746
sp|O15371|EIF3D_HUMAN - sp|O15372|EIF3H_HUMAN	EIF3D - EIF3H	R.TQKTAYQR.N - R.VDEMSQDIVKYNTYMR.N	BS3	90	259	3	10	3.62422	1	1	1.09438e+06
sp|O15371|EIF3D_HUMAN - sp|O15372|EIF3H_HUMAN	EIF3D - EIF3H	R.TQKTAYQR.N - R.NTSKQQQQK#HQYQQR.R	BS3	90	269	3	4	3.77483	1	1	324321
sp|O15371|EIF3D_HUMAN - sp|O15372|EIF3H_HUMAN	EIF3D - EIF3H	R.TQKTAYQR.N - K.LFKPPQPPAR.M	BS3	90	306	3	3	3.67935	1	1	1.0033e+06
sp|O15371|EIF3D_HUMAN - sp|P55884|EIF3B_HUMAN	EIF3D - EIF3B	R.SEKPLR.S - R.EKQVPVDVVEMK.E	BS3	215	552	3	2	2.81213	1	1	407847
sp|O15371|EIF3D_HUMAN - sp|P60228|EIF3E_HUMAN	EIF3D - EIF3E	+.A}KFM*TPVIQDNPSGWGPCAVPEQFR.D - K.EIYNEKELLQGK.L	BS3	3	35	2	6	3.69539	2	2	318531
sp|O15371|EIF3D_HUMAN - sp|Q14152|EIF3A_HUMAN	EIF3D - EIF3A	R.TQKTAYQR.N - R.KLCDNLR.M	BS3	90	196	3	1	4.64777	1	1	544515
sp|O15371|EIF3D_HUMAN - sp|Q14152|EIF3A_HUMAN	EIF3D - EIF3A	R.DKDRR.N - R.EKEELEQR.E	BS3	109	591	2	2	3.86955	1	1	1.45829e+06
sp|O15371|EIF3D_HUMAN - sp|Q14152|EIF3A_HUMAN	EIF3D - EIF3A	R.SEKPLR.S - R.KNLTQDEMQR.M	BS3	215	308	3	1	3.54735	1	1	315506
sp|O15371|EIF3D_HUMAN - sp|Q14152|EIF3A_HUMAN	EIF3D - EIF3A	R.SEKPLR.S - K.EEQHQLAVTAYLKNSR.K	BS3	215	559	3	13	2.86933	1	1	434130
sp|O15371|EIF3D_HUMAN - sp|Q14152|EIF3A_HUMAN	EIF3D - EIF3A	R.SEKPLR.S - R.KGPEADSEWR.R	BS3	215	901	3	1	3.56844	1	1	308474
sp|O15371|EIF3D_HUMAN - sp|Q14152|EIF3A_HUMAN	EIF3D - EIF3A	R.MGKER.Y - R.KNLTQDEMQR.M	BS3	332	308	3	1	3.63219	1	1	254960
sp|O15371|EIF3D_HUMAN - sp|Q14152|EIF3A_HUMAN	EIF3D - EIF3A	R.MGKER.Y - R.EAELQKVR.K	BS3	332	603	3	6	2.7182	1	1	1.48527e+06
sp|O15371|EIF3D_HUMAN - sp|Q14152|EIF3A_HUMAN	EIF3D - EIF3A	R.MGKER.Y - R.KGPEADSEWR.R	BS3	332	901	3	1	2.74919	1	1	142348
sp|O15371|EIF3D_HUMAN - sp|Q14152|EIF3A_HUMAN	EIF3D - EIF3A	R.QKLDSQR.G - R.EAELQKVR.K	BS3	412	603	2	6	2.75467	1	1	714800
sp|O15371|EIF3D_HUMAN - sp|Q14152|EIF3A_HUMAN	EIF3D - EIF3A	K.DPNKQVIR.V - R.EAELQKVR.K	BS3	514	603	4	6	2.85014	1	1	559524
sp|O15372|EIF3H_HUMAN - sp|P60228|EIF3E_HUMAN	EIF3H - EIF3E	K.DFSPEALKK.A - K.KLNQNSR.S	BS3	188	425	8	1	2.89968	1	1	289760
sp|O15372|EIF3H_HUMAN - sp|Q14152|EIF3A_HUMAN	EIF3H - EIF3A	K.GKGGSGDSAVK.Q - R.EKEELEQR.E	BS3	28	591	2	2	4.73738	1	1	780702
sp|O15372|EIF3H_HUMAN - sp|Q14152|EIF3A_HUMAN	EIF3H - EIF3A	K.EKDFSPEALK.K - R.EKEELEQR.E	BS3	180	591	2	2	4.46709	1	1	1.61765e+06
sp|O15372|EIF3H_HUMAN - sp|Q14152|EIF3A_HUMAN	EIF3H - EIF3A	K.EKDFSPEALK.K - R.EAELQKVR.K	BS3	180	603	2	6	2.88218	1	1	802482
sp|O15372|EIF3H_HUMAN - sp|Q14152|EIF3A_HUMAN	EIF3H - EIF3A	K.KSAVADK.H - R.NQLTAMSSVLAKALEVIK.P	BS3	221	532	1	12	3.29143	1	1	1.32005e+06
sp|O15372|EIF3H_HUMAN - sp|Q7L2H7|EIF3M_HUMAN	EIF3H - EIF3M	K.KSAVADK.H - R.LQLLSNLFHGMDKNTPVR.Y	BS3	221	115	1	13	4.67398	3	2	8879543
sp|O15372|EIF3H_HUMAN - sp|Q7L2H7|EIF3M_HUMAN	EIF3H - EIF3M	K.KSAVADK.H - R.KWISDWNLTTEK.K	BS3	221	149	1	1	3.68146	1	1	3.54217e+06
sp|O15372|EIF3H_HUMAN - sp|Q9Y262|EIF3L_HUMAN	EIF3H - EIF3L	K.GKGGSGDSAVK.Q - K.KMGQRP.-	BS3	28	559	2	1	3.20865	1	1	3.16036e+06
sp|O15372|EIF3H_HUMAN - sp|Q9Y262|EIF3L_HUMAN	EIF3H - EIF3L	R.LTPKLMEVCK.E - K.KMGQRP.-	BS3	172	559	4	1	3.71017	1	1	10983665
sp|O43242|PSMD3_HUMAN - sp|O43242|PSMD3_HUMAN	PSMD3 - PSMD3	K.QLEKAVSGK.E - K.SYNKDLESAEER.R	BS3	84	503	4	4	2.7374	1	1	1.6554e+06
sp|O43242|PSMD3_HUMAN - sp|O43242|PSMD3_HUMAN	PSMD3 - PSMD3	K.AVSGKEPR.F - K.SYNKDLESAEER.R	BS3	89	503	5	4	4.16668	2	1	657191
sp|O43242|PSMD3_HUMAN - sp|O43242|PSMD3_HUMAN	PSMD3 - PSMD3	K.EAQKISDDLMQK.I - R.VYEFLDKLDVVR.S	BS3	186	223	4	7	2.90401	1	1	1.1404e+06
sp|O43242|PSMD3_HUMAN - sp|P51665|PSMD7_HUMAN	PSMD3 - PSMD7	K.SYNKDLESAEER.R - R.DAEKK.E	BS3	503	287	4	4	3.20388	1	1	1.54831e+06
sp|O43242|PSMD3_HUMAN - sp|Q15008|PSMD6_HUMAN	PSMD3 - PSMD6	R.KAPQHTAVGFK.Q - R.VQKLSR.V	BS3	315	382	1	3	3.55231	1	1	365773
sp|O43242|PSMD3_HUMAN - sp|Q15008|PSMD6_HUMAN	PSMD3 - PSMD6	R.HNVIKTGVR.M - R.VQKLSR.V	BS3	404	382	5	3	3.08843	1	1	1177874
sp|O60884|DNJA2_HUMAN - sp|O60884|DNJA2_HUMAN	DNAJA2 - DNAJA2	K.NVLCSACSGQGGKSGAVQK.C - K.KCEGK.K	BS3	152	204	13	1	2.94349	1	1	374957
sp|O60884|DNJA2_HUMAN - sp|O60884|DNJA2_HUMAN	DNAJA2 - DNAJA2	K.K#CEGKK.V - K.VIKEVK.I	BS3	208	212	5	3	2.76684	1	1	126479
sp|O75348|VATG1_HUMAN - sp|O75348|VATG1_HUMAN	ATP6V1G1 - ATP6V1G1	+.A}SQSQGIQQLLQAEKR.A - R.AAEKVSEAR.K	BS3	16	21	15	4	3.58797	5	1	24016636
sp|O75348|VATG1_HUMAN - sp|O75348|VATG1_HUMAN	ATP6V1G1 - ATP6V1G1	R.EKEFK.A - K.AKEAAALGSR.G	BS3	53	58	2	2	3.16204	1	1	3.36841e+06
sp|O75348|VATG1_HUMAN - sp|O95670|VATG2_HUMAN	ATP6V1G1 - ATP6V1G2	+.A}SQSQGIQQLLQAEKR.A - R.AAEKVADAR.K	BS3	16	21	15	4	3.42329	2	1	7.694e+06
sp|O75348|VATG1_HUMAN - sp|P21283|VATC1_HUMAN	ATP6V1G1 - ATP6V1C1	+.A}SQSQGIQQLLQAEKR.A - R.KNAGSLLTR.S	BS3	16	156	15	1	3.50691	2	1	672668
sp|O75348|VATG1_HUMAN - sp|P21283|VATC1_HUMAN	ATP6V1G1 - ATP6V1C1	+.A}SQSQGIQQLLQAEKR.A - K.KQFGPLVR.W	BS3	16	274	15	1	3.5745	1	1	539706
sp|O75348|VATG1_HUMAN - sp|P36543|VATE1_HUMAN	ATP6V1G1 - ATP6V1E1	R.EK#EFKAK.E - K.QIEQQKK.I	BS3	56	68	5	6	3.03045	1	1	952421
sp|O75348|VATG1_HUMAN - sp|P36543|VATE1_HUMAN	ATP6V1G1 - ATP6V1E1	K.AKEAAALGSR.G - K.K#EKQIEQQK.K	BS3	58	62	2	3	3.90485	5	3	357058
sp|O75348|VATG1_HUMAN - sp|P36543|VATE1_HUMAN	ATP6V1G1 - ATP6V1E1	K.AKEAAALGSR.G - K.QIEQQKK.I	BS3	58	68	2	6	4.43092	6	4	5751447
sp|O75348|VATG1_HUMAN - sp|P36543|VATE1_HUMAN	ATP6V1G1 - ATP6V1E1	R.GSCSTEVEKETQEK.M - K.QIEQQKK.I	BS3	75	68	9	6	3.41964	1	1	1.92207e+06
sp|O75348|VATG1_HUMAN - sp|P36543|VATE1_HUMAN	ATP6V1G1 - ATP6V1E1	R.GSCSTEVEKETQEK.M - R.LKVLR.A	BS3	75	82	9	2	2.77152	2	1	303670592
sp|O75348|VATG1_HUMAN - sp|P38606|VATA_HUMAN	ATP6V1G1 - ATP6V1A	R.EKEFK.A - R.ALDEYYDKHFTEFVPLR.T	BS3	53	467	2	8	3.1653	1	1	2.49938e+06
sp|O75348|VATG1_HUMAN - sp|P38606|VATA_HUMAN	ATP6V1G1 - ATP6V1A	K.EFKAK.E - R.ALDEYYDKHFTEFVPLR.T	BS3	56	467	3	8	2.88626	1	1	1.10918e+06
sp|O75348|VATG1_HUMAN - sp|P55884|EIF3B_HUMAN	ATP6V1G1 - EIF3B	R.AAEKVSEAR.K - R.LLQKNNK.D	BS3	21	693	4	4	3.96893	2	1	421304
sp|O75348|VATG1_HUMAN - sp|Q14203|DCTN1_HUMAN	ATP6V1G1 - DCTN1	R.AAEKVSEAR.K - R.EAQKR.V	BS3	21	501	4	4	3.27365	1	1	6136123
sp|O75348|VATG1_HUMAN - sp|Q8TDJ6|DMXL2_HUMAN	ATP6V1G1 - DMXL2	+.A}SQSQGIQQLLQAEKR.A - R.DKSCSGR.D	BS3	16	1554	15	2	2.84402	1	1	177107
sp|O75348|VATG1_HUMAN - sp|Q8TDJ6|DMXL2_HUMAN	ATP6V1G1 - DMXL2	+.A}SQSQGIQQLLQAEKR.A - K.VAKASFQR.N	BS3	16	1654	15	3	2.9167	1	1	3.49751e+06
sp|O75348|VATG1_HUMAN - sp|Q8TDJ6|DMXL2_HUMAN	ATP6V1G1 - DMXL2	+.A}SQSQGIQQLLQAEKR.A - K.TEKNFVDK.I	BS3	16	1871	15	3	2.97653	1	1	324305
sp|O75348|VATG1_HUMAN - sp|Q8TDJ6|DMXL2_HUMAN	ATP6V1G1 - DMXL2	+.A}SQSQGIQQLLQAEKR.A - R.KSWLQK.N	BS3	16	2145	15	1	3.11849	1	1	365045
sp|O75348|VATG1_HUMAN - sp|Q8TDJ6|DMXL2_HUMAN	ATP6V1G1 - DMXL2	R.LKQAK.E - K.KDQPDFISHR.M	BS3	34	1921	2	1	3.08276	1	1	607281
sp|O75348|VATG1_HUMAN - sp|Q8TDJ6|DMXL2_HUMAN	ATP6V1G1 - DMXL2	R.EKEFK.A - K.TSALSAKK.D	BS3	53	1920	2	7	2.99269	1	1	155758
sp|O75348|VATG1_HUMAN - sp|Q9UI12|VATH_HUMAN	ATP6V1G1 - ATP6V1H	+.A}SQSQGIQQLLQAEKR.A - R.GAVDAAVPTNIIAAKAAEVR.A	BS3	16	22	15	15	2.85255	1	1	161993
sp|O75348|VATG1_HUMAN - sp|Q9UI12|VATH_HUMAN	ATP6V1G1 - ATP6V1H	+.A}SQSQGIQQLLQAEKR.A - R.VIEQLGGKQLVMNHMHHEDQQVR.Y	BS3	16	434	15	8	4.30112	1	1	2359155
sp|O75348|VATG1_HUMAN - sp|Q9UI12|VATH_HUMAN	ATP6V1G1 - ATP6V1H	+.A}SQSQGIQQLLQAEKR.A - K.LMVHNWEYLGKQLQSEQPQTAAAR.S	BS3	16	469	15	11	3.65841	1	1	461515
sp|O75348|VATG1_HUMAN - sp|Q9UI12|VATH_HUMAN	ATP6V1G1 - ATP6V1H	R.AAEKVSEAR.K - R.FEMKR.S	BS3	21	56	4	4	3.86815	1	1	332943
sp|O75348|VATG1_HUMAN - sp|Q9UI12|VATH_HUMAN	ATP6V1G1 - ATP6V1H	R.AAEKVSEAR.K - R.IIAKLAAWGK.E	BS3	21	147	4	4	4.40023	2	1	2.13021e+06
sp|O75348|VATG1_HUMAN - sp|Q9Y2L5|TPPC8_HUMAN	ATP6V1G1 - TRAPPC8	K.AKEAAALGSR.G - K.AGQKK.H	BS3	58	577	2	4	3.37862	1	1	3.88513e+06
sp|O75348|VATG1_HUMAN - sp|Q9Y4E6|WDR7_HUMAN	ATP6V1G1 - WDR7	R.AAEKVSEAR.K - R.KLPASEGVGK.G	BS3	21	868	4	1	3.73159	1	1	131322
sp|O75369|FLNB_HUMAN - sp|O75369|FLNB_HUMAN	FLNB - FLNB	R.GAGIGGLGITVEGPSESKINCR.D - R.VLQSFTVDSSKAGLAPLEVR.V	BS3	1372	1449	18	11	3.54578	1	1	3851534
sp|O75369|FLNB_HUMAN - sp|O75369|FLNB_HUMAN	FLNB - FLNB	K.VKIAGPGLGSGVR.A - R.VLQSFTVDSSKAGLAPLEVR.V	BS3	1425	1449	2	11	4.3459	1	1	1.74797e+06
sp|O75369|FLNB_HUMAN - sp|O75369|FLNB_HUMAN	FLNB - FLNB	R.ATQTGDASKCLATGPGIASTVK.T - K.TAGKGK.V	BS3	1616	1645	9	4	2.7742	1	1	808412
sp|O75643|U520_HUMAN - sp|O75643|U520_HUMAN	SNRNP200 - SNRNP200	K.MIDKR.M - R.KLPEEVVK.K	BS3	1120	1134	4	1	3.49747	1	1	308755
sp|O75643|U520_HUMAN - sp|P21283|VATC1_HUMAN	SNRNP200 - ATP6V1C1	R.KLPEEVVK.K - K.KQFGPLVR.W	BS3	1134	274	1	1	2.89051	1	1	817767
sp|O95816|BAG2_HUMAN - sp|P11142|HSP7C_HUMAN	BAG2 - HSPA8	+.A}QAK#INAKANEGR.F - K.LDKSQIHDIVLVGGSTR.I	BS3	9	328	8	3	2.9414	1	1	313746
sp|O95831|AIFM1_HUMAN - sp|O95831|AIFM1_HUMAN	AIFM1 - AIFM1	R.AGAEVKSR.T - R.KIGDFR.S	BS3	278	286	6	1	3.06632	1	1	13355279
sp|P07437|TBB5_HUMAN - sp|P50991|TCPD_HUMAN	TUBB - CCT4	R.KLAVNMVPFPR.L - +.PENVAPR.S	BS3	252	2	1	1	3.46701	1	1	232682
sp|P07900|HS90A_HUMAN - sp|P07900|HS90A_HUMAN	HSP90AA1 - HSP90AA1	R.ELISNSSDALDKIR.Y - K.ADLINNLGTIAKSGTK.A	BS3	58	112	12	12	5.25512	1	1	8738529
sp|P07900|HS90A_HUMAN - sp|P07900|HS90A_HUMAN	HSP90AA1 - HSP90AA1	R.ELISNSSDALDKIR.Y - K.NNIKLYVR.R	BS3	58	362	12	4	2.98295	2	1	557391
sp|P07900|HS90A_HUMAN - sp|P07900|HS90A_HUMAN	HSP90AA1 - HSP90AA1	K.LDSGKELHINLIPNK.Q - R.GTKVILHLK.E	BS3	74	185	5	3	4.28176	4	1	717461
sp|P07900|HS90A_HUMAN - sp|P07900|HS90A_HUMAN	HSP90AA1 - HSP90AA1	K.LDSGKELHINLIPNK.Q - K.TKPIWTR.N	BS3	74	294	5	2	3.1851	1	1	4.69381e+06
sp|P07900|HS90A_HUMAN - sp|P07900|HS90A_HUMAN	HSP90AA1 - HSP90AA1	R.IKEIVK.K - K.NNIKLYVR.R	BS3	204	362	2	4	3.02389	1	1	1.72072e+06
sp|P07900|HS90A_HUMAN - sp|P07900|HS90A_HUMAN	HSP90AA1 - HSP90AA1	K.EIVKK#HSQFIGYPITLFVEK.E - K.TKPIWTR.N	BS3	208	294	4	2	2.86079	1	1	57224.2
sp|P07900|HS90A_HUMAN - sp|P07900|HS90A_HUMAN	HSP90AA1 - HSP90AA1	K.FYEQFSKNIK.L - R.IMKAQALR.D	BS3	443	615	7	3	3.89804	1	1	4.26527e+06
sp|P07900|HS90A_HUMAN - sp|P07900|HS90A_HUMAN	HSP90AA1 - HSP90AA1	K.DILEKK.V - K.KHLEINPDHSIIETLR.Q	BS3	581	632	5	1	2.9246	1	1	1.94168e+06
sp|P07900|HS90A_HUMAN - sp|P07900|HS90A_HUMAN	HSP90AA1 - HSP90AA1	K.VEKVVVSNR.L - R.IMKAQALR.D	BS3	585	615	3	3	3.41048	2	1	196060
sp|P07900|HS90A_HUMAN - sp|P07900|HS90A_HUMAN	HSP90AA1 - HSP90AA1	K.VEKVVVSNR.L - R.DNSTMGYMAAKK.H	BS3	585	631	3	11	3.5271	1	1	1.41281e+06
sp|P07900|HS90A_HUMAN - sp|P07900|HS90A_HUMAN	HSP90AA1 - HSP90AA1	R.IMKAQALR.D - R.DNSTMGYMAAKK.H	BS3	615	631	3	11	2.99349	1	1	1.56196e+06
sp|P07900|HS90A_HUMAN - sp|P08238|HS90B_HUMAN	HSP90AA1 - HSP90AB1	K.ADLINNLGTIAKSGTK.A - R.ELISNASDALDKIR.Y	BS3	112	53	12	12	5.94464	3	1	5.38986e+06
sp|P07900|HS90A_HUMAN - sp|P08238|HS90B_HUMAN	HSP90AA1 - HSP90AB1	R.GTKVILHLK.E - K.LDSGKELK.I	BS3	185	69	3	5	3.03726	1	1	8448741
sp|P07900|HS90A_HUMAN - sp|P08238|HS90B_HUMAN	HSP90AA1 - HSP90AB1	K.TKPIWTR.N - K.LDSGKELK.I	BS3	294	69	2	5	3.82905	2	1	1.44071e+06
sp|P07900|HS90A_HUMAN - sp|P08238|HS90B_HUMAN	HSP90AA1 - HSP90AB1	K.NNIKLYVR.R - R.ELISNASDALDKIR.Y	BS3	362	53	4	12	2.81781	1	1	753033
sp|P07900|HS90A_HUMAN - sp|P08238|HS90B_HUMAN	HSP90AA1 - HSP90AB1	R.IMKAQALR.D - K.VEKVTISNR.L	BS3	615	577	3	3	3.99782	2	1	655467
sp|P08238|HS90B_HUMAN - sp|P08238|HS90B_HUMAN	HSP90AB1 - HSP90AB1	K.GEKEEEDK.D - K.DDEEKPK.I	BS3	237	247	3	5	4.85953	2	1	1279148
sp|P08238|HS90B_HUMAN - sp|P08238|HS90B_HUMAN	HSP90AB1 - HSP90AB1	R.APFDLFENKK.K - K.FYEAFSKNLK.L	BS3	347	435	9	7	2.80573	2	1	757381
sp|P08238|HS90B_HUMAN - sp|P08238|HS90B_HUMAN	HSP90AB1 - HSP90AB1	K.MEESKAK.F - K.LMKEILDK.K	BS3	557	568	5	3	4.47899	2	1	144408
sp|P08238|HS90B_HUMAN - sp|P08238|HS90B_HUMAN	HSP90AB1 - HSP90AB1	K.MEESKAK.F - K.KVEKVTISNR.L	BS3	557	577	5	4	4.76741	5	3	1.13312e+06
sp|P0DMV9|HS71B_HUMAN - sp|P0DMV9|HS71B_HUMAN	HSPA1B - HSPA1B	+.A}KAAAIGIDLGTTYSCVGVFQHGK.V - R.LSKEEIER.M	BS3	3	512	2	3	2.78589	1	1	5847055
sp|P0DMV9|HS71B_HUMAN - sp|P0DMV9|HS71B_HUMAN	HSPA1B - HSPA1B	R.KFGDPVVQSDMK.H - K.HWPFQVINDGDKPK.V	BS3	77	100	1	12	4.41316	1	1	223990
sp|P0DMV9|HS71B_HUMAN - sp|P0DMV9|HS71B_HUMAN	HSPA1B - HSPA1B	K.PKVQVSYK.G - K.GETKAFYPEEISSMVLTK.M	BS3	102	112	2	4	3.31907	5	1	7.4425e+06
sp|P0DMV9|HS71B_HUMAN - sp|P0DMV9|HS71B_HUMAN	HSPA1B - HSPA1B	R.QATKDAGVIAGLNVLR.I - R.LSKEEIER.M	BS3	159	512	4	3	3.34449	3	1	2.26014e+06
sp|P0DMV9|HS71B_HUMAN - sp|P0DMV9|HS71B_HUMAN	HSPA1B - HSPA1B	R.STLEPVEKALR.D - R.DAKLDK#AQIHDLVLVGGSTR.I	BS3	319	325	8	3	4.45362	2	1	3.9835e+06
sp|P0DMV9|HS71B_HUMAN - sp|P0DMV9|HS71B_HUMAN	HSPA1B - HSPA1B	R.NSTIPTKQTQIFTTYSDNQPGVLIQVYEGER.A - K.ANKITITNDK.G	BS3	423	500	7	3	2.76064	1	1	1.08904e+06
sp|P0DMV9|HS71B_HUMAN - sp|P0DMV9|HS71B_HUMAN	HSPA1B - HSPA1B	R.AMTKDNNLLGR.F - R.VSAKNALESYAFNMK.S	BS3	451	539	4	4	3.52882	2	2	29310724
sp|P0DMV9|HS71B_HUMAN - sp|P0DMV9|HS71B_HUMAN	HSPA1B - HSPA1B	K.ANK#ITITNDKGR.L - R.LSKEEIER.M	BS3	507	512	10	3	3.13749	1	1	2.06886e+06
sp|P0DMV9|HS71B_HUMAN - sp|P0DMV9|HS71B_HUMAN	HSPA1B - HSPA1B	K.SAVEDEGLKGK.I - K.ISEADKK.K	BS3	559	567	9	6	4.42517	1	1	801894
sp|P0DMV9|HS71B_HUMAN - sp|P0DMV9|HS71B_HUMAN	HSPA1B - HSPA1B	K.KVLDK.C - K.RK#ELEQVCNPIISGLYQGAGGPGPGGFGAQGPKGGSGSGPTIEEVD.-	BS3	569	628	1	33	3.59884	3	3	2.27774e+06
sp|P0DMV9|HS71B_HUMAN - sp|P11142|HSP7C_HUMAN	HSPA1B - HSPA8	R.QATKDAGVIAGLNVLR.I - K.ITITNDKGR.L	BS3	159	507	4	7	4.43795	2	1	4.01787e+06
sp|P0DMV9|HS71B_HUMAN - sp|P11142|HSP7C_HUMAN	HSPA1B - HSPA8	R.QATKDAGVIAGLNVLR.I - R.MVQEAEKYK.A	BS3	159	524	4	7	3.90519	2	1	2.16435e+06
sp|P0DMV9|HS71B_HUMAN - sp|P11142|HSP7C_HUMAN	HSPA1B - HSPA8	R.TGKGER.N - K.ITITNDKGR.L	BS3	190	507	3	7	3.26653	2	1	7.39191e+06
sp|P0DMV9|HS71B_HUMAN - sp|P11142|HSP7C_HUMAN	HSPA1B - HSPA8	R.STLEPVEKALR.D - R.DAKLDK.S	BS3	319	325	8	3	3.08338	5	1	111537952
sp|P0DMV9|HS71B_HUMAN - sp|P11142|HSP7C_HUMAN	HSPA1B - HSPA8	K.STGKANK.I - K.ITITNDKGR.L	BS3	497	507	4	7	2.96527	1	1	269134
sp|P0DMV9|HS71B_HUMAN - sp|P11142|HSP7C_HUMAN	HSPA1B - HSPA8	R.LSKEEIER.M - K.ITITNDKGR.L	BS3	512	507	3	7	3.66074	4	1	12575959
sp|P0DMV9|HS71B_HUMAN - sp|Q7KZF4|SND1_HUMAN	HSPA1B - SND1	K.SAVEDEGLKGK.I - K.QK#KEK.V	BS3	559	654	9	3	2.79883	1	1	1.84662e+06
sp|P0DMV9|HS71B_HUMAN - sp|Q8TDJ6|DMXL2_HUMAN	HSPA1B - DMXL2	R.AMTKDNNLLGR.F - R.ENKSK.V	BS3	451	1492	4	3	3.09844	1	1	456306
sp|P11021|BIP_HUMAN - sp|P11021|BIP_HUMAN	HSPA5 - HSPA5	R.AVQKLR.R - R.REVEKAK.R	BS3	287	294	4	5	4.44087	3	2	1.17546e+06
sp|P11021|BIP_HUMAN - sp|P11021|BIP_HUMAN	HSPA5 - HSPA5	R.STMKPVQK.V - K.KSDIDEIVLVGGSTR.I	BS3	340	353	4	1	3.38088	1	1	3507963
sp|P11021|BIP_HUMAN - sp|P11021|BIP_HUMAN	HSPA5 - HSPA5	R.NTVVPTKK.S - K.GTGNKNK.I	BS3	446	521	7	5	3.22558	1	1	584113
sp|P11021|BIP_HUMAN - sp|P11021|BIP_HUMAN	HSPA5 - HSPA5	R.NTVVPTKK.S - K.NKITITNDQNR.L	BS3	446	523	7	2	4.28823	2	1	1.00829e+06
sp|P11142|HSP7C_HUMAN - sp|P11142|HSP7C_HUMAN	HSPA8 - HSPA8	+.S}KGPAVGIDLGTTYSCVGVFQHGK.V - R.QATKDAGTIAGLNVLR.I	BS3	3	159	2	4	4.51257	2	1	2.387e+06
sp|P11142|HSP7C_HUMAN - sp|P11142|HSP7C_HUMAN	HSPA8 - HSPA8	+.S}KGPAVGIDLGTTYSCVGVFQHGK.V - R.LSKEDIER.M	BS3	3	512	2	3	3.16256	1	1	1.50788e+06
sp|P11142|HSP7C_HUMAN - sp|P11142|HSP7C_HUMAN	HSPA8 - HSPA8	R.PKVQVEYK.G - K.GETKSFYPEEVSSMVLTK.M	BS3	102	112	2	4	3.26524	1	1	2.44063e+06
sp|P11142|HSP7C_HUMAN - sp|P11142|HSP7C_HUMAN	HSPA8 - HSPA8	R.QATKDAGTIAGLNVLR.I - R.IPKIQK.L	BS3	159	345	4	3	2.75382	1	1	2.26716e+06
sp|P11142|HSP7C_HUMAN - sp|P11142|HSP7C_HUMAN	HSPA8 - HSPA8	R.QATKDAGTIAGLNVLR.I - K.ITITNDKGR.L	BS3	159	507	4	7	3.83888	3	1	6983032
sp|P11142|HSP7C_HUMAN - sp|P11142|HSP7C_HUMAN	HSPA8 - HSPA8	R.QATKDAGTIAGLNVLR.I - R.LSKEDIER.M	BS3	159	512	4	3	3.30779	4	1	3911069
sp|P11142|HSP7C_HUMAN - sp|P11142|HSP7C_HUMAN	HSPA8 - HSPA8	R.QATKDAGTIAGLNVLR.I - R.MVQEAEKYK.A	BS3	159	524	4	7	3.64189	4	2	4613111
sp|P11142|HSP7C_HUMAN - sp|P11142|HSP7C_HUMAN	HSPA8 - HSPA8	R.QATKDAGTIAGLNVLR.I - K.YKAEDEK.Q	BS3	159	526	4	2	3.00017	1	1	742527
sp|P11142|HSP7C_HUMAN - sp|P11142|HSP7C_HUMAN	HSPA8 - HSPA8	R.QATKDAGTIAGLNVLR.I - K.AEDEKQR.D	BS3	159	531	4	5	2.90412	1	1	1.63018e+06
sp|P11142|HSP7C_HUMAN - sp|P11142|HSP7C_HUMAN	HSPA8 - HSPA8	R.IINEPTAAAIAYGLDKK.V - R.LSKEDIER.M	BS3	187	512	16	3	2.92083	2	2	6.40366e+06
sp|P11142|HSP7C_HUMAN - sp|P11142|HSP7C_HUMAN	HSPA8 - HSPA8	K.KVGAER.N - K.ITITNDKGR.L	BS3	188	507	1	7	3.8887	2	1	2.96713e+06
sp|P11142|HSP7C_HUMAN - sp|P11142|HSP7C_HUMAN	HSPA8 - HSPA8	R.GTLDPVEKALR.D - R.DAKLDK.S	BS3	319	325	8	3	3.14238	6	1	212190912
sp|P11142|HSP7C_HUMAN - sp|P11142|HSP7C_HUMAN	HSPA8 - HSPA8	R.DAKLDK.S - R.IPKIQK.L	BS3	325	345	3	3	3.81771	1	1	131564
sp|P11142|HSP7C_HUMAN - sp|P11142|HSP7C_HUMAN	HSPA8 - HSPA8	R.DAKLDK.S - K.ITITNDKGR.L	BS3	325	507	3	7	4.00766	2	1	3.64167e+06
sp|P11142|HSP7C_HUMAN - sp|P11142|HSP7C_HUMAN	HSPA8 - HSPA8	R.DAKLDK.S - R.MVQEAEKYK.A	BS3	325	524	3	7	3.19122	2	1	803130
sp|P11142|HSP7C_HUMAN - sp|P11142|HSP7C_HUMAN	HSPA8 - HSPA8	R.DAKLDK.S - K.EEFEHQQKELEK.V	BS3	325	597	3	8	3.37461	1	1	685153
sp|P11142|HSP7C_HUMAN - sp|P11142|HSP7C_HUMAN	HSPA8 - HSPA8	R.IPKIQK.L - R.MVQEAEKYK.A	BS3	345	524	3	7	3.52954	2	1	792672
sp|P11142|HSP7C_HUMAN - sp|P11142|HSP7C_HUMAN	HSPA8 - HSPA8	R.NTTIPTKQTQTFTTYSDNQPGVLIQVYEGER.A - K.ENKITITNDK.G	BS3	423	500	7	3	3.28992	3	1	2.59748e+06
sp|P11142|HSP7C_HUMAN - sp|P11142|HSP7C_HUMAN	HSPA8 - HSPA8	R.AMTKDNNLLGK.F - K.AEDEKQR.D	BS3	451	531	4	5	4.00167	2	1	2508133
sp|P11142|HSP7C_HUMAN - sp|P11142|HSP7C_HUMAN	HSPA8 - HSPA8	R.AMTKDNNLLGK.F - R.DKVSSK.N	BS3	451	535	4	2	3.73543	5	2	12432793
sp|P11142|HSP7C_HUMAN - sp|P11142|HSP7C_HUMAN	HSPA8 - HSPA8	R.AMTKDNNLLGK.F - K.VSSKNSLESYAFNMK.A	BS3	451	539	4	4	3.56028	1	1	1.74576e+06
sp|P11142|HSP7C_HUMAN - sp|P11142|HSP7C_HUMAN	HSPA8 - HSPA8	K.STGKENK.I - R.LSKEDIER.M	BS3	497	512	4	3	3.29073	2	1	263590
sp|P11142|HSP7C_HUMAN - sp|P11142|HSP7C_HUMAN	HSPA8 - HSPA8	K.ITITNDKGR.L - R.LSKEDIER.M	BS3	507	512	7	3	3.98372	6	1	34939420
sp|P11142|HSP7C_HUMAN - sp|P11142|HSP7C_HUMAN	HSPA8 - HSPA8	K.ITITNDKGR.L - R.MVQEAEKYK.A	BS3	507	524	7	7	3.89428	1	1	637813
sp|P11142|HSP7C_HUMAN - sp|P11142|HSP7C_HUMAN	HSPA8 - HSPA8	R.LSKEDIER.M - R.MVQEAEKYK.A	BS3	512	524	3	7	3.55193	1	1	1.9965e+06
sp|P11142|HSP7C_HUMAN - sp|P11142|HSP7C_HUMAN	HSPA8 - HSPA8	R.LSKEDIER.M - K.YKAEDEK.Q	BS3	512	526	3	2	2.78609	1	1	125265
sp|P11142|HSP7C_HUMAN - sp|P11142|HSP7C_HUMAN	HSPA8 - HSPA8	R.MVQEAEKYK.A - K.AEDEKQR.D	BS3	524	531	7	5	4.52294	3	2	96105520
sp|P11142|HSP7C_HUMAN - sp|P11142|HSP7C_HUMAN	HSPA8 - HSPA8	R.MVQEAEKYK.A - R.DKVSSK.N	BS3	524	535	7	2	2.75169	1	1	121487
sp|P11142|HSP7C_HUMAN - sp|P11142|HSP7C_HUMAN	HSPA8 - HSPA8	K.AEDEKQR.D - R.DKVSSK.N	BS3	531	535	5	2	3.7149	1	1	10016120
sp|P11142|HSP7C_HUMAN - sp|P11142|HSP7C_HUMAN	HSPA8 - HSPA8	K.AEDEKQR.D - K.NQTAEKEEFEHQQK.E	BS3	531	589	5	6	2.99303	1	1	1.48068e+06
sp|P11142|HSP7C_HUMAN - sp|P11142|HSP7C_HUMAN	HSPA8 - HSPA8	K.QKILDK.C - K.ELEKVCNPIITK.L	BS3	569	601	2	4	2.95768	3	1	1.81017e+06
sp|P11142|HSP7C_HUMAN - sp|Q8TDJ6|DMXL2_HUMAN	HSPA8 - DMXL2	R.DAKLDK.S - R.NKAMLEPENTPFK.S	BS3	325	2591	3	2	3.58372	1	1	190675
sp|P11142|HSP7C_HUMAN - sp|Q8TDJ6|DMXL2_HUMAN	HSPA8 - DMXL2	K.STGKENK.I - R.NKAMLEPENTPFK.S	BS3	497	2591	4	2	3.39807	2	1	1.00429e+06
sp|P11940|PABP1_HUMAN - sp|P11940|PABP1_HUMAN	PABPC1 - PABPC1	R.AIEKMNGMLLNDR.K - R.KVFVGR.F	BS3	157	167	4	1	3.60245	1	1	1573971
sp|P11940|PABP1_HUMAN - sp|P11940|PABP1_HUMAN	PABPC1 - PABPC1	R.AKEFTNVYIK.N - R.KFEQMK.Q	BS3	188	279	2	1	3.53325	1	1	258900
sp|P11940|PABP1_HUMAN - sp|P11940|PABP1_HUMAN	PABPC1 - PABPC1	K.DLFGKFGPALSVK.V - K.AVDEMNGKELNGK.Q	BS3	213	254	5	8	4.16126	4	1	5.22978e+06
sp|P11940|PABP1_HUMAN - sp|P11940|PABP1_HUMAN	PABPC1 - PABPC1	K.VMTDESGKSK.G - K.ELNGKQIYVGR.A	BS3	229	259	8	5	4.45706	1	1	697872
sp|P11940|PABP1_HUMAN - sp|P11940|PABP1_HUMAN	PABPC1 - PABPC1	R.AQK#KVER.Q - R.QTELKR.K	BS3	269	277	4	5	3.69416	1	1	182892
sp|P11940|PABP1_HUMAN - sp|P11940|PABP1_HUMAN	PABPC1 - PABPC1	R.QTELKR.K - K.FEQMKQDR.I	BS3	277	284	5	5	3.24511	1	1	303746
sp|P14678|RSMB_HUMAN - sp|P14678|RSMB_HUMAN	SNRPB - SNRPB	R.KIK#PK.N - K.NSKQAER.E	BS3	50	57	1	3	3.65202	1	1	322206
sp|P14678|RSMB_HUMAN - sp|P14678|RSMB_HUMAN	SNRPB - SNRPB	R.K#IKPK.N - K.NSKQAEREEK.R	BS3	52	57	3	3	3.38424	1	1	232281
sp|P14678|RSMB_HUMAN - sp|P62318|SMD3_HUMAN	SNRPB - SNRPD3	R.GENLVSMTVEGPPPKDTGIAR.V - K.NAPMLKSMK.N	BS3	88	84	15	6	3.19303	2	1	1.9687e+06
sp|P14678|RSMB_HUMAN - sp|Q9BQA1|MEP50_HUMAN	SNRPB - WDR77	R.GENLVSMTVEGPPPKDTGIAR.V - R.KETPPPLVPPAAR.E	BS3	88	3	15	1	4.736	1	1	8535800
sp|P17980|PRS6A_HUMAN - sp|P17980|PRS6A_HUMAN	PSMC3 - PSMC3	R.VTHELQAMKDK.I - K.IKENSEK.I	BS3	70	74	9	2	3.41384	1	1	19150162
sp|P17980|PRS6A_HUMAN - sp|P17980|PRS6A_HUMAN	PSMC3 - PSMC3	R.VTHELQAMKDK.I - K.IKVNK.T	BS3	70	81	9	2	3.69531	2	2	6.47258e+06
sp|P17980|PRS6A_HUMAN - sp|P17980|PRS6A_HUMAN	PSMC3 - PSMC3	K.IKENSEK.I - K.IKVNK.T	BS3	74	81	2	2	3.61174	2	2	8468959
sp|P17980|PRS6A_HUMAN - sp|P17980|PRS6A_HUMAN	PSMC3 - PSMC3	K.LKPGDLVGVNK.D - R.DAFALAKEK.A	BS3	146	276	2	7	4.56824	1	1	2.77309e+06
sp|P17980|PRS6A_HUMAN - sp|P17980|PRS6A_HUMAN	PSMC3 - PSMC3	R.KIEFPMPNEEAR.A - K.KANLQYYA.-	BS3	351	432	1	1	3.94757	2	1	724296
sp|P17980|PRS6A_HUMAN - sp|P35998|PRS7_HUMAN	PSMC3 - PSMC2	R.VKAMEVDERPTEQYSDIGGLDK.Q - R.CTKIINADSEDPK.Y	BS3	173	100	2	3	3.79032	1	1	770814
sp|P17980|PRS6A_HUMAN - sp|P51665|PSMD7_HUMAN	PSMC3 - PSMD7	K.IKENSEK.I - K.KVNAR.E	BS3	74	84	2	1	2.72913	1	1	4.03637e+06
sp|P17980|PRS6A_HUMAN - sp|P62333|PRS10_HUMAN	PSMC3 - PSMC6	R.QEKMATVWDEAEQDGIGEEVLK.M - R.DKALQDYR.K	BS3	16	7	3	2	2.76172	1	1	659173
sp|P17980|PRS6A_HUMAN - sp|P62333|PRS10_HUMAN	PSMC3 - PSMC6	K.IMKSEVLR.V - K.KLLEHK.E	BS3	56	15	3	1	3.68895	1	1	199946
sp|P17980|PRS6A_HUMAN - sp|P62333|PRS10_HUMAN	PSMC3 - PSMC6	K.CAVIKTSTR.Q - K.FIVKATNGPR.Y	BS3	125	72	5	4	4.13447	2	1	1.03228e+06
sp|P17980|PRS6A_HUMAN - sp|P62333|PRS10_HUMAN	PSMC3 - PSMC6	R.QTYFLPVIGLVDAEKLKPGDLVGVNK.D - K.ELTKQYEK.S	BS3	144	38	15	4	3.09896	1	1	424771
sp|P17987|TCPA_HUMAN - sp|P17987|TCPA_HUMAN	TCP1 - TCP1	R.DCLINAAKTSMSSK.I - K.WIGLDLSNGKPR.D	BS3	153	494	8	10	5.3986	1	1	5704280
sp|P17987|TCPA_HUMAN - sp|P17987|TCPA_HUMAN	TCP1 - TCP1	R.IDDLIKLHPESK.D - K.DDKHGSYEDAVHSGALND.-	BS3	532	541	6	3	3.39675	1	1	1.07125e+06
sp|P17987|TCPA_HUMAN - sp|P49368|TCPG_HUMAN	TCP1 - CCT3	R.SQNVMAAASIANIVKSSLGPVGLDK.M - R.KVQSGNINAAK.T	BS3	33	21	15	1	3.5749	1	1	5223774
sp|P17987|TCPA_HUMAN - sp|P49368|TCPG_HUMAN	TCP1 - CCT3	R.ESDITKER.I - K.KGESQTDIEITR.E	BS3	272	249	6	1	3.26387	1	1	551945
sp|P17987|TCPA_HUMAN - sp|P50990|TCPQ_HUMAN	TCP1 - CCT8	K.WIGLDLSNGKPR.D - K.ANEVISKLYAVHQEGNK.N	BS3	494	466	10	7	4.95039	2	1	5320403
sp|P17987|TCPA_HUMAN - sp|P50991|TCPD_HUMAN	TCP1 - CCT4	K.NADELVKQK.I - +.PENVAPR.S	BS3	109	2	7	1	3.66404	1	1	256297
sp|P17987|TCPA_HUMAN - sp|P50991|TCPD_HUMAN	TCP1 - CCT4	R.LACKEAVR.Y - R.TSLGPKGMDK.M	BS3	126	55	4	6	4.73281	6	1	1.22073e+06
sp|P17987|TCPA_HUMAN - sp|P50991|TCPD_HUMAN	TCP1 - CCT4	K.DDKHGSYEDAVHSGALND.- - +.PENVAPR.S	BS3	541	2	3	1	3.93157	1	1	870044
sp|P17987|TCPA_HUMAN - sp|P50991|TCPD_HUMAN	TCP1 - CCT4	K.DDKHGSYEDAVHSGALND.- - R.GKGAYQDR.D	BS3	541	21	3	2	3.86764	2	1	1.70529e+06
sp|P17987|TCPA_HUMAN - sp|P78371|TCPB_HUMAN	TCP1 - CCT2	R.LACKEAVR.Y - K.STLGPKGM*DK.I	BS3	126	46	4	6	3.67544	2	2	1.77164e+06
sp|P17987|TCPA_HUMAN - sp|Q99832|TCPH_HUMAN	TCP1 - CCT7	K.NADELVKQK.I - K.QVKPYVEEGLHPQIIIR.A	BS3	109	109	7	3	4.44592	4	1	6679169
sp|P18124|RL7_HUMAN - sp|P18124|RL7_HUMAN	RPL7 - RPL7	+.M}EGVEEKK.K - K.KEVPAVPETLK.K	BS3	7	9	7	1	4.79835	1	1	525027
sp|P18124|RL7_HUMAN - sp|P18124|RL7_HUMAN	RPL7 - RPL7	R.GINGVSPKVR.K - R.KVLQLLR.L	BS3	104	107	8	1	3.40722	2	1	2202685
sp|P20618|PSB1_HUMAN - sp|P20618|PSB1_HUMAN	PSMB1 - PSMB1	K.CYKLTDK.T - K.MYKHSNNK.A	BS3	73	104	3	3	5.06281	1	1	8938243
sp|P20618|PSB1_HUMAN - sp|P20618|PSB1_HUMAN	PSMB1 - PSMB1	K.LTDKTVIGCSGFHGDCLTLTK.I - R.ICIVTKEGIR.E	BS3	77	228	4	6	3.71191	1	1	3.51738e+06
sp|P21281|VATB2_HUMAN - sp|P21281|VATB2_HUMAN	ATP6V1B2 - ATP6V1B2	R.LTYKTVSGVNGPLVILDHVK.F - R.YAEIVHLTLPDGTKR.S	BS3	48	81	4	14	3.52619	2	1	4.01103e+06
sp|P21281|VATB2_HUMAN - sp|P21281|VATB2_HUMAN	ATP6V1B2 - ATP6V1B2	R.LTYKTVSGVNGPLVILDHVK.F - K.AVVQVFEGTSGIDAKK.T	BS3	48	108	4	15	3.11735	1	1	54287900
sp|P21281|VATB2_HUMAN - sp|P21281|VATB2_HUMAN	ATP6V1B2 - ATP6V1B2	R.LTYKTVSGVNGPLVILDHVK.F - K.KTSCEFTGDILR.T	BS3	48	109	4	1	4.93873	6	1	49926060
sp|P21281|VATB2_HUMAN - sp|P21281|VATB2_HUMAN	ATP6V1B2 - ATP6V1B2	R.YAEIVHLTLPDGTKR.S - R.VFNGSGKPIDR.G	BS3	81	137	14	7	4.14378	6	1	3.43432e+06
sp|P21281|VATB2_HUMAN - sp|P21281|VATB2_HUMAN	ATP6V1B2 - ATP6V1B2	R.QAGLVKK.S - R.KDHADVSNQLYACYAIGK.D	BS3	214	413	6	1	2.95503	1	1	2.58154e+06
sp|P21281|VATB2_HUMAN - sp|P21281|VATB2_HUMAN	ATP6V1B2 - ATP6V1B2	R.QAGLVK#KSK.D - R.DSAKH.-	BS3	215	510	7	4	2.83491	1	1	2.98626e+06
sp|P21281|VATB2_HUMAN - sp|P21281|VATB2_HUMAN	ATP6V1B2 - ATP6V1B2	R.LMKSAIGEGM*TR.K - R.KDHADVSNQLYACYAIGK.D	BS3	403	413	3	1	3.95507	2	2	674913
sp|P21281|VATB2_HUMAN - sp|P21281|VATB2_HUMAN	ATP6V1B2 - ATP6V1B2	R.KDHADVSNQLYACYAIGK.D - R.DSAKH.-	BS3	413	510	1	4	3.82849	7	1	1098442
sp|P21281|VATB2_HUMAN - sp|P21283|VATC1_HUMAN	ATP6V1B2 - ATP6V1C1	R.DSAKH.- - R.KNAGSLLTR.S	BS3	510	156	4	1	3.9252	1	1	6.32306e+06
sp|P21281|VATB2_HUMAN - sp|P21283|VATC1_HUMAN	ATP6V1B2 - ATP6V1C1	R.DSAKH.- - K.K#KQFGPLVR.W	BS3	510	274	4	2	3.4375	2	2	585471
sp|P21281|VATB2_HUMAN - sp|P36543|VATE1_HUMAN	ATP6V1B2 - ATP6V1E1	R.LTYKTVSGVNGPLVILDHVK.F - K.IKVSNTLESR.L	BS3	48	191	4	2	3.48929	3	1	2.44063e+06
sp|P21281|VATB2_HUMAN - sp|P36543|VATE1_HUMAN	ATP6V1B2 - ATP6V1E1	R.YAEIVHLTLPDGTKR.S - R.K#IKVSNTLESR.L	BS3	81	191	14	3	2.90384	1	1	3.55108e+06
sp|P21281|VATB2_HUMAN - sp|P36543|VATE1_HUMAN	ATP6V1B2 - ATP6V1E1	K.KTSCEFTGDILR.T - R.K#IKVSNTLESR.L	BS3	109	191	1	3	3.36215	1	1	1.24608e+06
sp|P21281|VATB2_HUMAN - sp|P36543|VATE1_HUMAN	ATP6V1B2 - ATP6V1E1	R.QAGLVKK.S - K.EKQIEQQK.K	BS3	214	62	6	2	3.88526	1	1	2.24165e+06
sp|P21281|VATB2_HUMAN - sp|P36543|VATE1_HUMAN	ATP6V1B2 - ATP6V1E1	R.DSAKH.- - K.AEEEFNIEKGR.L	BS3	510	42	4	9	2.86288	1	1	1.81097e+06
sp|P21281|VATB2_HUMAN - sp|P38606|VATA_HUMAN	ATP6V1B2 - ATP6V1A	R.LTYKTVSGVNGPLVILDHVK.F - +.M}DFSKLPK.I	BS3	48	5	4	5	3.55295	1	1	16670928
sp|P21281|VATB2_HUMAN - sp|P38606|VATA_HUMAN	ATP6V1B2 - ATP6V1A	K.AVVQVFEGTSGIDAKK.T - +.M}DFSKLPK.I	BS3	108	5	15	5	3.53944	1	1	2.14964e+06
sp|P21281|VATB2_HUMAN - sp|P38606|VATA_HUMAN	ATP6V1B2 - ATP6V1A	K.KTSCEFTGDILR.T - +.M}DFSKLPK.I	BS3	109	5	1	5	4.51227	2	1	3823737
sp|P21281|VATB2_HUMAN - sp|P38606|VATA_HUMAN	ATP6V1B2 - ATP6V1A	K.KTSCEFTGDILR.T - K.LPKILDEDK.E	BS3	109	8	1	3	2.8345	1	1	2.30506e+06
sp|P21281|VATB2_HUMAN - sp|P38606|VATA_HUMAN	ATP6V1B2 - ATP6V1A	K.KTSCEFTGDILR.T - R.TGKPLSVELGPGIMGAIFDGIQRPLSDISSQTQSIYIPR.G	BS3	109	84	1	3	3.74064	1	1	1.5727e+06
sp|P21281|VATB2_HUMAN - sp|P38606|VATA_HUMAN	ATP6V1B2 - ATP6V1A	R.LMKSAIGEGMTR.K - K.DPLKDGEAK.I	BS3	403	591	3	4	3.09191	1	1	699100
sp|P21281|VATB2_HUMAN - sp|P38606|VATA_HUMAN	ATP6V1B2 - ATP6V1A	R.KDHADVSNQLYACYAIGK.D - K.FK#DPLKDGEAK.I	BS3	413	591	1	6	3.86128	18	3	1.16807e+06
sp|P21281|VATB2_HUMAN - sp|P38606|VATA_HUMAN	ATP6V1B2 - ATP6V1A	K.DHADVSNQLYACYAIGKDVQAMK.A - K.KLAQR.K	BS3	430	438	17	1	3.32063	8	3	12182855
sp|P21281|VATB2_HUMAN - sp|P38606|VATA_HUMAN	ATP6V1B2 - ATP6V1A	R.IFPKEMLK.R - R.EHMGDILYKLSSMK.F	BS3	489	580	4	9	3.18312	4	2	24597028
sp|P21281|VATB2_HUMAN - sp|P38606|VATA_HUMAN	ATP6V1B2 - ATP6V1A	R.DSAKH.- - R.EHMGDILYKLSSMK.F	BS3	510	580	4	9	3.20728	1	1	4.72787e+06
sp|P21281|VATB2_HUMAN - sp|P38606|VATA_HUMAN	ATP6V1B2 - ATP6V1A	R.DSAKH.- - K.DPLKDGEAK.I	BS3	510	591	4	4	3.33475	2	2	528786
sp|P21281|VATB2_HUMAN - sp|Q14204|DYHC1_HUMAN	ATP6V1B2 - DYNC1H1	K.DHADVSNQLYACYAIGKDVQAMK.A - R.KLQAR.L	BS3	430	458	17	1	2.75636	1	1	4590167
sp|P21283|VATC1_HUMAN - sp|P21283|VATC1_HUMAN	ATP6V1C1 - ATP6V1C1	K.KVAQYMADVLEDSK.D - K.GVTQIDNDLKSR.A	BS3	71	137	1	10	5.23663	3	2	25170802
sp|P21283|VATC1_HUMAN - sp|P21283|VATC1_HUMAN	ATP6V1C1 - ATP6V1C1	K.KVAQYMADVLEDSK.D - R.ASAYNNLKGNLQNLER.K	BS3	71	147	1	8	4.85918	4	1	4.81135e+06
sp|P21283|VATC1_HUMAN - sp|P21283|VATC1_HUMAN	ATP6V1C1 - ATP6V1C1	K.KVAQYMADVLEDSK.D - R.KNAGSLLTR.S	BS3	71	156	1	1	3.36878	2	1	5211298
sp|P21283|VATC1_HUMAN - sp|P21283|VATC1_HUMAN	ATP6V1C1 - ATP6V1C1	K.KVAQYMADVLEDSK.D - K.IDCNLLEFK.-	BS3	71	382	1	9	4.4127	1	1	16598133
sp|P21283|VATC1_HUMAN - sp|P21283|VATC1_HUMAN	ATP6V1C1 - ATP6V1C1	K.VAQYMADVLEDSKDK.V - R.ASAYNNLKGNLQNLER.K	BS3	84	147	13	8	3.88891	2	1	8343388
sp|P21283|VATC1_HUMAN - sp|P21283|VATC1_HUMAN	ATP6V1C1 - ATP6V1C1	K.VAQYMADVLEDSKDK.V - K.IDCNLLEFK.-	BS3	84	382	13	9	3.11541	1	1	4.72196e+06
sp|P21283|VATC1_HUMAN - sp|P21283|VATC1_HUMAN	ATP6V1C1 - ATP6V1C1	K.DKVQENLLANGVDLVTYITR.F - R.KNAGSLLTR.S	BS3	86	156	2	1	3.09255	1	1	362242
sp|P21283|VATC1_HUMAN - sp|P21283|VATC1_HUMAN	ATP6V1C1 - ATP6V1C1	K.GVTQIDNDLKSR.A - R.ASAYNNLKGNLQNLER.K	BS3	137	147	10	8	4.3274	1	1	4.31178e+06
sp|P21283|VATC1_HUMAN - sp|P21283|VATC1_HUMAN	ATP6V1C1 - ATP6V1C1	K.GVTQIDNDLKSR.A - R.KNAGSLLTR.S	BS3	137	156	10	1	3.49128	2	1	9933468
sp|P21283|VATC1_HUMAN - sp|P21283|VATC1_HUMAN	ATP6V1C1 - ATP6V1C1	K.GVTQIDNDLKSR.A - K.IDCNLLEFK.-	BS3	137	382	10	9	3.17623	1	1	7516831
sp|P21283|VATC1_HUMAN - sp|P21283|VATC1_HUMAN	ATP6V1C1 - ATP6V1C1	R.ASAYNNLKGNLQNLER.K - R.KNAGSLLTR.S	BS3	147	156	8	1	3.63516	2	1	20447114
sp|P21283|VATC1_HUMAN - sp|P21283|VATC1_HUMAN	ATP6V1C1 - ATP6V1C1	R.ASAYNNLKGNLQNLER.K - K.ADKEEMNR.L	BS3	147	262	8	3	3.2987	1	1	1.97178e+06
sp|P21283|VATC1_HUMAN - sp|P21283|VATC1_HUMAN	ATP6V1C1 - ATP6V1C1	R.ASAYNNLKGNLQNLER.K - K.IDCNLLEFK.-	BS3	147	382	8	9	3.96529	1	1	8379133
sp|P21283|VATC1_HUMAN - sp|P21283|VATC1_HUMAN	ATP6V1C1 - ATP6V1C1	R.KNAGSLLTR.S - R.KNAGSLLTR.S	BS3	156	156	1	1	4.5413	1	1	1.2644e+06
sp|P21283|VATC1_HUMAN - sp|P21283|VATC1_HUMAN	ATP6V1C1 - ATP6V1C1	R.KNAGSLLTR.S - R.SLAEIVKK.D	BS3	156	171	1	7	4.34596	1	1	4675551
sp|P21283|VATC1_HUMAN - sp|P21283|VATC1_HUMAN	ATP6V1C1 - ATP6V1C1	R.KNAGSLLTR.S - R.KAVDDFR.H	BS3	156	232	1	1	4.59779	1	1	522678
sp|P21283|VATC1_HUMAN - sp|P21283|VATC1_HUMAN	ATP6V1C1 - ATP6V1C1	R.KNAGSLLTR.S - R.ENKFIVR.D	BS3	156	245	1	3	4.41125	2	1	8548726
sp|P21283|VATC1_HUMAN - sp|P21283|VATC1_HUMAN	ATP6V1C1 - ATP6V1C1	R.KNAGSLLTR.S - R.DFQYNEEEMKADK.E	BS3	156	259	1	10	3.60237	5	3	13250324
sp|P21283|VATC1_HUMAN - sp|P21283|VATC1_HUMAN	ATP6V1C1 - ATP6V1C1	R.KNAGSLLTR.S - K.ADKEEMNR.L	BS3	156	262	1	3	5.48804	11	2	3.18996e+06
sp|P21283|VATC1_HUMAN - sp|P21283|VATC1_HUMAN	ATP6V1C1 - ATP6V1C1	R.KNAGSLLTR.S - R.LSTDKK#K.Q	BS3	156	272	1	5	4.06588	3	2	1.23592e+06
sp|P21283|VATC1_HUMAN - sp|P21283|VATC1_HUMAN	ATP6V1C1 - ATP6V1C1	R.KNAGSLLTR.S - K.KK#QFGPLVR.W	BS3	156	273	1	1	4.55711	1	1	234283
sp|P21283|VATC1_HUMAN - sp|P21283|VATC1_HUMAN	ATP6V1C1 - ATP6V1C1	R.KNAGSLLTR.S - K.KQFGPLVR.W	BS3	156	274	1	1	4.90835	2	1	4700413
sp|P21283|VATC1_HUMAN - sp|P21283|VATC1_HUMAN	ATP6V1C1 - ATP6V1C1	R.KNAGSLLTR.S - K.IDCNLLEFK.-	BS3	156	382	1	9	3.23043	1	1	2188470
sp|P21283|VATC1_HUMAN - sp|P21283|VATC1_HUMAN	ATP6V1C1 - ATP6V1C1	R.SLAEIVKK.D - R.KAVDDFR.H	BS3	171	232	7	1	3.96397	1	1	279942
sp|P21283|VATC1_HUMAN - sp|P21283|VATC1_HUMAN	ATP6V1C1 - ATP6V1C1	R.SLAEIVKK.D - R.DFQYNEEEMKADK.E	BS3	171	259	7	10	3.97634	2	1	10048845
sp|P21283|VATC1_HUMAN - sp|P21283|VATC1_HUMAN	ATP6V1C1 - ATP6V1C1	R.SLAEIVKK.D - K.ADKEEMNR.L	BS3	171	262	7	3	4.41852	12	3	145319152
sp|P21283|VATC1_HUMAN - sp|P21283|VATC1_HUMAN	ATP6V1C1 - ATP6V1C1	K.LNHNDWIKQYETLAEMVVPR.S - R.ENKFIVR.D	BS3	199	245	8	3	3.30162	2	1	7947922
sp|P21283|VATC1_HUMAN - sp|P21283|VATC1_HUMAN	ATP6V1C1 - ATP6V1C1	R.KAVDDFR.H - K.ADKEEMNR.L	BS3	232	262	1	3	3.97233	1	1	94852.6
sp|P21283|VATC1_HUMAN - sp|Q16864|VATF_HUMAN	ATP6V1C1 - ATP6V1F	K.GVTQIDNDLKSR.A - R.HALDAHQQSIPAVLEIPSKEHPYDAAK.D	BS3	137	94	10	19	2.90529	1	1	3406233
sp|P21283|VATC1_HUMAN - sp|Q16864|VATF_HUMAN	ATP6V1C1 - ATP6V1F	R.KNAGSLLTR.S - R.HALDAHQQSIPAVLEIPSKEHPYDAAK.D	BS3	156	94	1	19	4.41453	3	1	6.31507e+06
sp|P21283|VATC1_HUMAN - sp|Q16864|VATF_HUMAN	ATP6V1C1 - ATP6V1F	R.KNAGSLLTR.S - K.EHPYDAAKDSILR.R	BS3	156	102	1	8	4.0595	1	1	1.9001e+06
sp|P21283|VATC1_HUMAN - sp|Q16864|VATF_HUMAN	ATP6V1C1 - ATP6V1F	R.ENKFIVR.D - R.HALDAHQQSIPAVLEIPSKEHPYDAAK.D	BS3	245	94	3	19	2.97537	1	1	3522633
sp|P21283|VATC1_HUMAN - sp|Q8TDJ6|DMXL2_HUMAN	ATP6V1C1 - DMXL2	K.YPIKQSLK.N - R.DPDAGEGTKR.H	BS3	115	1392	4	9	4.59349	2	1	1.02616e+06
sp|P21283|VATC1_HUMAN - sp|Q8TDJ6|DMXL2_HUMAN	ATP6V1C1 - DMXL2	R.LSTDKK.K - K.SDALLSKDR.Y	BS3	272	1157	5	7	3.20188	1	1	813358
sp|P21283|VATC1_HUMAN - sp|Q9Y4E6|WDR7_HUMAN	ATP6V1C1 - WDR7	K.YPIKQSLK.N - R.KLPASEGVGK.G	BS3	115	868	4	1	3.11239	1	1	70728.8
sp|P21283|VATC1_HUMAN - sp|Q9Y5K8|VATD_HUMAN	ATP6V1C1 - ATP6V1D	K.GVTQIDNDLKSR.A - R.GGEQLAKLK#R.N	BS3	137	133	10	7	4.37874	1	1	2.39007e+06
sp|P21283|VATC1_HUMAN - sp|Q9Y5K8|VATD_HUMAN	ATP6V1C1 - ATP6V1D	R.KNAGSLLTR.S - R.GGEQLAKLK#R.N	BS3	156	133	1	7	4.41792	3	2	9587423
sp|P21283|VATC1_HUMAN - sp|Q9Y5K8|VATD_HUMAN	ATP6V1C1 - ATP6V1D	K.KQFGPLVR.W - K.FTAGDFSTTVIQNVNKAQVK.I	BS3	274	89	1	16	3.46225	1	1	211714
sp|P21333|FLNA_HUMAN - sp|P21333|FLNA_HUMAN	FLNA - FLNA	R.GLQPKGVR.V - R.SPFEVKVGTECGNQK.V	BS3	493	569	5	6	3.32905	3	2	13108422
sp|P21333|FLNA_HUMAN - sp|P21333|FLNA_HUMAN	FLNA - FLNA	K.VKCSGPGLSPGMVR.A - R.ANLPQSFQVDTSKAGVAPLQVK.V	BS3	1452	1477	2	13	3.50882	1	1	3.70856e+06
sp|P21333|FLNA_HUMAN - sp|Q8TDJ6|DMXL2_HUMAN	FLNA - DMXL2	K.HGGKAPLR.V - R.LMDPVKHIKGSSK.Q	BS3	704	697	4	6	2.70835	1	1	26622596
sp|P27708|PYR1_HUMAN - sp|P29144|TPP2_HUMAN	CAD - TPP2	R.IQKER.F - K.EKIWDPVHR.V	BS3	2149	136	3	2	2.74353	1	1	440896
sp|P29144|TPP2_HUMAN - sp|P29144|TPP2_HUMAN	TPP2 - TPP2	R.VLKIPASWTNPSGK.Y - R.ACIDSNEDGDLSKSTVLR.N	BS3	98	220	3	13	3.78857	1	1	13037176
sp|P29144|TPP2_HUMAN - sp|P29144|TPP2_HUMAN	TPP2 - TPP2	K.EELQSQVELLNSFEKK.Y - R.GLKFATK.L	BS3	186	1200	15	3	3.77162	1	1	260627
sp|P29144|TPP2_HUMAN - sp|P29144|TPP2_HUMAN	TPP2 - TPP2	K.DSEKEK.D - R.LHQLDAEKER.M	BS3	1013	1067	4	8	3.17099	1	1	731717
sp|P31689|DNJA1_HUMAN - sp|P31689|DNJA1_HUMAN	DNAJA1 - DNAJA1	K.QISQAYEVLSDAKK.R - R.ELYDKGGEQAIK.E	BS3	59	66	13	5	3.32807	1	1	2.45056e+06
sp|P31689|DNJA1_HUMAN - sp|P31689|DNJA1_HUMAN	DNAJA1 - DNAJA1	R.KLALQK.N - R.EKK#ILEVHIDK.G	BS3	125	205	1	2	3.62902	1	1	266090
sp|P31689|DNJA1_HUMAN - sp|P31689|DNJA1_HUMAN	DNAJA1 - DNAJA1	K.NVICDKCEGR.G - R.GGKK#GAVECCPNCR.G	BS3	136	143	6	3	4.17866	2	1	2979697
sp|P31689|DNJA1_HUMAN - sp|P31689|DNJA1_HUMAN	DNAJA1 - DNAJA1	K.NVICDKCEGR.G - K.KGAVECCPNCR.G	BS3	136	144	6	1	4.11765	1	1	1.67128e+06
sp|P31689|DNJA1_HUMAN - sp|P31689|DNJA1_HUMAN	DNAJA1 - DNAJA1	K.NVICDKCEGR.G - R.ISPKDR.C	BS3	136	190	6	4	3.51989	1	1	2.17584e+06
sp|P31689|DNJA1_HUMAN - sp|P31689|DNJA1_HUMAN	DNAJA1 - DNAJA1	K.NVICDKCEGR.G - R.CKSCNGR.K	BS3	136	194	6	2	3.47808	5	1	38626280
sp|P31689|DNJA1_HUMAN - sp|P31689|DNJA1_HUMAN	DNAJA1 - DNAJA1	R.GGKK#GAVECCPNCR.G - R.ISPKDR.C	BS3	143	190	3	4	3.644	4	2	822846
sp|P31689|DNJA1_HUMAN - sp|P31689|DNJA1_HUMAN	DNAJA1 - DNAJA1	K.KGAVECCPNCR.G - R.ISPKDR.C	BS3	144	190	1	4	3.88358	3	1	1810282
sp|P31689|DNJA1_HUMAN - sp|P31689|DNJA1_HUMAN	DNAJA1 - DNAJA1	R.GGK#KGAVECCPNCR.G - R.ISPKDRCKSCNGR.K	BS3	144	194	4	8	3.16337	3	2	682528
sp|P31689|DNJA1_HUMAN - sp|P31689|DNJA1_HUMAN	DNAJA1 - DNAJA1	R.ISPKDR.C - R.CKSCNGR.K	BS3	190	194	4	2	3.21101	2	1	80427520
sp|P35998|PRS7_HUMAN - sp|P35998|PRS7_HUMAN	PSMC2 - PSMC2	+.PDYLGADQR.K - R.KTK#EDEK.D	BS3	2	11	1	1	3.67883	1	1	397665
sp|P35998|PRS7_HUMAN - sp|P35998|PRS7_HUMAN	PSMC2 - PSMC2	+.PDYLGADQR.K - K.TKEDEK.D	BS3	2	13	1	2	3.07039	1	1	616706
sp|P35998|PRS7_HUMAN - sp|P35998|PRS7_HUMAN	PSMC2 - PSMC2	+.PDYLGADQR.K - K.DDKPIR.A	BS3	2	20	1	3	3.38379	1	1	1.04713e+06
sp|P35998|PRS7_HUMAN - sp|P62191|PRS4_HUMAN	PSMC2 - PSMC1	+.PDYLGADQR.K - R.LKLLK.L	BS3	2	61	1	2	3.57009	1	1	1.23871e+06
sp|P35998|PRS7_HUMAN - sp|P62191|PRS4_HUMAN	PSMC2 - PSMC1	K.ESDTGLAPPALWDLAADKQTLQSEQPLQVAR.C - R.SKVDDLR.G	BS3	84	98	18	2	2.96316	1	1	24269804
sp|P35998|PRS7_HUMAN - sp|Q13200|PSMD2_HUMAN	PSMC2 - PSMD2	+.PDYLGADQR.K - K.PSGKER.R	BS3	2	31	1	4	3.31477	1	1	454914
sp|P35998|PRS7_HUMAN - sp|Q13200|PSMD2_HUMAN	PSMC2 - PSMD2	+.PDYLGADQR.K - R.DAGDKDK.E	BS3	2	39	1	5	3.03932	1	1	439611
sp|P35998|PRS7_HUMAN - sp|Q15008|PSMD6_HUMAN	PSMC2 - PSMD6	+.PDYLGADQR.K - R.NTEKAK.S	BS3	2	163	1	4	3.27252	1	1	538170
sp|P36543|VATE1_HUMAN - sp|P36543|VATE1_HUMAN	ATP6V1E1 - ATP6V1E1	K.IMEYYEKK.E - K.EKQIEQQK.K	BS3	59	62	7	2	3.70722	5	3	1.40874e+06
sp|P36543|VATE1_HUMAN - sp|P36543|VATE1_HUMAN	ATP6V1E1 - ATP6V1E1	K.K#EKQIEQQK.K - K.KIQMSNLMNQAR.L	BS3	62	69	3	1	4.33074	6	4	1.18702e+06
sp|P36543|VATE1_HUMAN - sp|P36543|VATE1_HUMAN	ATP6V1E1 - ATP6V1E1	R.ARDDLITDLLNEAKQR.L - R.LSKVVK#DTTR.Y	BS3	99	104	14	3	5.78256	5	3	3.4205e+06
sp|P36543|VATE1_HUMAN - sp|P36543|VATE1_HUMAN	ATP6V1E1 - ATP6V1E1	R.DDLITDLLNEAKQR.L - R.LSK#VVKDTTR.Y	BS3	99	107	12	6	4.19992	5	2	2.14325e+06
sp|P36543|VATE1_HUMAN - sp|P36543|VATE1_HUMAN	ATP6V1E1 - ATP6V1E1	R.K#QDFPLVKAAVQK.A - K.AIPMYKIATK.N	BS3	145	156	8	6	3.18909	2	1	8431534
sp|P36543|VATE1_HUMAN - sp|P38606|VATA_HUMAN	ATP6V1E1 - ATP6V1A	R.LKIMEYYEK.K - R.ALDEYYDKHFTEFVPLR.T	BS3	52	467	2	8	4.01569	4	2	2.21559e+06
sp|P36543|VATE1_HUMAN - sp|P38606|VATA_HUMAN	ATP6V1E1 - ATP6V1A	K.IMEYYEK#KEK.Q - R.ALDEYYDKHFTEFVPLR.T	BS3	60	467	8	8	4.53641	2	1	253714
sp|P36543|VATE1_HUMAN - sp|P38606|VATA_HUMAN	ATP6V1E1 - ATP6V1A	R.K#QDFPLVKAAVQK.A - +.M}DFSKLPK.I	BS3	145	5	8	5	4.26919	3	3	2699220
sp|P36543|VATE1_HUMAN - sp|P38606|VATA_HUMAN	ATP6V1E1 - ATP6V1A	K.AIPMYKIATK.N - +.M}DFSKLPK.I	BS3	156	5	6	5	3.55086	2	2	10938849
sp|P36543|VATE1_HUMAN - sp|P38606|VATA_HUMAN	ATP6V1E1 - ATP6V1A	K.AIPMYKIATK.N - K.LPKILDEDK.E	BS3	156	8	6	3	3.19823	2	1	5.15232e+06
sp|P36543|VATE1_HUMAN - sp|P38606|VATA_HUMAN	ATP6V1E1 - ATP6V1A	K.IATKNDVDVQIDQESYLPEDIAGGVEIYNGDR.K - K.LPKILDEDK.E	BS3	160	8	4	3	3.43653	1	1	905340
sp|P36543|VATE1_HUMAN - sp|Q8TDJ6|DMXL2_HUMAN	ATP6V1E1 - DMXL2	R.LKVLR.A - R.DKSCSGR.D	BS3	82	1554	2	2	3.64993	1	1	488174
sp|P36543|VATE1_HUMAN - sp|Q8TDJ6|DMXL2_HUMAN	ATP6V1E1 - DMXL2	R.LKVLR.A - K.DKQSDQK.A	BS3	82	2008	2	2	3.08999	1	1	205938
sp|P38606|VATA_HUMAN - sp|P38606|VATA_HUMAN	ATP6V1A - ATP6V1A	+.M}DFSKLPK.I - R.DIKWDFTPCK.N	BS3	5	132	5	3	4.95776	1	1	1.91812e+06
sp|P38606|VATA_HUMAN - sp|P38606|VATA_HUMAN	ATP6V1A - ATP6V1A	+.M}DFSKLPK.I - K.EKFTMVQVWPVR.Q	BS3	5	202	5	2	4.46376	4	2	29050062
sp|P38606|VATA_HUMAN - sp|P38606|VATA_HUMAN	ATP6V1A - ATP6V1A	K.LPKILDEDK.E - K.EKFTMVQVWPVR.Q	BS3	8	202	3	2	3.2093	2	1	1.30008e+06
sp|P38606|VATA_HUMAN - sp|P38606|VATA_HUMAN	ATP6V1A - ATP6V1A	K.WDFTPCKNLR.V - R.VGSHITGGDIYGIVSENSLIKHK.I	BS3	139	163	7	21	3.71098	7	1	10811998
sp|P38606|VATA_HUMAN - sp|P38606|VATA_HUMAN	ATP6V1A - ATP6V1A	K.WDFTPCKNLR.V - K.HKIMLPPR.N	BS3	139	165	7	2	4.78123	2	1	105818
sp|P38606|VATA_HUMAN - sp|P38606|VATA_HUMAN	ATP6V1A - ATP6V1A	K.KLAQR.K - K.ITLEVAKLIK.D	BS3	438	513	1	7	3.2046	1	1	909478
sp|P38606|VATA_HUMAN - sp|P38606|VATA_HUMAN	ATP6V1A - ATP6V1A	K.KLAQR.K - K.LIKDDFLQQNGYTPYDR.F	BS3	438	516	1	3	2.84242	2	1	17852870
sp|P38606|VATA_HUMAN - sp|P38606|VATA_HUMAN	ATP6V1A - ATP6V1A	K.HFPSVNWLISYSKYMR.A - K.AKEILQEEEDLAEIVQLVGK.A	BS3	456	480	13	2	4.59085	3	2	17405722
sp|P38606|VATA_HUMAN - sp|P38606|VATA_HUMAN	ATP6V1A - ATP6V1A	R.EHMGDILYKLSSMK.F - K.FKDPLK#DGEAK.I	BS3	580	587	9	2	4.84907	4	2	2.05318e+06
sp|P38606|VATA_HUMAN - sp|P38606|VATA_HUMAN	ATP6V1A - ATP6V1A	R.EHMGDILYKLSSMK.F - K.DGEAKIK.S	BS3	580	596	9	5	4.24861	4	1	27961474
sp|P38606|VATA_HUMAN - sp|P38606|VATA_HUMAN	ATP6V1A - ATP6V1A	K.FKDPLK.D - K.DGEAKIK.S	BS3	587	596	2	5	4.37361	4	1	875144
sp|P38606|VATA_HUMAN - sp|Q8TDJ6|DMXL2_HUMAN	ATP6V1A - DMXL2	+.M}DFSKLPK.I - R.KAALK.N	BS3	5	1706	5	1	3.24309	1	1	7.92979e+06
sp|P38606|VATA_HUMAN - sp|Q8TDJ6|DMXL2_HUMAN	ATP6V1A - DMXL2	K.WDFTPCKNLR.V - R.ALDTLLEQTPKEDDEHQVIIK.S	BS3	139	1821	7	11	3.40855	1	1	3532672
sp|P38606|VATA_HUMAN - sp|Q8TDJ6|DMXL2_HUMAN	ATP6V1A - DMXL2	R.QVRPVTEKLPANHPLLTGQR.V - K.NAFSLLGKQR.F	BS3	220	1718	8	8	4.4826	2	1	2.37861e+06
sp|P38606|VATA_HUMAN - sp|Q8TDJ6|DMXL2_HUMAN	ATP6V1A - DMXL2	R.VKCLGNPER.E - K.NAFSLLGKQR.F	BS3	393	1718	2	8	4.12813	2	1	2250909
sp|P38606|VATA_HUMAN - sp|Q9Y5K8|VATD_HUMAN	ATP6V1A - ATP6V1D	R.QVRPVTEKLPANHPLLTGQR.V - R.AAGEVLEPANLLAEEKDEDLLFE.-	BS3	220	240	8	16	2.95934	3	1	4.16406e+06
sp|P38606|VATA_HUMAN - sp|Q9Y5K8|VATD_HUMAN	ATP6V1A - ATP6V1D	K.KLAQR.K - +.S}GKDRIEIFPSR.M	BS3	438	4	1	3	3.16143	1	1	729130
sp|P38606|VATA_HUMAN - sp|Q9Y5K8|VATD_HUMAN	ATP6V1A - ATP6V1D	K.ASLAETDKITLEVAK.L - K.K#KSDALTLR.F	BS3	506	36	8	2	3.89926	5	2	4.05799e+06
sp|P38606|VATA_HUMAN - sp|Q9Y5K8|VATD_HUMAN	ATP6V1A - ATP6V1D	R.AVETTAQSDNKITWSIIR.E - K.KSDALTLR.F	BS3	564	36	11	1	3.02439	3	1	283506
sp|P40227|TCPZ_HUMAN - sp|P40227|TCPZ_HUMAN	CCT6A - CCT6A	K.TLNPKAEVAR.A - R.AGMSSLKG.-	BS3	10	530	5	7	3.49175	1	1	9372480
sp|P40227|TCPZ_HUMAN - sp|P40227|TCPZ_HUMAN	CCT6A - CCT6A	K.EKALQFLEEVK.V - K.PSVKGR.A	BS3	129	430	2	4	4.04927	4	1	1.08686e+06
sp|P40227|TCPZ_HUMAN - sp|P40227|TCPZ_HUMAN	CCT6A - CCT6A	R.EKLVK#AER.K - R.KFIEDR.V	BS3	258	265	2	1	4.01853	1	1	6.10996e+06
sp|P40227|TCPZ_HUMAN - sp|P40227|TCPZ_HUMAN	CCT6A - CCT6A	K.LVKAER.K - R.KFIEDR.V	BS3	261	265	3	1	4.28197	3	1	285299
sp|P40227|TCPZ_HUMAN - sp|P40227|TCPZ_HUMAN	CCT6A - CCT6A	R.KFIEDR.V - K.KIIELK#R.K	BS3	265	273	1	1	3.24711	1	1	236135
sp|P40227|TCPZ_HUMAN - sp|P40227|TCPZ_HUMAN	CCT6A - CCT6A	R.VKK#IIELK.R - R.KVCGDSDK.G	BS3	272	280	2	1	3.77467	1	1	582203
sp|P40227|TCPZ_HUMAN - sp|P40227|TCPZ_HUMAN	CCT6A - CCT6A	K.KIIELKR.K - R.KVCGDSDK.G	BS3	273	280	1	1	4.92091	6	4	3.11652e+06
sp|P40227|TCPZ_HUMAN - sp|P49368|TCPG_HUMAN	CCT6A - CCT3	+.A}AVKTLNPK.A - +.M}MGHRPVLVLSQNTKR.E	BS3	5	15	4	15	3.37675	1	1	3.06216e+06
sp|P40227|TCPZ_HUMAN - sp|P49368|TCPG_HUMAN	CCT6A - CCT3	+.A}AVKTLNPK.A - R.KVQSGNINAAK.T	BS3	5	21	4	1	4.78746	4	2	12078715
sp|P40227|TCPZ_HUMAN - sp|P49368|TCPG_HUMAN	CCT6A - CCT3	+.A}AVKTLNPK.A - K.VQSGNINAAKTIADIIR.T	BS3	5	31	4	10	3.86967	1	1	2.03946e+06
sp|P40227|TCPZ_HUMAN - sp|P49368|TCPG_HUMAN	CCT6A - CCT3	+.A}AVKTLNPK.A - R.EIQVQHPAAKSMIEISR.T	BS3	5	78	4	10	3.91401	2	1	687753
sp|P40227|TCPZ_HUMAN - sp|P49368|TCPG_HUMAN	CCT6A - CCT3	+.A}AVKTLNPK.A - K.K#KGDDQSR.Q	BS3	5	529	4	2	3.57237	1	1	143217
sp|P40227|TCPZ_HUMAN - sp|P49368|TCPG_HUMAN	CCT6A - CCT3	K.TLNPKAEVAR.A - R.KVQSGNINAAK.T	BS3	10	21	5	1	4.52232	5	1	794494
sp|P40227|TCPZ_HUMAN - sp|P49368|TCPG_HUMAN	CCT6A - CCT3	K.PSVKGR.A - R.TCLGPKSMMK.M	BS3	430	44	4	6	2.7359	1	1	1.36994e+06
sp|P40227|TCPZ_HUMAN - sp|P49368|TCPG_HUMAN	CCT6A - CCT3	R.AGMSSLKG.- - R.KVQSGNINAAK.T	BS3	530	21	7	1	4.2347	2	1	683760
sp|P40227|TCPZ_HUMAN - sp|P49368|TCPG_HUMAN	CCT6A - CCT3	R.AGMSSLKG.- - R.EIQVQHPAAKSMIEISR.T	BS3	530	78	7	10	3.89452	3	2	12204919
sp|P40227|TCPZ_HUMAN - sp|P49368|TCPG_HUMAN	CCT6A - CCT3	R.AGMSSLKG.- - R.VEKIPGGIIEDSCVLR.G	BS3	530	203	7	3	3.46408	1	1	8256989
sp|P40227|TCPZ_HUMAN - sp|P49368|TCPG_HUMAN	CCT6A - CCT3	R.AGMSSLKG.- - R.GASKEILSEVER.N	BS3	530	381	7	4	4.38452	3	2	15106630
sp|P40227|TCPZ_HUMAN - sp|P50990|TCPQ_HUMAN	CCT6A - CCT8	+.A}AVKTLNPK.A - K.EGAKHFSGLEEAVYR.N	BS3	5	20	4	4	4.12521	2	1	338724
sp|P40227|TCPZ_HUMAN - sp|P50990|TCPQ_HUMAN	CCT6A - CCT8	+.A}AVKTLNPK.A - K.KFAEAFEAIPR.A	BS3	5	440	4	1	4.41991	1	1	2.26148e+06
sp|P40227|TCPZ_HUMAN - sp|P50990|TCPQ_HUMAN	CCT6A - CCT8	K.TLNPKAEVAR.A - K.EGAKHFSGLEEAVYR.N	BS3	10	20	5	4	3.29896	1	1	1.0716e+06
sp|P40227|TCPZ_HUMAN - sp|P50990|TCPQ_HUMAN	CCT6A - CCT8	K.HKSETDTSLIR.G - R.AVDDGVNTFKVLTR.D	BS3	199	400	2	10	3.41403	2	1	8828074
sp|P40227|TCPZ_HUMAN - sp|P50990|TCPQ_HUMAN	CCT6A - CCT8	R.AGMSSLKG.- - +.A}LHVPKAPGFAQMLK.E	BS3	530	7	7	6	3.34735	1	1	1.42521e+06
sp|P40227|TCPZ_HUMAN - sp|P50990|TCPQ_HUMAN	CCT6A - CCT8	R.AGMSSLKG.- - K.PAGGPKPPSGK#K.D	BS3	530	534	7	6	2.87624	1	1	230011
sp|P40227|TCPZ_HUMAN - sp|Q8TDJ6|DMXL2_HUMAN	CCT6A - DMXL2	+.A}AVKTLNPK.A - R.LFSCGADGTLKTR.V	BS3	5	3018	4	11	3.20843	1	1	1.23887e+06
sp|P40227|TCPZ_HUMAN - sp|Q8TDJ6|DMXL2_HUMAN	CCT6A - DMXL2	R.AGMSSLKG.- - R.NKAMLEPENTPFK.S	BS3	530	2591	7	2	4.321	1	1	3.38551e+06
sp|P40227|TCPZ_HUMAN - sp|Q8TDJ6|DMXL2_HUMAN	CCT6A - DMXL2	R.AGMSSLKG.- - R.DSSAFPVKR.L	BS3	530	2612	7	8	2.95317	1	1	1.34566e+06
sp|P40227|TCPZ_HUMAN - sp|Q8TDJ6|DMXL2_HUMAN	CCT6A - DMXL2	R.AGMSSLKG.- - R.YIFTKK#R.K	BS3	530	2635	7	5	2.80115	1	1	144175
sp|P40227|TCPZ_HUMAN - sp|Q8TDJ6|DMXL2_HUMAN	CCT6A - DMXL2	R.AGMSSLKG.- - R.LFSCGADGTLKTR.V	BS3	530	3018	7	11	3.22033	1	1	2.73393e+06
sp|P41252|SYIC_HUMAN - sp|P41252|SYIC_HUMAN	IARS1 - IARS1	K.DADKSIIR.T - R.TLKEQGR.L	BS3	375	382	4	3	3.97283	2	1	1.51383e+06
sp|P41252|SYIC_HUMAN - sp|P41252|SYIC_HUMAN	IARS1 - IARS1	R.KVTLSTDK.N - K.NKYGIR.L	BS3	878	887	1	2	3.48963	2	1	1.11108e+06
sp|P48643|TCPE_HUMAN - sp|P48643|TCPE_HUMAN	CCT5 - CCT5	K.VEGKVGGR.L - R.LEDTKLIK.G	BS3	214	223	4	5	4.31667	2	1	2.07992e+06
sp|P48643|TCPE_HUMAN - sp|P48643|TCPE_HUMAN	CCT5 - CCT5	K.VEGKVGGR.L - K.M*IIEEAKR.S	BS3	214	399	4	7	3.26246	3	2	777966
sp|P48643|TCPE_HUMAN - sp|P48643|TCPE_HUMAN	CCT5 - CCT5	R.LEDTKLIK.G - K.KVEDAK.I	BS3	223	242	5	1	3.95642	2	1	4964189
sp|P48643|TCPE_HUMAN - sp|P48643|TCPE_HUMAN	CCT5 - CCT5	K.LIKGVIVDK.D - K.KVEDAK.I	BS3	226	242	3	1	3.7611	2	1	876058
sp|P48643|TCPE_HUMAN - sp|P48643|TCPE_HUMAN	CCT5 - CCT5	K.KVEDAK.I - K.DKMLVIEQCK.N	BS3	242	370	1	2	3.26087	1	1	1.04167e+06
sp|P48643|TCPE_HUMAN - sp|P48643|TCPE_HUMAN	CCT5 - CCT5	K.LGFAGLVQEISFGTTKDK.M - R.GGNKMIIEEAK.R	BS3	368	392	16	4	3.40224	1	1	716915
sp|P48643|TCPE_HUMAN - sp|P50991|TCPD_HUMAN	CCT5 - CCT4	K.SHIMAAKAVANTMR.T - R.GKGAYQDR.D	BS3	42	21	7	2	5.32506	3	2	948782
sp|P48643|TCPE_HUMAN - sp|P50991|TCPD_HUMAN	CCT5 - CCT4	K.IDDIRKPGESEE.- - +.PENVAPR.S	BS3	535	2	6	1	3.72647	2	1	430908
sp|P48643|TCPE_HUMAN - sp|P78371|TCPB_HUMAN	CCT5 - CCT2	K.MMVDKDGDVTVTNDGATILSMMDVDHQIAK.L - R.VDNIIKAAPR.K	BS3	64	522	5	6	3.68553	1	1	1.20976e+06
sp|P48643|TCPE_HUMAN - sp|P78371|TCPB_HUMAN	CCT5 - CCT2	R.GGNKMIIEEAK.R - K.NIGVDNPAAKVLVDMSR.V	BS3	392	82	4	10	2.87831	1	1	3.07516e+06
sp|P48643|TCPE_HUMAN - sp|P78371|TCPB_HUMAN	CCT5 - CCT2	R.KPGESEE.- - R.KRVPDHHPC.-	BS3	535	527	1	1	3.67092	1	1	2.23504e+06
sp|P48643|TCPE_HUMAN - sp|Q99832|TCPH_HUMAN	CCT5 - CCT7	R.GGNKMIIEEAK.R - K.AEKDNAEIR.V	BS3	392	250	4	3	4.43917	1	1	614585
sp|P48643|TCPE_HUMAN - sp|Q99832|TCPH_HUMAN	CCT5 - CCT7	K.MIIEEAKR.S - K.AEKDNAEIR.V	BS3	399	250	7	3	4.42439	1	1	1198579
sp|P48643|TCPE_HUMAN - sp|Q99832|TCPH_HUMAN	CCT5 - CCT7	R.KPGESEE.- - R.GKATISNDGATILK.L	BS3	535	55	1	2	3.2397	1	1	361942
sp|P49327|FAS_HUMAN - sp|P49327|FAS_HUMAN	FASN - FASN	R.VFTTVGSAEKR.A - R.YMAQGKHIGK.V	BS3	1704	1847	10	6	2.81992	1	1	2815227
sp|P49368|TCPG_HUMAN - sp|P49368|TCPG_HUMAN	CCT3 - CCT3	+.M}MGHRPVLVLSQNTKR.E - R.KVQSGNINAAK.T	BS3	15	21	15	1	4.05956	7	2	296457
sp|P49368|TCPG_HUMAN - sp|P49368|TCPG_HUMAN	CCT3 - CCT3	R.EIQVQHPAAKSMIEISR.T - K.KGDDQSR.Q	BS3	78	529	10	1	3.27099	1	1	870197
sp|P49368|TCPG_HUMAN - sp|P49368|TCPG_HUMAN	CCT3 - CCT3	R.KALDDMISTLK.K - R.NVLLDPQLVPGGGASEMAVAHALTEKSK.A	BS3	128	425	1	26	3.85713	1	1	10630383
sp|P49368|TCPG_HUMAN - sp|P49368|TCPG_HUMAN	CCT3 - CCT3	K.ALDDMISTLKK.I - R.KEIDIK.K	BS3	138	191	10	1	3.32727	1	1	1.85958e+06
sp|P49368|TCPG_HUMAN - sp|P49368|TCPG_HUMAN	CCT3 - CCT3	K.ALDDMISTLKK.I - K.LQTYKTAVETAVLLLR.I	BS3	138	507	10	5	2.96564	1	1	1.8648e+06
sp|P49368|TCPG_HUMAN - sp|P49368|TCPG_HUMAN	CCT3 - CCT3	R.KEIDIK.K - K.DPKACTILLR.G	BS3	191	370	1	3	3.31173	1	1	168386
sp|P49368|TCPG_HUMAN - sp|P49368|TCPG_HUMAN	CCT3 - CCT3	K.EIDIKK.Y - R.KTDNNR.I	BS3	196	317	5	1	3.48185	3	2	498344
sp|P49368|TCPG_HUMAN - sp|P49368|TCPG_HUMAN	CCT3 - CCT3	R.VEKIPGGIIEDSCVLR.G - R.GASKEILSEVER.N	BS3	203	381	3	4	4.04334	3	1	25029830
sp|P49368|TCPG_HUMAN - sp|P49368|TCPG_HUMAN	CCT3 - CCT3	R.GVMINKDVTHPR.M - R.KTDNNR.I	BS3	222	317	6	1	3.47574	1	1	3.62941e+06
sp|P49368|TCPG_HUMAN - sp|P49368|TCPG_HUMAN	CCT3 - CCT3	R.GVMINKDVTHPR.M - R.GASKEILSEVER.N	BS3	222	381	6	4	4.2481	5	1	6539700
sp|P49368|TCPG_HUMAN - sp|P49368|TCPG_HUMAN	CCT3 - CCT3	R.YIKNPR.I - K.DPKACTILLR.G	BS3	234	370	3	3	3.16775	1	1	591267
sp|P49368|TCPG_HUMAN - sp|P49368|TCPG_HUMAN	CCT3 - CCT3	R.KTDNNR.I - R.GASKEILSEVER.N	BS3	317	381	1	4	3.0454	2	1	1.51554e+06
sp|P49368|TCPG_HUMAN - sp|P49368|TCPG_HUMAN	CCT3 - CCT3	R.IDDIVSGHKK.K - K.KGDDQSR.Q	BS3	527	529	9	1	3.99526	1	1	11703785
sp|P49368|TCPG_HUMAN - sp|P50990|TCPQ_HUMAN	CCT3 - CCT8	R.KVQSGNINAAK.T - +.A}LHVPKAPGFAQMLK.E	BS3	21	7	1	6	3.23831	1	1	2.25798e+06
sp|P49368|TCPG_HUMAN - sp|P50990|TCPQ_HUMAN	CCT3 - CCT8	R.KVQSGNINAAK.T - +.A}LHVPK#APGFAQMLKEGAK.H	BS3	21	16	1	15	3.10865	1	1	1.06591e+06
sp|P49368|TCPG_HUMAN - sp|P50990|TCPQ_HUMAN	CCT3 - CCT8	R.KVQSGNINAAK.T - K.EGAKHFSGLEEAVYR.N	BS3	21	20	1	4	2.7447	1	1	1.66557e+06
sp|P49368|TCPG_HUMAN - sp|P50991|TCPD_HUMAN	CCT3 - CCT4	K.KGDDQSR.Q - K.MIQDGKGDVTITNDGATILK.Q	BS3	529	65	1	6	3.98652	1	1	2.20764e+06
sp|P49368|TCPG_HUMAN - sp|Q8TDJ6|DMXL2_HUMAN	CCT3 - DMXL2	R.YIKNPR.I - R.DPDAGEGTKR.H	BS3	234	1392	3	9	3.51791	2	1	218762
sp|P50990|TCPQ_HUMAN - sp|P50990|TCPQ_HUMAN	CCT8 - CCT8	R.LNSKWDLR.R - R.RLCKTVGATALPR.L	BS3	318	326	4	4	4.21506	5	2	1.22559e+06
sp|P50990|TCPQ_HUMAN - sp|Q99832|TCPH_HUMAN	CCT8 - CCT7	K.KETEGDVTSVK.D - R.YNFFTGCPKAK.T	BS3	225	366	1	9	4.27739	1	1	453523
sp|P50991|TCPD_HUMAN - sp|P50991|TCPD_HUMAN	CCT4 - CCT4	+.PENVAPR.S - R.GKGAYQDR.D	BS3	2	21	1	2	4.6611	3	2	957432
sp|P50991|TCPD_HUMAN - sp|P50991|TCPD_HUMAN	CCT4 - CCT4	+.PENVAPR.S - R.FSNISAAKAVADAIR.T	BS3	2	42	1	8	3.88175	1	1	10435816
sp|P50991|TCPD_HUMAN - sp|P50991|TCPD_HUMAN	CCT4 - CCT4	R.GKGAYQDR.D - R.GKGAYQDR.D	BS3	21	21	2	2	5.3575	1	1	2246613
sp|P50991|TCPD_HUMAN - sp|P50991|TCPD_HUMAN	CCT4 - CCT4	R.GKGAYQDRDK.P - R.DKPAQIR.F	BS3	21	29	2	2	4.09293	3	2	838212
sp|P50991|TCPD_HUMAN - sp|P50991|TCPD_HUMAN	CCT4 - CCT4	R.GKGAYQDR.D - R.FSNISAAKAVADAIR.T	BS3	21	42	2	8	3.79565	2	1	9942511
sp|P50991|TCPD_HUMAN - sp|P50991|TCPD_HUMAN	CCT4 - CCT4	R.GKGAYQDR.D - K.LLQKGIHPTIISESFQK.A	BS3	21	126	2	4	4.34179	1	1	773455
sp|P50991|TCPD_HUMAN - sp|P50991|TCPD_HUMAN	CCT4 - CCT4	R.DKPAQIR.F - R.FSNISAAKAVADAIR.T	BS3	29	42	2	8	3.96218	2	1	4.95069e+06
sp|P50991|TCPD_HUMAN - sp|P50991|TCPD_HUMAN	CCT4 - CCT4	K.ALEKGIEILTDMSRPVELSDR.E - R.HAQGEKTAGINVR.K	BS3	143	489	4	6	3.45892	2	1	6655273
sp|P50991|TCPD_HUMAN - sp|P50991|TCPD_HUMAN	CCT4 - CCT4	K.KLGGTIDDCELVEGLVLTQK.V - R.GSNKLVIEEAER.S	BS3	213	395	1	4	4.26583	3	1	3.68572e+06
sp|P50991|TCPD_HUMAN - sp|P78371|TCPB_HUMAN	CCT4 - CCT2	+.PENVAPR.S - K.NIGVDNPAAKVLVDMSR.V	BS3	2	82	1	10	3.29249	2	1	1.99853e+06
sp|P50991|TCPD_HUMAN - sp|P78371|TCPB_HUMAN	CCT4 - CCT2	+.PENVAPR.S - R.EAESLIAKK.I	BS3	2	119	1	8	3.35034	1	1	1.53008e+06
sp|P50991|TCPD_HUMAN - sp|P78371|TCPB_HUMAN	CCT4 - CCT2	+.PENVAPR.S - K.KIHPQTIIAGWR.E	BS3	2	120	1	1	3.37759	2	1	1.84806e+06
sp|P50991|TCPD_HUMAN - sp|P78371|TCPB_HUMAN	CCT4 - CCT2	+.PENVAPR.S - R.VDNIIKAAPR.K	BS3	2	522	1	6	4.07637	2	1	21558730
sp|P50991|TCPD_HUMAN - sp|P78371|TCPB_HUMAN	CCT4 - CCT2	R.GKGAYQDR.D - +.A}SLSLAPVNIFKAGADEER.A	BS3	21	13	2	12	3.41341	1	1	1.16888e+06
sp|P50991|TCPD_HUMAN - sp|P78371|TCPB_HUMAN	CCT4 - CCT2	R.GKGAYQDR.D - K.STLGPKGMDK.I	BS3	21	46	2	6	3.51102	1	1	284481
sp|P50991|TCPD_HUMAN - sp|P78371|TCPB_HUMAN	CCT4 - CCT2	R.GKGAYQDR.D - K.NIGVDNPAAKVLVDMSR.V	BS3	21	82	2	10	4.00431	1	1	1.24531e+06
sp|P50991|TCPD_HUMAN - sp|P78371|TCPB_HUMAN	CCT4 - CCT2	R.GKGAYQDRDK.P - R.EAESLIAKK.I	BS3	21	119	2	8	4.35507	4	2	1.97053e+06
sp|P50991|TCPD_HUMAN - sp|P78371|TCPB_HUMAN	CCT4 - CCT2	R.GKGAYQDR.D - K.KIHPQTIIAGWR.E	BS3	21	120	2	1	2.77312	1	1	780768
sp|P50991|TCPD_HUMAN - sp|P78371|TCPB_HUMAN	CCT4 - CCT2	R.GKGAYQDR.D - R.VDNIIKAAPR.K	BS3	21	522	2	6	4.26111	7	2	60285540
sp|P50991|TCPD_HUMAN - sp|P78371|TCPB_HUMAN	CCT4 - CCT2	R.DKPAQIR.F - +.A}SLSLAPVNIFKAGADEER.A	BS3	29	13	2	12	3.49369	1	1	1.15434e+06
sp|P50991|TCPD_HUMAN - sp|P78371|TCPB_HUMAN	CCT4 - CCT2	R.DKPAQIR.F - R.EAESLIAKK.I	BS3	29	119	2	8	3.97454	1	1	8696601
sp|P50991|TCPD_HUMAN - sp|P78371|TCPB_HUMAN	CCT4 - CCT2	R.DKPAQIR.F - K.KIHPQTIIAGWR.E	BS3	29	120	2	1	3.26567	2	1	1.40866e+06
sp|P50991|TCPD_HUMAN - sp|P78371|TCPB_HUMAN	CCT4 - CCT2	K.GIHPTIISESFQKALEK.G - K.STLGPKGMDK.I	BS3	139	46	13	6	3.30858	1	1	2.54494e+06
sp|P50991|TCPD_HUMAN - sp|P78371|TCPB_HUMAN	CCT4 - CCT2	R.ETLLNSATTSLNSKVVSQYSSLLSPMSVNAVMK.V - K.STLGPKGMDK.I	BS3	174	46	14	6	2.86458	1	1	4.23654e+06
sp|P50991|TCPD_HUMAN - sp|P78371|TCPB_HUMAN	CCT4 - CCT2	R.KGGISNILEELVVQPLLVSVSALTLATETVR.S - K.STLGPKGMDK.I	BS3	497	46	1	6	2.90753	1	1	590017
sp|P50991|TCPD_HUMAN - sp|Q8TDJ6|DMXL2_HUMAN	CCT4 - DMXL2	+.PENVAPR.S - R.NKAMLEPENTPFK.S	BS3	2	2591	1	2	3.65764	1	1	64872.2
sp|P50991|TCPD_HUMAN - sp|Q8TDJ6|DMXL2_HUMAN	CCT4 - DMXL2	+.PENVAPR.S - R.ESKSSDDVDYR.G	BS3	2	2710	1	3	3.56565	1	1	257687
sp|P50991|TCPD_HUMAN - sp|Q8TDJ6|DMXL2_HUMAN	CCT4 - DMXL2	+.PENVAPR.S - R.LFSCGADGTLKTR.V	BS3	2	3018	1	11	3.1301	1	1	1.93085e+06
sp|P50991|TCPD_HUMAN - sp|Q8TDJ6|DMXL2_HUMAN	CCT4 - DMXL2	R.GKGAYQDR.D - R.NLHNVKR.M	BS3	21	2767	2	6	4.29292	1	1	3.42413e+06
sp|P50991|TCPD_HUMAN - sp|Q99832|TCPH_HUMAN	CCT4 - CCT7	+.PENVAPR.S - K.QVKPYVEEGLHPQIIIR.A	BS3	2	109	1	3	3.60287	1	1	1.1473e+06
sp|P51665|PSMD7_HUMAN - sp|Q99460|PSMD1_HUMAN	PSMD7 - PSMD1	R.DIKDTTVGTLSQR.I - R.DKDPILR.R	BS3	180	574	3	2	3.71263	2	1	2.77292e+06
sp|P52732|KIF11_HUMAN - sp|P52732|KIF11_HUMAN	KIF11 - KIF11	R.KASAHSIVECDPVR.K - R.SGAVDKR.A	BS3	34	280	1	6	4.36604	2	1	5230588
sp|P52732|KIF11_HUMAN - sp|P52732|KIF11_HUMAN	KIF11 - KIF11	R.TGGLADKSSR.K - R.SGAVDKR.A	BS3	60	280	7	6	4.00871	1	1	1.87405e+06
sp|P52732|KIF11_HUMAN - sp|P52732|KIF11_HUMAN	KIF11 - KIF11	K.IGKLNLVDLAGSENIGR.S - R.ESKLTR.I	BS3	260	315	3	3	3.01701	1	1	2.42951e+06
sp|P52732|KIF11_HUMAN - sp|P52732|KIF11_HUMAN	KIF11 - KIF11	R.SGAVDKR.A - R.EKNGVYISEENFR.V	BS3	280	395	6	2	3.08405	1	1	3.05221e+06
sp|P52732|KIF11_HUMAN - sp|Q13464|ROCK1_HUMAN	KIF11 - ROCK1	K.KSHGKDK.E - K.K#LKEER.E	BS3	1020	721	5	3	2.73451	1	1	343961
sp|P55072|TERA_HUMAN - sp|P55072|TERA_HUMAN	VCP - VCP	R.KGDIFLVR.G - R.IVSQLLTLMDGLKQR.A	BS3	148	336	1	13	4.01951	1	1	280137
sp|P55072|TERA_HUMAN - sp|P55072|TERA_HUMAN	VCP - VCP	R.KQLAQIK.E - R.EIFDKAR.Q	BS3	211	565	1	5	3.77528	2	1	612666
sp|P55072|TERA_HUMAN - sp|P55072|TERA_HUMAN	VCP - VCP	K.AIGVKPPR.G - R.IVSQLLTLMDGLKQR.A	BS3	236	336	5	13	2.70064	1	1	497543
sp|P55072|TERA_HUMAN - sp|P55072|TERA_HUMAN	VCP - VCP	R.LDQLIYIPLPDEKSR.V - R.VAILKANLR.K	BS3	651	658	13	5	2.63356	1	1	7.23143e+06
sp|P55884|EIF3B_HUMAN - sp|P55884|EIF3B_HUMAN	EIF3B - EIF3B	K.QPFKDLGNLR.Y - K.FKQIQR.F	BS3	288	366	4	2	3.24968	3	1	5438078
sp|P55884|EIF3B_HUMAN - sp|P55884|EIF3B_HUMAN	EIF3B - EIF3B	R.TSIFWNDVKDPVSIEER.A - R.LLQKNNK.D	BS3	324	693	9	4	3.35139	1	1	16842374
sp|P55884|EIF3B_HUMAN - sp|P55884|EIF3B_HUMAN	EIF3B - EIF3B	R.TSIFWNDVKDPVSIEER.A - K.ASKELVER.R	BS3	324	744	9	3	2.75547	1	1	799069
sp|P55884|EIF3B_HUMAN - sp|P55884|EIF3B_HUMAN	EIF3B - EIF3B	R.LLQKNNK.D - K.ASKELVER.R	BS3	693	744	4	3	3.49948	2	1	1.12107e+06
sp|P55884|EIF3B_HUMAN - sp|P55884|EIF3B_HUMAN	EIF3B - EIF3B	K.IFEQKDR.L - K.ASKELVER.R	BS3	734	744	5	3	3.82951	1	1	360075
sp|P55884|EIF3B_HUMAN - sp|P60228|EIF3E_HUMAN	EIF3B - EIF3E	R.EKQVPVDVVEMK.E - R.TTVVAQLKQLQAETEPIVK.M	BS3	552	82	2	8	3.23391	1	1	65157.8
sp|P55884|EIF3B_HUMAN - sp|Q13347|EIF3I_HUMAN	EIF3B - EIF3I	R.LLQKNNK.D - R.IGKFEAR.F	BS3	693	264	4	3	3.97096	2	1	3173905
sp|P55884|EIF3B_HUMAN - sp|Q14152|EIF3A_HUMAN	EIF3B - EIF3A	R.TPKGTQGVVTNFEIFR.M - R.EKEELEQR.E	BS3	535	591	3	2	3.86106	1	1	2.21402e+06
sp|P55884|EIF3B_HUMAN - sp|Q14152|EIF3A_HUMAN	EIF3B - EIF3A	R.EKQVPVDVVEMK.E - R.EAELQKVR.K	BS3	552	603	2	6	4.09814	1	1	1.11171e+06
sp|P55884|EIF3B_HUMAN - sp|Q14152|EIF3A_HUMAN	EIF3B - EIF3A	R.EKQVPVDVVEMK.E - R.KAEEER.L	BS3	552	606	2	1	3.44	1	1	349232
sp|P55884|EIF3B_HUMAN - sp|Q14152|EIF3A_HUMAN	EIF3B - EIF3A	R.EKQVPVDVVEMK.E - R.AEKDR.E	BS3	552	1360	2	3	2.96134	1	1	145221
sp|P55884|EIF3B_HUMAN - sp|Q14152|EIF3A_HUMAN	EIF3B - EIF3A	R.EKQVPVDVVEMK.E - R.TKNETDEDGWTTVR.R	BS3	552	1369	2	2	4.33399	1	1	686160
sp|P55884|EIF3B_HUMAN - sp|Q14152|EIF3A_HUMAN	EIF3B - EIF3A	R.LLQKNNK.D - R.LEQIKK.T	BS3	693	644	4	5	3.48671	1	1	380053
sp|P55884|EIF3B_HUMAN - sp|Q14152|EIF3A_HUMAN	EIF3B - EIF3A	R.LSQSKASK.E - R.LKNQEK.K	BS3	741	689	5	2	4.06679	1	1	881455
sp|P60228|EIF3E_HUMAN - sp|Q14152|EIF3A_HUMAN	EIF3E - EIF3A	R.TTVVAQLKQLQAETEPIVK.M - R.KGPEADSEWR.R	BS3	82	901	8	1	4.14249	1	1	751771
sp|P60228|EIF3E_HUMAN - sp|Q9Y262|EIF3L_HUMAN	EIF3E - EIF3L	K.TKSLSFR.S - R.TKSMFQR.T	BS3	409	347	2	2	3.70925	2	2	14800645
sp|P60228|EIF3E_HUMAN - sp|Q9Y262|EIF3L_HUMAN	EIF3E - EIF3L	K.TKSLSFR.S - R.EKYGDK.M	BS3	409	393	2	2	3.17146	2	2	1087056
sp|P60228|EIF3E_HUMAN - sp|Q9Y262|EIF3L_HUMAN	EIF3E - EIF3L	K.TKSLSFR.S - K.DM*IHIADTKVAR.R	BS3	409	534	2	9	3.82225	1	1	782420
sp|P60228|EIF3E_HUMAN - sp|Q9Y262|EIF3L_HUMAN	EIF3E - EIF3L	R.SQMLAMNIEKK.L - R.TKSMFQR.T	BS3	424	347	10	2	3.44551	1	1	2468171
sp|P60228|EIF3E_HUMAN - sp|Q9Y262|EIF3L_HUMAN	EIF3E - EIF3L	K.KLNQNSR.S - K.VYEIQDIYENSWTKLTER.F	BS3	425	101	1	14	4.10929	1	1	841180
sp|P61247|RS3A_HUMAN - sp|P61247|RS3A_HUMAN	RPS3A - RPS3A	K.VVDPFSKK.D - R.TQGTKIASDGLK.G	BS3	27	56	7	5	3.0602	1	1	3.14237e+06
sp|P61247|RS3A_HUMAN - sp|P61247|RS3A_HUMAN	RPS3A - RPS3A	R.NIGKTLVTR.T - R.TQGTKIASDGLK.G	BS3	46	56	4	5	3.18232	2	1	577648
sp|P61247|RS3A_HUMAN - sp|P61247|RS3A_HUMAN	RPS3A - RPS3A	R.NIGKTLVTR.T - R.TQGTK#IASDGLKGR.V	BS3	46	63	4	12	3.71699	3	2	1374986
sp|P61247|RS3A_HUMAN - sp|P61247|RS3A_HUMAN	RPS3A - RPS3A	R.NIGKTLVTR.T - K.LITEDVQGKNCLTNFHGMDLTR.D	BS3	46	94	4	9	3.20113	1	1	586020
sp|P61247|RS3A_HUMAN - sp|P61247|RS3A_HUMAN	RPS3A - RPS3A	R.NIGKTLVTR.T - R.EVQTNDLKEVVNK.L	BS3	46	182	4	8	2.87148	1	1	2.66337e+06
sp|P61247|RS3A_HUMAN - sp|P61247|RS3A_HUMAN	RPS3A - RPS3A	R.TQGTKIASDGLK.G - K.LITEDVQGKNCLTNFHGMDLTR.D	BS3	56	94	5	9	4.12039	3	1	5.59133e+06
sp|P61247|RS3A_HUMAN - sp|P61247|RS3A_HUMAN	RPS3A - RPS3A	K.IASDGLKGR.V - K.PKFELGK.L	BS3	63	222	7	2	4.8023	3	2	6.14677e+06
sp|P62191|PRS4_HUMAN - sp|P62191|PRS4_HUMAN	PSMC1 - PSMC1	K.PLEEKQEEER.S - R.SKVDDLR.G	BS3	91	98	5	2	3.94263	1	1	2.13098e+06
sp|P62191|PRS4_HUMAN - sp|P62191|PRS4_HUMAN	PSMC1 - PSMC1	K.SKENVLYK.K - K.KQEGTPEGLYL.-	BS3	423	430	2	1	3.03704	1	1	5.73885e+06
sp|P62195|PRS8_HUMAN - sp|Q99460|PSMD1_HUMAN	PSMC5 - PSMD1	+.A}LDGPEQMELEEGKAGSGLR.Q - R.LEGIVNKMFQR.C	BS3	15	136	14	7	3.28679	1	1	2.74115e+06
sp|P62195|PRS8_HUMAN - sp|Q99460|PSMD1_HUMAN	PSMC5 - PSMD1	R.AMDKK.K - K.VINDKHDDVMAK.F	BS3	82	720	4	5	3.55252	2	2	1.31774e+06
sp|P62333|PRS10_HUMAN - sp|P62333|PRS10_HUMAN	PSMC6 - PSMC6	K.LLEHKEIDGR.L - R.LKELR.E	BS3	20	27	5	2	2.77955	2	1	1.17317e+06
sp|P62333|PRS10_HUMAN - sp|P62333|PRS10_HUMAN	PSMC6 - PSMC6	R.LKELR.E - R.EQLKELTK.Q	BS3	27	34	2	4	2.98817	1	1	9066534
sp|P62979|RS27A_HUMAN - sp|P62979|RS27A_HUMAN	RPS27A - RPS27A	+.MQIFVK.T - K.AKIQDK.E	BS3	1	29	1	2	4.92369	5	3	6.40126e+06
sp|P62979|RS27A_HUMAN - sp|P62979|RS27A_HUMAN	RPS27A - RPS27A	+.MQIFVK#TLTGK.T - R.TLSDYNIQKESTLHLVLR.L	BS3	1	63	1	9	4.47753	1	1	3.73923e+06
sp|P62979|RS27A_HUMAN - sp|P62979|RS27A_HUMAN	RPS27A - RPS27A	K.TLTGKTITLEVEPSDTIENVK.A - K.IQDKEGIPPDQQR.L	BS3	11	33	5	4	4.3799	1	1	5128644
sp|P62979|RS27A_HUMAN - sp|P62979|RS27A_HUMAN	RPS27A - RPS27A	K.IQDKEGIPPDQQR.L - R.LIFAGKQLEDGR.T	BS3	33	48	4	6	3.28971	1	1	893432
sp|P62979|RS27A_HUMAN - sp|P62979|RS27A_HUMAN	RPS27A - RPS27A	R.LIFAGKQLEDGR.T - R.TLSDYNIQKESTLHLVLR.L	BS3	48	63	6	9	3.05021	1	1	653827
sp|P62979|RS27A_HUMAN - sp|Q9Y4E6|WDR7_HUMAN	RPS27A - WDR7	R.LIFAGKQLEDGR.T - R.GSPPTSSNIVQGQIKQVAAPVVSAR.S	BS3	48	948	6	15	3.11211	2	1	732034
sp|P67809|YBOX1_HUMAN - sp|P67809|YBOX1_HUMAN	YBX1 - YBX1	K.VIATKVLGTVK.W - K.KNNPR.K	BS3	58	93	5	1	3.30755	2	1	3.27317e+06
sp|P78371|TCPB_HUMAN - sp|P78371|TCPB_HUMAN	CCT2 - CCT2	+.A}SLSLAPVNIFKAGADEERAETAR.L - R.VDNIIKAAPR.K	BS3	13	522	12	6	4.63726	1	1	12412292
sp|P78371|TCPB_HUMAN - sp|P78371|TCPB_HUMAN	CCT2 - CCT2	K.NIGVDNPAAKVLVDMSR.V - R.VDNIIKAAPR.K	BS3	82	522	10	6	4.17295	6	2	3.79991e+06
sp|P78371|TCPB_HUMAN - sp|P78371|TCPB_HUMAN	CCT2 - CCT2	R.EAESLIAKK.I - R.EAESLIAKK.I	BS3	119	119	8	8	5.61793	1	1	4.06453e+06
sp|P78371|TCPB_HUMAN - sp|P78371|TCPB_HUMAN	CCT2 - CCT2	R.EAESLIAKK.I - K.EAVAMESYAKALR.M	BS3	119	441	8	10	3.17676	1	1	471710
sp|P78371|TCPB_HUMAN - sp|P78371|TCPB_HUMAN	CCT2 - CCT2	K.EKVER.I - R.ILKHGINCFINR.Q	BS3	278	284	2	3	3.43629	1	1	964174
sp|P78527|PRKDC_HUMAN - sp|P78527|PRKDC_HUMAN	PRKDC - PRKDC	R.KSLNSIEFR.E - K.NTCTSVYTKDR.A	BS3	71	117	1	9	2.90258	1	1	530448
sp|P78527|PRKDC_HUMAN - sp|P78527|PRKDC_HUMAN	PRKDC - PRKDC	K.ALKLNSNEAR.L - R.GKPLPEYHVR.I	BS3	3455	3710	3	2	2.76447	2	1	458674
sp|P78527|PRKDC_HUMAN - sp|Q8TDJ6|DMXL2_HUMAN	PRKDC - DMXL2	R.AAQKGFNK.V - R.QLIHTFQAHDSAIKALALDPYEEYFTTGSAEGNIK.V	BS3	824	2946	4	14	2.65506	1	1	11778931
sp|P78527|PRKDC_HUMAN - sp|Q9Y5K8|VATD_HUMAN	PRKDC - ATP6V1D	R.EKEIK.S - K.ILKEK.S	BS3	2755	213	2	3	2.86145	1	1	2.26046e+06
sp|Q01082|SPTB2_HUMAN - sp|Q01082|SPTB2_HUMAN	SPTBN1 - SPTBN1	K.TKVIESTQDLGNDLAGVMALQR.K - R.KLTGMER.D	BS3	976	997	2	1	3.51879	1	1	227915
sp|Q01082|SPTB2_HUMAN - sp|Q13813|SPTN1_HUMAN	SPTBN1 - SPTAN1	R.KLTGMER.D - R.LAALADQWQFLVQKSAEK.S	BS3	997	1646	1	14	2.96689	1	1	338362
sp|Q01082|SPTB2_HUMAN - sp|Q13813|SPTN1_HUMAN	SPTBN1 - SPTAN1	R.EIGQSVDEVEKLIK.R - R.EKLTVLSEER.A	BS3	2054	441	11	2	4.18264	1	1	473918
sp|Q01804|OTUD4_HUMAN - sp|Q01804|OTUD4_HUMAN	OTUD4 - OTUD4	R.AIVPPYSLCQTGEDLPKDK.N - K.DKNILR.F	BS3	694	696	17	2	2.82102	1	1	689405
sp|Q08211|DHX9_HUMAN - sp|Q08211|DHX9_HUMAN	DHX9 - DHX9	K.KEGETVEPYK.V - R.KILTTEGR.N	BS3	266	1011	1	1	3.18619	1	1	151042
sp|Q08211|DHX9_HUMAN - sp|Q08211|DHX9_HUMAN	DHX9 - DHX9	R.KLEAGIR.G - R.ILAKLPIEPR.F	BS3	497	857	1	4	3.3585	6	1	17781690
sp|Q08211|DHX9_HUMAN - sp|Q08211|DHX9_HUMAN	DHX9 - DHX9	R.FCEHKR.L - R.YGDGPRPPKMAR.Y	BS3	943	1163	5	9	3.22183	1	1	1.34155e+06
sp|Q12906|ILF3_HUMAN - sp|Q12906|ILF3_HUMAN	ILF3 - ILF3	K.EKPTTALLDK.V - R.EEMEKVLAGETLSVNDPPDVLDR.Q	BS3	119	182	2	5	3.39473	1	1	4606791
sp|Q13200|PSMD2_HUMAN - sp|Q13200|PSMD2_HUMAN	PSMD2 - PSMD2	R.DKAPVQPQQSPAAAPGGTDEK.P - K.PSGKER.R	BS3	8	31	2	4	2.80007	1	1	2.43091e+06
sp|Q13200|PSMD2_HUMAN - sp|Q13200|PSMD2_HUMAN	PSMD2 - PSMD2	K.EIYENMAPGENKR.F - R.ECLKYR.L	BS3	119	141	12	4	3.72394	2	1	2.57269e+06
sp|Q13200|PSMD2_HUMAN - sp|Q13200|PSMD2_HUMAN	PSMD2 - PSMD2	K.SETELKDTYAR.W - K.EKEEDK.D	BS3	551	625	6	2	3.54267	1	1	1481006
sp|Q13347|EIF3I_HUMAN - sp|Q13347|EIF3I_HUMAN	EIF3I - EIF3I	K.QLALLKTNSAVR.T - R.DPSQIDNNEPYMKIPCNDSK.I	BS3	91	141	6	13	3.42886	2	1	2.58092e+06
sp|Q13347|EIF3I_HUMAN - sp|Q13347|EIF3I_HUMAN	EIF3I - EIF3I	R.IGKFEAR.F - R.VKGHFGPINSVAFHPDGK.S	BS3	264	282	3	2	3.5171	5	1	11250464
sp|Q13464|ROCK1_HUMAN - sp|Q13464|ROCK1_HUMAN	ROCK1 - ROCK1	R.FEKMDNLLR.D - K.DTINKIR.D	BS3	13	65	3	5	3.96862	3	2	11595346
sp|Q13464|ROCK1_HUMAN - sp|Q13464|ROCK1_HUMAN	ROCK1 - ROCK1	K.DTINKIR.D - R.MKAEDYEVVK.V	BS3	65	72	5	2	4.03941	2	2	2.54664e+06
sp|Q13464|ROCK1_HUMAN - sp|Q13464|ROCK1_HUMAN	ROCK1 - ROCK1	K.DTINKIR.D - K.MNKEGMVR.C	BS3	65	225	5	3	4.12381	2	1	1166051
sp|Q13464|ROCK1_HUMAN - sp|Q13464|ROCK1_HUMAN	ROCK1 - ROCK1	R.KVYAMK.L - R.DVKPDNMLLDKSGHLK.L	BS3	100	208	1	11	4.25435	3	1	31709052
sp|Q13464|ROCK1_HUMAN - sp|Q13464|ROCK1_HUMAN	ROCK1 - ROCK1	K.DEMEQKCR.T - R.LEEANSMLTKDIEILR.R	BS3	452	950	6	10	4.17291	2	1	2.73064e+06
sp|Q13464|ROCK1_HUMAN - sp|Q13464|ROCK1_HUMAN	ROCK1 - ROCK1	K.KVSQNSQLANEK.L - R.ENLKK.I	BS3	528	876	1	4	2.9303	1	1	1.39042e+06
sp|Q13464|ROCK1_HUMAN - sp|Q13464|ROCK1_HUMAN	ROCK1 - ROCK1	K.VSQNSQLANEKLSQLQK.Q - K.ELKEEIEEK.N	BS3	539	864	11	3	3.0717	1	1	635539
sp|Q13464|ROCK1_HUMAN - sp|Q13464|ROCK1_HUMAN	ROCK1 - ROCK1	R.ITSLQEEVKHLK.H - K.HNLEKVEGER.K	BS3	639	647	9	5	2.7715	1	1	1.48816e+06
sp|Q13464|ROCK1_HUMAN - sp|Q13464|ROCK1_HUMAN	ROCK1 - ROCK1	K.NNLEIDLNYKLK.S - K.LKSLQQR.L	BS3	676	678	10	2	3.6094	1	1	1.17761e+06
sp|Q13464|ROCK1_HUMAN - sp|Q13464|ROCK1_HUMAN	ROCK1 - ROCK1	R.LEQEVNEHKVTK.A - R.LTDKHQSIEEAK.S	BS3	692	701	9	4	4.03017	1	1	812490
sp|Q13464|ROCK1_HUMAN - sp|Q13464|ROCK1_HUMAN	ROCK1 - ROCK1	K.NLTLQLEQESNKR.L - R.LLLQNELKTQAFEADNLK.G	BS3	782	791	12	8	2.77811	1	1	6336358
sp|Q13464|ROCK1_HUMAN - sp|Q13464|ROCK1_HUMAN	ROCK1 - ROCK1	R.ELQDQLEAEQYFSTLYKTQVK.E - K.ELKEEIEEK.N	BS3	857	864	17	3	3.08549	1	1	4.43863e+06
sp|Q13464|ROCK1_HUMAN - sp|Q13464|ROCK1_HUMAN	ROCK1 - ROCK1	K.EEIEEKNR.E - K.KIQELQNEK.E	BS3	870	877	6	1	4.6845	1	1	1.26111e+06
sp|Q13464|ROCK1_HUMAN - sp|Q13464|ROCK1_HUMAN	ROCK1 - ROCK1	K.KIQELQNEK.E - K.IQELQNEKETLATQLDLAETK.A	BS3	877	885	1	8	4.12874	5	1	1.58766e+06
sp|Q13464|ROCK1_HUMAN - sp|Q13464|ROCK1_HUMAN	ROCK1 - ROCK1	R.RENEELTEKMK.K - K.KAEEEYK.L	BS3	965	968	9	1	4.19775	2	1	2640119
sp|Q13464|ROCK1_HUMAN - sp|Q13464|ROCK1_HUMAN	ROCK1 - ROCK1	K.EEEISNLKAAFEK.N - K.AAFEKNINTER.T	BS3	985	990	8	5	4.98496	2	1	675090
sp|Q13464|ROCK1_HUMAN - sp|Q13464|ROCK1_HUMAN	ROCK1 - ROCK1	K.KANTQDLR.K - K.KANTQDLR.K	BS3	1021	1021	1	1	3.48125	1	1	45413.5
sp|Q13464|ROCK1_HUMAN - sp|Q13464|ROCK1_HUMAN	ROCK1 - ROCK1	K.EKENR.K - R.KLQLELNQER.E	BS3	1032	1036	2	1	3.70232	2	1	14153529
sp|Q13813|SPTN1_HUMAN - sp|Q13813|SPTN1_HUMAN	SPTAN1 - SPTAN1	R.DSDELKSWVNEK.M - K.KLLEATELK.G	BS3	586	662	6	1	3.46552	1	1	757863
sp|Q13813|SPTN1_HUMAN - sp|Q13813|SPTN1_HUMAN	SPTAN1 - SPTAN1	K.KGDILTLLNSTNK.D - R.QGFVPAAYVKK.L	BS3	990	1022	1	10	3.33238	2	1	1.72686e+06
sp|Q13813|SPTN1_HUMAN - sp|Q13813|SPTN1_HUMAN	SPTAN1 - SPTAN1	R.EAFLNTEDKGDSLDSVEALIK.K - R.LK#AQMIEKR.S	BS3	1473	1543	9	8	3.29579	1	1	296648
sp|Q13813|SPTN1_HUMAN - sp|Q13813|SPTN1_HUMAN	SPTAN1 - SPTAN1	K.ENSLKTDDYGR.D - R.HASLMKR.W	BS3	2000	2063	5	6	4.53944	1	1	642076
sp|Q13813|SPTN1_HUMAN - sp|Q13813|SPTN1_HUMAN	SPTAN1 - SPTAN1	K.IIKER.E - R.ELELQKEQR.R	BS3	2187	2195	3	6	3.58932	1	1	1629954
sp|Q13813|SPTN1_HUMAN - sp|Q13813|SPTN1_HUMAN	SPTAN1 - SPTAN1	R.ALSSEGKPYVTK#EELYQNLTR.E - K.PYVDGKGR.E	BS3	2421	2452	7	6	2.81389	1	1	1.13046e+06
sp|Q14152|EIF3A_HUMAN - sp|Q14152|EIF3A_HUMAN	EIF3A - EIF3A	+.PAYFQR.P - R.ANEFLEVGKK.Q	BS3	2	23	1	9	3.7895	2	2	406116
sp|Q14152|EIF3A_HUMAN - sp|Q14152|EIF3A_HUMAN	EIF3A - EIF3A	R.KNLTQDEM*QR.M - R.EQPEKEPELQQYVPQLQNNTILR.L	BS3	308	420	1	5	3.94652	2	2	449723
sp|Q14152|EIF3A_HUMAN - sp|Q14152|EIF3A_HUMAN	EIF3A - EIF3A	R.KNLTQDEMQR.M - R.KGPEADSEWR.R	BS3	308	901	1	1	3.59167	1	1	334102
sp|Q14152|EIF3A_HUMAN - sp|Q14152|EIF3A_HUMAN	EIF3A - EIF3A	K.DLYNWLEVEFNPLKLCER.V - R.VTKVLNWVR.E	BS3	402	409	14	3	3.36224	1	1	1.02824e+06
sp|Q14152|EIF3A_HUMAN - sp|Q14152|EIF3A_HUMAN	EIF3A - EIF3A	R.EQPEKEPELQQYVPQLQNNTILR.L - R.KGPEADSEWR.R	BS3	420	901	5	1	3.85263	1	1	164404
sp|Q14152|EIF3A_HUMAN - sp|Q14152|EIF3A_HUMAN	EIF3A - EIF3A	K.EEQHQLAVTAYLKNSR.K - R.KEHQR.I	BS3	559	563	13	1	3.87098	4	1	29815014
sp|Q14152|EIF3A_HUMAN - sp|Q14152|EIF3A_HUMAN	EIF3A - EIF3A	R.EKEELEQR.E - R.EAELQKVR.K	BS3	591	603	2	6	4.81689	5	1	18215574
sp|Q14152|EIF3A_HUMAN - sp|Q14152|EIF3A_HUMAN	EIF3A - EIF3A	R.EKEELEQR.E - R.KAEEER.L	BS3	591	606	2	1	3.52401	2	1	2.3509e+06
sp|Q14152|EIF3A_HUMAN - sp|Q14152|EIF3A_HUMAN	EIF3A - EIF3A	R.EAELQKVR.K - R.KAEEER.L	BS3	603	606	6	1	3.60213	2	1	5474363
sp|Q14152|EIF3A_HUMAN - sp|Q14152|EIF3A_HUMAN	EIF3A - EIF3A	R.EAELQKVR.K - R.QEAKER.E	BS3	603	617	6	4	3.25547	1	1	1.17264e+06
sp|Q14152|EIF3A_HUMAN - sp|Q14152|EIF3A_HUMAN	EIF3A - EIF3A	R.EAELQKVR.K - R.AEKDR.E	BS3	603	1360	6	3	3.73412	1	1	347195
sp|Q14152|EIF3A_HUMAN - sp|Q14152|EIF3A_HUMAN	EIF3A - EIF3A	R.KAEEER.L - R.LRQEAKER.E	BS3	606	617	1	6	3.45416	1	1	14451775
sp|Q14152|EIF3A_HUMAN - sp|Q14152|EIF3A_HUMAN	EIF3A - EIF3A	K.QVEQLEKEK.K - K.KELQER.L	BS3	679	682	7	1	3.32004	1	1	8351882
sp|Q14152|EIF3A_HUMAN - sp|Q14152|EIF3A_HUMAN	EIF3A - EIF3A	R.EKEEEEQR.R - R.RAEEQMLKER.E	BS3	810	824	2	8	4.31108	1	1	1437939
sp|Q14152|EIF3A_HUMAN - sp|Q14152|EIF3A_HUMAN	EIF3A - EIF3A	R.RAEEQMLKER.E - R.AKREEELR.E	BS3	824	836	8	2	2.95865	1	1	3.4103e+06
sp|Q14152|EIF3A_HUMAN - sp|Q14152|EIF3A_HUMAN	EIF3A - EIF3A	R.KGPEADSEWR.R - R.GPPEKEWR.R	BS3	901	916	1	5	4.49665	4	3	7.69861e+06
sp|Q14152|EIF3A_HUMAN - sp|Q14152|EIF3A_HUMAN	EIF3A - EIF3A	R.KGPEADSEWR.R - R.PLVKPGGWR.E	BS3	901	1174	1	4	3.62615	2	1	366174
sp|Q14152|EIF3A_HUMAN - sp|Q14152|EIF3A_HUMAN	EIF3A - EIF3A	R.KGPEADSEWR.R - R.AEKDR.E	BS3	901	1360	1	3	4.24271	1	1	3.33631e+06
sp|Q14152|EIF3A_HUMAN - sp|Q14152|EIF3A_HUMAN	EIF3A - EIF3A	R.PLVKPGGWR.E - R.EKEK#AR.E	BS3	1174	1181	4	2	2.78727	1	1	412498
sp|Q14152|EIF3A_HUMAN - sp|Q14152|EIF3A_HUMAN	EIF3A - EIF3A	R.KDDRVEERDPPR.R - R.TKNETDEDGWTTVR.R	BS3	1317	1369	1	2	3.16437	2	1	144793
sp|Q14152|EIF3A_HUMAN - sp|Q14152|EIF3A_HUMAN	EIF3A - EIF3A	R.EGEKEK#ASWR.A - R.AEKDR.E	BS3	1351	1360	4	3	3.93422	2	1	1.62697e+06
sp|Q14152|EIF3A_HUMAN - sp|Q14152|EIF3A_HUMAN	EIF3A - EIF3A	R.AEKDR.E - R.TKNETDEDGWTTVR.R	BS3	1360	1369	3	2	4.32961	4	2	31957008
sp|Q14152|EIF3A_HUMAN - sp|Q7L2H7|EIF3M_HUMAN	EIF3A - EIF3M	R.NQLTAMSSVLAKALEVIK.P - K.KSDAASK.V	BS3	532	177	12	1	2.80051	1	1	434354
sp|Q14203|DCTN1_HUMAN - sp|Q14203|DCTN1_HUMAN	DCTN1 - DCTN1	R.LKEAR.K - K.EAKEALEAK.E	BS3	277	284	2	3	3.31994	1	1	4.65797e+06
sp|Q14203|DCTN1_HUMAN - sp|Q14203|DCTN1_HUMAN	DCTN1 - DCTN1	K.AELKQR.L - R.LNSQSKR.T	BS3	1034	1042	4	6	3.7372	1	1	14019501
sp|Q14204|DYHC1_HUMAN - sp|Q14204|DYHC1_HUMAN	DYNC1H1 - DYNC1H1	R.NTKYPIQR.A - R.DIVKR.K	BS3	371	439	3	4	3.40308	1	1	2.83054e+06
sp|Q14204|DYHC1_HUMAN - sp|Q14204|DYHC1_HUMAN	DYNC1H1 - DYNC1H1	R.DIVKR.K - R.EENLKMVWR.I	BS3	439	447	4	5	3.6472	1	1	890629
sp|Q14204|DYHC1_HUMAN - sp|Q14204|DYHC1_HUMAN	DYNC1H1 - DYNC1H1	K.VKEHINSVSAMK.L - R.KYTGEDFDEDLR.T	BS3	1498	2966	2	1	3.47812	1	1	503991
sp|Q14204|DYHC1_HUMAN - sp|Q14204|DYHC1_HUMAN	DYNC1H1 - DYNC1H1	K.VKEHINSVSAMK.L - R.KNLESALR.F	BS3	1498	3621	2	1	3.83871	2	1	3.39423e+06
sp|Q14204|DYHC1_HUMAN - sp|Q14204|DYHC1_HUMAN	DYNC1H1 - DYNC1H1	R.SLAMTKPDR.Q - R.ALKSVLVSAGNVK.R	BS3	2043	2094	6	3	5.06574	3	1	4257028
sp|Q14204|DYHC1_HUMAN - sp|Q14204|DYHC1_HUMAN	DYNC1H1 - DYNC1H1	R.KIIDSVR.G - R.GELQKR.Q	BS3	2286	2297	1	5	2.75127	1	1	2.75998e+06
sp|Q14204|DYHC1_HUMAN - sp|Q8TDJ6|DMXL2_HUMAN	DYNC1H1 - DMXL2	R.KLQAR.L - K.VESDLLDQEEMVDKPDIGSYER.H	BS3	458	2118	1	14	2.74042	1	1	53425384
sp|Q14204|DYHC1_HUMAN - sp|Q9UQE7|SMC3_HUMAN	DYNC1H1 - SMC3	R.EKEER.G - K.ELAETEPKFNSVK.E	BS3	2115	350	2	8	2.75889	1	1	606466
sp|Q14204|DYHC1_HUMAN - sp|Q9Y4E6|WDR7_HUMAN	DYNC1H1 - WDR7	K.KVM*SQEIQEQLHK.Q - R.EK#KCIMLASR.H	BS3	3254	551	1	3	2.59511	1	1	3.89709e+06
sp|Q14204|DYHC1_HUMAN - sp|Q9Y5K8|VATD_HUMAN	DYNC1H1 - ATP6V1D	R.KLQAR.L - R.MAQTIMKAR.L	BS3	458	20	1	7	3.29565	3	2	12062625
sp|Q14C86|GAPD1_HUMAN - sp|Q14C86|GAPD1_HUMAN	GAPVD1 - GAPVD1	K.TAEKLYR.T - R.DKEVANR.Y	BS3	40	1242	4	2	4.35436	1	1	752386
sp|Q14C86|GAPD1_HUMAN - sp|Q14C86|GAPD1_HUMAN	GAPVD1 - GAPVD1	R.LSAQAQVAEDILDKYR.N - R.NAIKR.T	BS3	1035	1041	14	4	3.04102	1	1	514566
sp|Q15008|PSMD6_HUMAN - sp|Q15008|PSMD6_HUMAN	PSMD6 - PSMD6	K.SLDWQIDVDLLNKMK.K - K.KANEDELK.R	BS3	72	75	13	1	2.79648	1	1	4161049
sp|Q15008|PSMD6_HUMAN - sp|Q15008|PSMD6_HUMAN	PSMD6 - PSMD6	R.KTYDK.T - R.NTEKAK.S	BS3	126	163	1	4	2.88061	1	1	5396286
sp|Q15029|U5S1_HUMAN - sp|Q15029|U5S1_HUMAN	EFTUD2 - EFTUD2	R.LWGDIYFNPKTR.K - K.KAPTSSSQR.S	BS3	352	359	10	1	3.41623	1	1	1.19436e+06
sp|Q15057|ACAP2_HUMAN - sp|Q15057|ACAP2_HUMAN	ACAP2 - ACAP2	K.FKDAK.K - K.KQFEK.V	BS3	121	125	2	1	3.78684	2	2	485232
sp|Q15057|ACAP2_HUMAN - sp|Q15057|ACAP2_HUMAN	ACAP2 - ACAP2	R.NKQHEVEEATNILTATR.K - R.ASNAFKTWNR.R	BS3	148	282	2	6	4.06424	3	1	6.93442e+06
sp|Q15057|ACAP2_HUMAN - sp|Q15057|ACAP2_HUMAN	ACAP2 - ACAP2	R.LVVDAAKEK.R - R.EMEQKHSTIQQK.D	BS3	233	241	7	5	3.20114	2	1	227105
sp|Q15057|ACAP2_HUMAN - sp|Q15057|ACAP2_HUMAN	ACAP2 - ACAP2	R.EKGDESEK.L - R.FQQDSQKF.-	BS3	367	777	2	7	2.5678	1	1	83852.6
sp|Q15057|ACAP2_HUMAN - sp|Q15057|ACAP2_HUMAN	ACAP2 - ACAP2	R.QEKEAYIR.A - R.AKYVER.K	BS3	499	506	3	2	2.94547	1	1	352626
sp|Q15057|ACAP2_HUMAN - sp|Q15057|ACAP2_HUMAN	ACAP2 - ACAP2	R.LSISKFGPGDQVR.A - R.QDSSMFLDSKHLNPGLQLYR.A	BS3	543	602	5	10	3.46485	1	1	447404
sp|Q15057|ACAP2_HUMAN - sp|Q15057|ACAP2_HUMAN	ACAP2 - ACAP2	R.DFSQMASNNPEKLNR.F - R.FQQDSQKF.-	BS3	767	777	12	7	3.19648	1	1	5.26749e+06
sp|Q15057|ACAP2_HUMAN - sp|Q8TDJ6|DMXL2_HUMAN	ACAP2 - DMXL2	R.KFVDK.Y - K.HIKGSSK#QPLR.N	BS3	511	700	1	3	2.59731	1	1	493918
sp|Q15393|SF3B3_HUMAN - sp|Q8TDJ6|DMXL2_HUMAN	SF3B3 - DMXL2	K.TPGKK.T - K.DGVAVITLPLGGSIKQGVK.S	BS3	541	1223	4	15	3.85969	2	1	2.38073e+06
sp|Q16864|VATF_HUMAN - sp|Q8TDJ6|DMXL2_HUMAN	ATP6V1F - DMXL2	R.HALDAHQQSIPAVLEIPSKEHPYDAAK.D - K.SDALLSKDR.Y	BS3	94	1157	19	7	2.89468	1	1	957983
sp|Q16864|VATF_HUMAN - sp|Q9UI12|VATH_HUMAN	ATP6V1F - ATP6V1H	K.EHPYDAAKDSILR.R - K.VLKQLENLEQQK.Y	BS3	102	316	8	3	3.76724	1	1	1.17041e+06
sp|Q16864|VATF_HUMAN - sp|Q9UI12|VATH_HUMAN	ATP6V1F - ATP6V1H	K.EHPYDAAKDSILR.R - R.LEWSPVHKSEK.F	BS3	102	371	8	8	2.83728	1	1	740419
sp|Q3V6T2|GRDN_HUMAN - sp|Q3V6T2|GRDN_HUMAN	CCDC88A - CCDC88A	R.EKAVR.V - R.VDKLESEVSR.Y	BS3	318	324	2	3	3.24023	1	1	4931559
sp|Q3V6T2|GRDN_HUMAN - sp|Q9Y4E6|WDR7_HUMAN	CCDC88A - WDR7	K.ELVKR.A - R.KDK#ELLICPPVTR.F	BS3	895	319	4	1	2.85914	1	1	1.89449e+06
sp|Q5T4S7|UBR4_HUMAN - sp|Q5T4S7|UBR4_HUMAN	UBR4 - UBR4	R.EAATKSSR.T - R.DFKQGR.H	BS3	3841	4499	5	3	3.6952	1	1	829193
sp|Q5T4S7|UBR4_HUMAN - sp|Q8TDJ6|DMXL2_HUMAN	UBR4 - DMXL2	K.VKVNR.Q - R.QSENISAPPVLSEDIDKHR.R	BS3	4519	2414	2	17	3.03375	1	1	16452241
sp|Q7KZF4|SND1_HUMAN - sp|Q7KZF4|SND1_HUMAN	SND1 - SND1	R.AAATQPDAKDTPDEPWAFPAR.E - R.DLKYTIENPR.H	BS3	71	177	9	3	3.68616	1	1	1.30437e+06
sp|Q7Z392|TPC11_HUMAN - sp|Q7Z392|TPC11_HUMAN	TRAPPC11 - TRAPPC11	K.TEDVGKK.I - K.EIVCKCHK.D	BS3	680	873	6	5	4.27116	1	1	2.11622e+06
sp|Q8TDJ6|DMXL2_HUMAN - sp|Q8TDJ6|DMXL2_HUMAN	DMXL2 - DMXL2	R.IAASYGNAVCIFEPLGINSHKR.N - R.NCQLKCQWLK.T	BS3	92	98	21	5	3.19866	1	1	6583508
sp|Q8TDJ6|DMXL2_HUMAN - sp|Q8TDJ6|DMXL2_HUMAN	DMXL2 - DMXL2	R.IAASYGNAVCIFEPLGINSHKR.N - K.TSKYMPR.G	BS3	92	245	21	3	3.65276	2	1	6825617
sp|Q8TDJ6|DMXL2_HUMAN - sp|Q8TDJ6|DMXL2_HUMAN	DMXL2 - DMXL2	R.IAASYGNAVCIFEPLGINSHKR.N - R.IQHALETIHHLKNLR.K	BS3	92	316	21	12	3.41313	3	1	11495628
sp|Q8TDJ6|DMXL2_HUMAN - sp|Q8TDJ6|DMXL2_HUMAN	DMXL2 - DMXL2	R.IAASYGNAVCIFEPLGINSHKR.N - R.KLSDK.Q	BS3	92	413	21	1	2.56712	1	1	3.35597e+06
sp|Q8TDJ6|DMXL2_HUMAN - sp|Q8TDJ6|DMXL2_HUMAN	DMXL2 - DMXL2	K.SSIIPQDHHEVKR.R - K.TSKYMPR.G	BS3	216	245	12	3	3.5442	4	2	25197270
sp|Q8TDJ6|DMXL2_HUMAN - sp|Q8TDJ6|DMXL2_HUMAN	DMXL2 - DMXL2	K.SSIIPQDHHEVKR.R - R.IQHALETIHHLKNLR.K	BS3	216	316	12	12	3.63121	5	3	47128164
sp|Q8TDJ6|DMXL2_HUMAN - sp|Q8TDJ6|DMXL2_HUMAN	DMXL2 - DMXL2	K.SSIIPQDHHEVKR.R - R.GLHMKLDHDLSLDR.E	BS3	216	445	12	5	4.92879	5	2	5590682
sp|Q8TDJ6|DMXL2_HUMAN - sp|Q8TDJ6|DMXL2_HUMAN	DMXL2 - DMXL2	K.TSKYMPR.G - R.IQHALETIHHLKNLR.K	BS3	245	316	3	12	3.6642	4	1	1.80525e+06
sp|Q8TDJ6|DMXL2_HUMAN - sp|Q8TDJ6|DMXL2_HUMAN	DMXL2 - DMXL2	K.TSKYMPR.G - R.GLHMKLDHDLSLDR.E	BS3	245	445	3	5	4.2224	2	1	1.40641e+06
sp|Q8TDJ6|DMXL2_HUMAN - sp|Q8TDJ6|DMXL2_HUMAN	DMXL2 - DMXL2	K.TSKYMPR.G - R.KIETLLTEWNK.N	BS3	245	494	3	1	3.00014	2	1	2.34789e+06
sp|Q8TDJ6|DMXL2_HUMAN - sp|Q8TDJ6|DMXL2_HUMAN	DMXL2 - DMXL2	R.IQHALETIHHLKNLR.K - K.LSDKQVDHENDDADREDEEHSQEDRER.G	BS3	316	417	12	4	3.71338	2	1	1.25465e+06
sp|Q8TDJ6|DMXL2_HUMAN - sp|Q8TDJ6|DMXL2_HUMAN	DMXL2 - DMXL2	R.IQHALETIHHLKNLR.K - R.GLHMKLDHDLSLDR.E	BS3	316	445	12	5	4.47728	2	1	2.23904e+06
sp|Q8TDJ6|DMXL2_HUMAN - sp|Q8TDJ6|DMXL2_HUMAN	DMXL2 - DMXL2	R.IQHALETIHHLKNLR.K - R.KIETLLTEWNK.N	BS3	316	494	12	1	4.77243	3	1	3.24028e+06
sp|Q8TDJ6|DMXL2_HUMAN - sp|Q8TDJ6|DMXL2_HUMAN	DMXL2 - DMXL2	R.IQHALETIHHLKNLR.K - R.KGHVCIFDIR.Q	BS3	316	2921	12	1	4.96699	2	1	6.02823e+06
sp|Q8TDJ6|DMXL2_HUMAN - sp|Q8TDJ6|DMXL2_HUMAN	DMXL2 - DMXL2	R.KLSDK.Q - R.GLHMKLDHDLSLDR.E	BS3	413	445	1	5	3.20264	1	1	1.89452e+06
sp|Q8TDJ6|DMXL2_HUMAN - sp|Q8TDJ6|DMXL2_HUMAN	DMXL2 - DMXL2	R.KLSDK#QVDHENDDADREDEEHSQEDR.E - R.KIETLLTEWNK.N	BS3	413	494	1	1	5.07919	6	2	7.50579e+06
sp|Q8TDJ6|DMXL2_HUMAN - sp|Q8TDJ6|DMXL2_HUMAN	DMXL2 - DMXL2	R.KLSDK.Q - R.KQSEVEADLGYPGGK.A	BS3	413	2638	1	1	3.42153	2	1	1.21797e+06
sp|Q8TDJ6|DMXL2_HUMAN - sp|Q8TDJ6|DMXL2_HUMAN	DMXL2 - DMXL2	R.KLSDK.Q - K.SEHAKQSIFR.N	BS3	413	2986	1	5	3.0951	1	1	253103
sp|Q8TDJ6|DMXL2_HUMAN - sp|Q8TDJ6|DMXL2_HUMAN	DMXL2 - DMXL2	K.LSDKQVDHENDDADREDEEHSQEDRER.G - R.ERGLHMKLDHDLSLDR.E	BS3	417	445	4	7	2.58378	1	1	12056097
sp|Q8TDJ6|DMXL2_HUMAN - sp|Q8TDJ6|DMXL2_HUMAN	DMXL2 - DMXL2	R.GLHMKLDHDLSLDR.E - R.KIETLLTEWNK.N	BS3	445	494	5	1	3.93678	2	1	5061627
sp|Q8TDJ6|DMXL2_HUMAN - sp|Q8TDJ6|DMXL2_HUMAN	DMXL2 - DMXL2	R.GLHMKLDHDLSLDR.E - R.DPDAGEGTKR.H	BS3	445	1392	5	9	4.09901	1	1	772225
sp|Q8TDJ6|DMXL2_HUMAN - sp|Q8TDJ6|DMXL2_HUMAN	DMXL2 - DMXL2	R.GLHMKLDHDLSLDR.E - K.KK#AVVWGLFR.S	BS3	445	1675	5	1	3.18106	1	1	754658
sp|Q8TDJ6|DMXL2_HUMAN - sp|Q8TDJ6|DMXL2_HUMAN	DMXL2 - DMXL2	R.GLHMKLDHDLSLDR.E - R.YIFTKK.R	BS3	445	2635	5	5	4.02367	4	2	7.05098e+06
sp|Q8TDJ6|DMXL2_HUMAN - sp|Q8TDJ6|DMXL2_HUMAN	DMXL2 - DMXL2	R.GLHMKLDHDLSLDR.E - R.KQSEVEADLGYPGGK.A	BS3	445	2638	5	1	4.50215	2	2	1942721
sp|Q8TDJ6|DMXL2_HUMAN - sp|Q8TDJ6|DMXL2_HUMAN	DMXL2 - DMXL2	R.GLHMKLDHDLSLDR.E - K.QSEVEADLGYPGGKAK.V	BS3	445	2652	5	14	3.81655	1	1	2.73517e+06
sp|Q8TDJ6|DMXL2_HUMAN - sp|Q8TDJ6|DMXL2_HUMAN	DMXL2 - DMXL2	R.GLHMKLDHDLSLDR.E - R.ESKSSDDVDYR.G	BS3	445	2710	5	3	4.58872	2	1	1.70269e+06
sp|Q8TDJ6|DMXL2_HUMAN - sp|Q8TDJ6|DMXL2_HUMAN	DMXL2 - DMXL2	R.GLHMKLDHDLSLDR.E - R.KGHVCIFDIR.Q	BS3	445	2921	5	1	5.41676	4	2	17423364
sp|Q8TDJ6|DMXL2_HUMAN - sp|Q8TDJ6|DMXL2_HUMAN	DMXL2 - DMXL2	R.GLHMKLDHDLSLDR.E - R.LTGHGLIHSFKSEHAK.Q	BS3	445	2981	5	11	4.56275	3	3	1.53735e+06
sp|Q8TDJ6|DMXL2_HUMAN - sp|Q8TDJ6|DMXL2_HUMAN	DMXL2 - DMXL2	R.GLHMKLDHDLSLDR.E - K.SEHAKQSIFR.N	BS3	445	2986	5	5	3.72834	1	1	2.36877e+06
sp|Q8TDJ6|DMXL2_HUMAN - sp|Q8TDJ6|DMXL2_HUMAN	DMXL2 - DMXL2	R.KIETLLTEWNK.N - K.HIDGSLNQWAVTFADKSAFTTVLTVSHK.F	BS3	494	631	1	16	4.30825	9	2	115033256
sp|Q8TDJ6|DMXL2_HUMAN - sp|Q8TDJ6|DMXL2_HUMAN	DMXL2 - DMXL2	R.KIETLLTEWNK.N - R.QSENISAPPVLSEDIDKHR.R	BS3	494	2414	1	17	3.962	5	1	12285720
sp|Q8TDJ6|DMXL2_HUMAN - sp|Q8TDJ6|DMXL2_HUMAN	DMXL2 - DMXL2	R.LM*DPVKHIK.G - K.GSSKQPLR.N	BS3	697	704	6	4	4.0697	7	2	4.20115e+06
sp|Q8TDJ6|DMXL2_HUMAN - sp|Q8TDJ6|DMXL2_HUMAN	DMXL2 - DMXL2	R.LMDPVKHIK#GSSK.Q - K.LLDELSDPESSKLIGEVFNIVSQQSTAR.P	BS3	697	813	6	12	3.54211	1	1	3345945
sp|Q8TDJ6|DMXL2_HUMAN - sp|Q8TDJ6|DMXL2_HUMAN	DMXL2 - DMXL2	R.LMDPVK#HIKGSSK#QPLR.N - K.LLDELSDPESSKLIGEVFNIVSQQSTAR.P	BS3	700	813	9	12	3.981	6	3	3.65438e+06
sp|Q8TDJ6|DMXL2_HUMAN - sp|Q8TDJ6|DMXL2_HUMAN	DMXL2 - DMXL2	R.LMDPVK#HIKGSSK#QPLR.N - K.SDALLSKDR.Y	BS3	700	1157	9	7	4.61856	1	1	2.36584e+06
sp|Q8TDJ6|DMXL2_HUMAN - sp|Q8TDJ6|DMXL2_HUMAN	DMXL2 - DMXL2	K.GSSKQPLR.N - R.KLLDELSDPESSK.L	BS3	704	801	4	1	2.78716	1	1	1.59549e+06
sp|Q8TDJ6|DMXL2_HUMAN - sp|Q8TDJ6|DMXL2_HUMAN	DMXL2 - DMXL2	K.GSSKQPLR.N - R.K#LLDELSDPESSKLIGEVFNIVSQQSTAR.P	BS3	704	813	4	13	2.74632	2	1	67771.9
sp|Q8TDJ6|DMXL2_HUMAN - sp|Q8TDJ6|DMXL2_HUMAN	DMXL2 - DMXL2	R.KLLDELSDPESSK.L - R.DKSCSGR.D	BS3	801	1554	1	2	2.98442	1	1	3.23335e+06
sp|Q8TDJ6|DMXL2_HUMAN - sp|Q8TDJ6|DMXL2_HUMAN	DMXL2 - DMXL2	R.KLLDELSDPESSK.L - K.FLLQESQQETTVKQLQSPLPLPTTLPLLSASIASTK.T	BS3	801	2193	1	13	4.63345	4	1	27567880
sp|Q8TDJ6|DMXL2_HUMAN - sp|Q8TDJ6|DMXL2_HUMAN	DMXL2 - DMXL2	R.KLLDELSDPESSK.L - R.QSENISAPPVLSEDIDKHR.R	BS3	801	2414	1	17	3.10704	2	1	5.15739e+06
sp|Q8TDJ6|DMXL2_HUMAN - sp|Q8TDJ6|DMXL2_HUMAN	DMXL2 - DMXL2	R.KLLDELSDPESSK.L - R.MLVPGRPVKDATPPPVPAER.P	BS3	801	2431	1	9	4.31235	1	1	3.74249e+06
sp|Q8TDJ6|DMXL2_HUMAN - sp|Q8TDJ6|DMXL2_HUMAN	DMXL2 - DMXL2	K.LLDELSDPESSKLIGEVFNIVSQQSTAR.P - R.QSENISAPPVLSEDIDKHR.R	BS3	813	2414	12	17	2.79339	1	1	573569
sp|Q8TDJ6|DMXL2_HUMAN - sp|Q8TDJ6|DMXL2_HUMAN	DMXL2 - DMXL2	K.PHKEDMEK.K - K.IPKVTK.T	BS3	865	1910	3	3	4.48546	2	1	887602
sp|Q8TDJ6|DMXL2_HUMAN - sp|Q8TDJ6|DMXL2_HUMAN	DMXL2 - DMXL2	K.PHKEDMEK.K - K.TSALSAKK.D	BS3	865	1920	3	7	5.11669	1	1	2.0273e+06
sp|Q8TDJ6|DMXL2_HUMAN - sp|Q8TDJ6|DMXL2_HUMAN	DMXL2 - DMXL2	K.EDMEKK.E - K.DSNNNSILHMWHLHLKSVQACLAK.A	BS3	870	915	5	16	3.29131	2	1	601794
sp|Q8TDJ6|DMXL2_HUMAN - sp|Q8TDJ6|DMXL2_HUMAN	DMXL2 - DMXL2	K.EDMEKK.E - K.CCMEANPECNKSDEK.E	BS3	870	1039	5	11	3.27839	1	1	1.28849e+06
sp|Q8TDJ6|DMXL2_HUMAN - sp|Q8TDJ6|DMXL2_HUMAN	DMXL2 - DMXL2	K.EDMEKK.E - K.SDEKEIYHWK#R.W	BS3	870	1043	5	4	2.75904	1	1	3.22455e+06
sp|Q8TDJ6|DMXL2_HUMAN - sp|Q8TDJ6|DMXL2_HUMAN	DMXL2 - DMXL2	K.EDM*EKK.E - K.TSALSAKK.D	BS3	870	1920	5	7	3.24076	1	1	812236
sp|Q8TDJ6|DMXL2_HUMAN - sp|Q8TDJ6|DMXL2_HUMAN	DMXL2 - DMXL2	K.EDMEKK.E - K.KDQPDFISHR.M	BS3	870	1921	5	1	4.67997	2	1	882735
sp|Q8TDJ6|DMXL2_HUMAN - sp|Q8TDJ6|DMXL2_HUMAN	DMXL2 - DMXL2	K.EDMEKK.E - R.EK#DKQSDQK.A	BS3	870	2008	5	4	3.51586	1	1	219961
sp|Q8TDJ6|DMXL2_HUMAN - sp|Q8TDJ6|DMXL2_HUMAN	DMXL2 - DMXL2	K.EDMEKK.E - K.EYSSKTYSK.V	BS3	870	2100	5	5	2.91041	1	1	5.17664e+06
sp|Q8TDJ6|DMXL2_HUMAN - sp|Q8TDJ6|DMXL2_HUMAN	DMXL2 - DMXL2	K.EDMEKK.E - R.KSWLQK.N	BS3	870	2145	5	1	3.47635	1	1	1.01646e+06
sp|Q8TDJ6|DMXL2_HUMAN - sp|Q8TDJ6|DMXL2_HUMAN	DMXL2 - DMXL2	K.EDMEKK.E - K.SWLQKNQDLLR.V	BS3	870	2150	5	5	3.78812	6	4	48998448
sp|Q8TDJ6|DMXL2_HUMAN - sp|Q8TDJ6|DMXL2_HUMAN	DMXL2 - DMXL2	K.KETEIFFQPSQGYRPPPFSEK.F - K.DSNNNSILHMWHLHLKSVQACLAK.A	BS3	871	915	1	16	3.39611	1	1	5.10115e+06
sp|Q8TDJ6|DMXL2_HUMAN - sp|Q8TDJ6|DMXL2_HUMAN	DMXL2 - DMXL2	K.KETEIFFQPSQGYRPPPFSEK.F - K.TSALSAKK#DQPDFISHR.M	BS3	871	1920	1	7	4.57854	1	1	1.8955e+06
sp|Q8TDJ6|DMXL2_HUMAN - sp|Q8TDJ6|DMXL2_HUMAN	DMXL2 - DMXL2	K.KETEIFFQPSQGYRPPPFSEK.F - K.KDQPDFISHR.M	BS3	871	1921	1	1	4.36107	2	1	5017335
sp|Q8TDJ6|DMXL2_HUMAN - sp|Q8TDJ6|DMXL2_HUMAN	DMXL2 - DMXL2	K.KETEIFFQPSQGYRPPPFSEK.F - K.EYSSKTYSK.V	BS3	871	2100	1	5	3.35458	2	1	4.21417e+06
sp|Q8TDJ6|DMXL2_HUMAN - sp|Q8TDJ6|DMXL2_HUMAN	DMXL2 - DMXL2	K.KETEIFFQPSQGYRPPPFSEK.F - K.SWLQKNQDLLR.V	BS3	871	2150	1	5	4.26684	5	2	16424392
sp|Q8TDJ6|DMXL2_HUMAN - sp|Q8TDJ6|DMXL2_HUMAN	DMXL2 - DMXL2	K.ETEIFFQPSQGYRPPPFSEKFFLVVIEK.D - K.SDEKEIYHWK#R.W	BS3	891	1043	20	4	3.43273	3	1	6.94473e+06
sp|Q8TDJ6|DMXL2_HUMAN - sp|Q8TDJ6|DMXL2_HUMAN	DMXL2 - DMXL2	R.ATPSAGHLSSSSIYPVCLAPYLVVTTCSDNKVR.F - K.SDALLSKDR.Y	BS3	1023	1157	31	7	3.24013	2	1	1.8426e+06
sp|Q8TDJ6|DMXL2_HUMAN - sp|Q8TDJ6|DMXL2_HUMAN	DMXL2 - DMXL2	R.ATPSAGHLSSSSIYPVCLAPYLVVTTCSDNKVR.F - K.KDQPDFISHR.M	BS3	1023	1921	31	1	3.55971	2	1	5596806
sp|Q8TDJ6|DMXL2_HUMAN - sp|Q8TDJ6|DMXL2_HUMAN	DMXL2 - DMXL2	R.FWKCCMEANPECNK.S - K.SDEK#EIYHWKR.W	BS3	1028	1049	3	10	4.41966	15	5	18037182
sp|Q8TDJ6|DMXL2_HUMAN - sp|Q8TDJ6|DMXL2_HUMAN	DMXL2 - DMXL2	R.FWKCCMEANPECNK.S - K.VTKTSALSAK#K#DQPDFISHR.M	BS3	1028	1913	3	3	4.52663	21	6	6.53331e+06
sp|Q8TDJ6|DMXL2_HUMAN - sp|Q8TDJ6|DMXL2_HUMAN	DMXL2 - DMXL2	R.FWKCCMEANPECNK.S - K.TSALSAKK.D	BS3	1028	1920	3	7	4.52544	8	3	23728546
sp|Q8TDJ6|DMXL2_HUMAN - sp|Q8TDJ6|DMXL2_HUMAN	DMXL2 - DMXL2	R.FWKCCMEANPECNK.S - K.TSALSAK#KDQPDFISHR.M	BS3	1028	1921	3	8	5.72778	15	5	4.027e+06
sp|Q8TDJ6|DMXL2_HUMAN - sp|Q8TDJ6|DMXL2_HUMAN	DMXL2 - DMXL2	K.CCMEANPECNKSDEK.E - K.EIYHWKR.W	BS3	1039	1049	11	6	4.34408	3	2	7757114
sp|Q8TDJ6|DMXL2_HUMAN - sp|Q8TDJ6|DMXL2_HUMAN	DMXL2 - DMXL2	K.CCMEANPECNKSDEK.E - K.VTKTSALSAK.K	BS3	1039	1913	11	3	3.40227	2	1	729476
sp|Q8TDJ6|DMXL2_HUMAN - sp|Q8TDJ6|DMXL2_HUMAN	DMXL2 - DMXL2	K.CCMEANPECNKSDEK.E - K.TSALSAKK#DQPDFISHR.M	BS3	1039	1920	11	7	4.68993	5	2	489684
sp|Q8TDJ6|DMXL2_HUMAN - sp|Q8TDJ6|DMXL2_HUMAN	DMXL2 - DMXL2	K.CCMEANPECNKSDEK.E - K.KDQPDFISHR.M	BS3	1039	1921	11	1	4.16114	2	1	2.97248e+06
sp|Q8TDJ6|DMXL2_HUMAN - sp|Q8TDJ6|DMXL2_HUMAN	DMXL2 - DMXL2	K.CCMEANPECNKSDEK.E - K.DKQSDQK.A	BS3	1039	2008	11	2	3.13701	1	1	252928
sp|Q8TDJ6|DMXL2_HUMAN - sp|Q8TDJ6|DMXL2_HUMAN	DMXL2 - DMXL2	K.SDEKEIYHWK#R.W - K.TSALSAKK#DQPDFISHR.M	BS3	1043	1920	4	7	5.12635	6	4	1.03524e+06
sp|Q8TDJ6|DMXL2_HUMAN - sp|Q8TDJ6|DMXL2_HUMAN	DMXL2 - DMXL2	K.SDEKEIYHWK.R - K.KDQPDFISHR.M	BS3	1043	1921	4	1	5.40041	4	3	1.63764e+06
sp|Q8TDJ6|DMXL2_HUMAN - sp|Q8TDJ6|DMXL2_HUMAN	DMXL2 - DMXL2	K.SDEKEIYHWK#R.W - K.DKQSDQK.A	BS3	1043	2008	4	2	3.43413	1	1	174798
sp|Q8TDJ6|DMXL2_HUMAN - sp|Q8TDJ6|DMXL2_HUMAN	DMXL2 - DMXL2	K.EIYHWKR.W - K.TEKNFVDK.I	BS3	1049	1871	6	3	3.97976	1	1	7321018
sp|Q8TDJ6|DMXL2_HUMAN - sp|Q8TDJ6|DMXL2_HUMAN	DMXL2 - DMXL2	K.SDEK#EIYHWKR.W - K.VTKTSALSAK.K	BS3	1049	1913	10	3	5.41823	6	3	6.45767e+06
sp|Q8TDJ6|DMXL2_HUMAN - sp|Q8TDJ6|DMXL2_HUMAN	DMXL2 - DMXL2	K.EIYHWKR.W - K.TSALSAKK.D	BS3	1049	1920	6	7	5.12502	7	3	55324248
sp|Q8TDJ6|DMXL2_HUMAN - sp|Q8TDJ6|DMXL2_HUMAN	DMXL2 - DMXL2	K.EIYHWKR.W - K.KDQPDFISHR.M	BS3	1049	1921	6	1	3.66015	4	1	11095722
sp|Q8TDJ6|DMXL2_HUMAN - sp|Q8TDJ6|DMXL2_HUMAN	DMXL2 - DMXL2	K.EIYHWKR.W - R.EKDK#QSDQK.A	BS3	1049	2006	6	2	2.92341	1	1	521027
sp|Q8TDJ6|DMXL2_HUMAN - sp|Q8TDJ6|DMXL2_HUMAN	DMXL2 - DMXL2	K.EIYHWKR.W - K.DKQSDQK.A	BS3	1049	2008	6	2	3.56961	1	1	1.21472e+06
sp|Q8TDJ6|DMXL2_HUMAN - sp|Q8TDJ6|DMXL2_HUMAN	DMXL2 - DMXL2	K.SDALLSKDR.Y - R.YLIPNIKHLVHLDWVSK.E	BS3	1157	1166	7	7	3.70416	3	2	3585049
sp|Q8TDJ6|DMXL2_HUMAN - sp|Q8TDJ6|DMXL2_HUMAN	DMXL2 - DMXL2	K.SDALLSKDR.Y - R.DKSCSGR.D	BS3	1157	1554	7	2	3.65593	1	1	447528
sp|Q8TDJ6|DMXL2_HUMAN - sp|Q8TDJ6|DMXL2_HUMAN	DMXL2 - DMXL2	K.SDALLSKDR.Y - K.KAVVWGLFR.S	BS3	1157	1676	7	1	5.63305	1	1	448638
sp|Q8TDJ6|DMXL2_HUMAN - sp|Q8TDJ6|DMXL2_HUMAN	DMXL2 - DMXL2	R.LSGIVTEQTNSKDGVAVITLPLGGSIK.Q - K.QGVKSR.W	BS3	1208	1227	12	4	3.25386	5	1	81903584
sp|Q8TDJ6|DMXL2_HUMAN - sp|Q8TDJ6|DMXL2_HUMAN	DMXL2 - DMXL2	R.LSGIVTEQTNSKDGVAVITLPLGGSIK.Q - R.DPDAGEGTKR.H	BS3	1208	1392	12	9	3.56552	2	1	2660382
sp|Q8TDJ6|DMXL2_HUMAN - sp|Q8TDJ6|DMXL2_HUMAN	DMXL2 - DMXL2	R.LSGIVTEQTNSKDGVAVITLPLGGSIK.Q - K.DGSGFSCKR.L	BS3	1208	1789	12	8	3.07902	2	1	10578325
sp|Q8TDJ6|DMXL2_HUMAN - sp|Q8TDJ6|DMXL2_HUMAN	DMXL2 - DMXL2	R.LSGIVTEQTNSKDGVAVITLPLGGSIK.Q - R.ALDTLLEQTPKEDDEHQVIIK.S	BS3	1208	1821	12	11	4.89606	3	2	9705147
sp|Q8TDJ6|DMXL2_HUMAN - sp|Q8TDJ6|DMXL2_HUMAN	DMXL2 - DMXL2	K.DGVAVITLPLGGSIKQGVK#SR.W - R.ALDTLLEQTPKEDDEHQVIIK.S	BS3	1223	1821	15	11	4.4028	7	2	7.14725e+06
sp|Q8TDJ6|DMXL2_HUMAN - sp|Q8TDJ6|DMXL2_HUMAN	DMXL2 - DMXL2	K.QGVKSR.W - R.DPDAGEGTKR.H	BS3	1227	1392	4	9	3.83387	1	1	1.72851e+06
sp|Q8TDJ6|DMXL2_HUMAN - sp|Q8TDJ6|DMXL2_HUMAN	DMXL2 - DMXL2	K.QGVKSR.W - K.ETVTVGKDGTR.D	BS3	1227	1414	4	7	3.63457	2	1	3.46556e+06
sp|Q8TDJ6|DMXL2_HUMAN - sp|Q8TDJ6|DMXL2_HUMAN	DMXL2 - DMXL2	K.QGVKSR.W - R.ALDTLLEQTPKEDDEHQVIIK.S	BS3	1227	1821	4	11	2.63905	1	1	73169440
sp|Q8TDJ6|DMXL2_HUMAN - sp|Q8TDJ6|DMXL2_HUMAN	DMXL2 - DMXL2	K.QGVKSR.W - K.EDDEHQVIIKSCNPVAFSFYNYLR.T	BS3	1227	1831	4	10	3.38099	4	1	359786
sp|Q8TDJ6|DMXL2_HUMAN - sp|Q8TDJ6|DMXL2_HUMAN	DMXL2 - DMXL2	K.QGVKSR.W - R.KLFFTTANAHFK.V	BS3	1227	1883	4	1	3.55436	1	1	24693806
sp|Q8TDJ6|DMXL2_HUMAN - sp|Q8TDJ6|DMXL2_HUMAN	DMXL2 - DMXL2	K.QGVKSR.W - R.K#LFFTTANAHFKVGCPVLALEVLSK.I	BS3	1227	1894	4	12	2.77652	1	1	937442
sp|Q8TDJ6|DMXL2_HUMAN - sp|Q8TDJ6|DMXL2_HUMAN	DMXL2 - DMXL2	K.FGDTEADSSNAEEAAMQDHSTFKSNMLAR.K - R.DPDAGEGTKR.H	BS3	1302	1392	23	9	2.82644	1	1	2.0033e+06
sp|Q8TDJ6|DMXL2_HUMAN - sp|Q8TDJ6|DMXL2_HUMAN	DMXL2 - DMXL2	K.FGDTEADSSNAEEAAMQDHSTFKSNM*LAR.K - R.ACLKILMTELR.T	BS3	1302	2049	23	4	3.13066	1	1	126307
sp|Q8TDJ6|DMXL2_HUMAN - sp|Q8TDJ6|DMXL2_HUMAN	DMXL2 - DMXL2	R.AKAILSHLVK.C - R.DPDAGEGTKR.H	BS3	1365	1392	2	9	5.22916	6	1	53900428
sp|Q8TDJ6|DMXL2_HUMAN - sp|Q8TDJ6|DMXL2_HUMAN	DMXL2 - DMXL2	R.AKAILSHLVK.C - R.ISEESTKIPQSYEDQTVSQPEDQYSELFQIQDIPTDDIDLEPEK#R.E	BS3	1365	1451	2	7	3.48037	6	2	3580472
sp|Q8TDJ6|DMXL2_HUMAN - sp|Q8TDJ6|DMXL2_HUMAN	DMXL2 - DMXL2	R.AKAILSHLVK.C - R.ENKSK.V	BS3	1365	1492	2	3	2.7498	1	1	3.20317e+06
sp|Q8TDJ6|DMXL2_HUMAN - sp|Q8TDJ6|DMXL2_HUMAN	DMXL2 - DMXL2	R.AKAILSHLVK.C - K.SKVINLSQYGPAYFGQEHAR.V	BS3	1365	1494	2	2	4.06691	11	3	6315921
sp|Q8TDJ6|DMXL2_HUMAN - sp|Q8TDJ6|DMXL2_HUMAN	DMXL2 - DMXL2	R.AKAILSHLVK.C - R.DKSCSGR.D	BS3	1365	1554	2	2	4.48173	20	8	63243484
sp|Q8TDJ6|DMXL2_HUMAN - sp|Q8TDJ6|DMXL2_HUMAN	DMXL2 - DMXL2	R.AKAILSHLVK.C - R.NLAS@PEGTLATLGLKTEK.N	BS3	1365	1868	2	15	4.15178	5	3	40146568
sp|Q8TDJ6|DMXL2_HUMAN - sp|Q8TDJ6|DMXL2_HUMAN	DMXL2 - DMXL2	R.AKAILSHLVK.C - K.TEKNFVDK.I	BS3	1365	1871	2	3	3.21589	3	1	2.91265e+06
sp|Q8TDJ6|DMXL2_HUMAN - sp|Q8TDJ6|DMXL2_HUMAN	DMXL2 - DMXL2	R.AKAILSHLVK.C - K.TSALSAKK.D	BS3	1365	1920	2	7	5.48671	1	1	8110287
sp|Q8TDJ6|DMXL2_HUMAN - sp|Q8TDJ6|DMXL2_HUMAN	DMXL2 - DMXL2	R.AKAILSHLVK.C - K.KDQPDFISHR.M	BS3	1365	1921	2	1	6.05705	6	2	7649521
sp|Q8TDJ6|DMXL2_HUMAN - sp|Q8TDJ6|DMXL2_HUMAN	DMXL2 - DMXL2	R.AKAILSHLVK.C - K.EYSSKTYSK.V	BS3	1365	2100	2	5	4.01413	1	1	1.40703e+06
sp|Q8TDJ6|DMXL2_HUMAN - sp|Q8TDJ6|DMXL2_HUMAN	DMXL2 - DMXL2	R.AKAILSHLVK.C - R.QSENISAPPVLSEDIDKHR.R	BS3	1365	2414	2	17	3.95598	1	1	4.01479e+06
sp|Q8TDJ6|DMXL2_HUMAN - sp|Q8TDJ6|DMXL2_HUMAN	DMXL2 - DMXL2	R.AK#AILSHLVKCIAGEVAIVR.D - R.DPDAGEGTKR.H	BS3	1373	1392	10	9	4.16778	2	1	1.60352e+06
sp|Q8TDJ6|DMXL2_HUMAN - sp|Q8TDJ6|DMXL2_HUMAN	DMXL2 - DMXL2	K.AILSHLVKCIAGEVAIVR.D - K.RENKSK#VINLSQYGPAYFGQEHAR.V	BS3	1373	1492	8	4	3.11802	1	1	0
sp|Q8TDJ6|DMXL2_HUMAN - sp|Q8TDJ6|DMXL2_HUMAN	DMXL2 - DMXL2	K.AILSHLVKCIAGEVAIVR.D - R.TLATGYEVDGGKLR.F	BS3	1373	2068	8	12	4.57433	5	2	7.09942e+06
sp|Q8TDJ6|DMXL2_HUMAN - sp|Q8TDJ6|DMXL2_HUMAN	DMXL2 - DMXL2	R.DPDAGEGTKR.H - R.DPDAGEGTKR.H	BS3	1392	1392	9	9	4.86789	2	1	3.25488e+06
sp|Q8TDJ6|DMXL2_HUMAN - sp|Q8TDJ6|DMXL2_HUMAN	DMXL2 - DMXL2	R.DPDAGEGTKR.H - R.TISVSGSTAKETVTVGK.D	BS3	1392	1407	9	10	3.96438	14	5	12312253
sp|Q8TDJ6|DMXL2_HUMAN - sp|Q8TDJ6|DMXL2_HUMAN	DMXL2 - DMXL2	R.DPDAGEGTKR.H - K.ETVTVGKDGTR.D	BS3	1392	1414	9	7	4.37787	5	3	21120516
sp|Q8TDJ6|DMXL2_HUMAN - sp|Q8TDJ6|DMXL2_HUMAN	DMXL2 - DMXL2	R.DPDAGEGTKR.H - R.ISEESTKIPQSYEDQTVSQPEDQYSELFQIQDIPTDDIDLEPEK.R	BS3	1392	1451	9	7	3.217	4	2	2.27591e+06
sp|Q8TDJ6|DMXL2_HUMAN - sp|Q8TDJ6|DMXL2_HUMAN	DMXL2 - DMXL2	R.DPDAGEGTKR.H - K.RENKSK.V	BS3	1392	1492	9	4	3.24628	3	2	2924382
sp|Q8TDJ6|DMXL2_HUMAN - sp|Q8TDJ6|DMXL2_HUMAN	DMXL2 - DMXL2	R.DPDAGEGTKR.H - K.SKVINLSQYGPAYFGQEHAR.V	BS3	1392	1494	9	2	4.4774	23	5	64942852
sp|Q8TDJ6|DMXL2_HUMAN - sp|Q8TDJ6|DMXL2_HUMAN	DMXL2 - DMXL2	R.DPDAGEGTKR.H - R.DKSCSGR.D	BS3	1392	1554	9	2	4.82825	5	1	85118304
sp|Q8TDJ6|DMXL2_HUMAN - sp|Q8TDJ6|DMXL2_HUMAN	DMXL2 - DMXL2	R.DPDAGEGTKR.H - K.VAKASFQR.N	BS3	1392	1654	9	3	4.49559	3	1	3.40069e+06
sp|Q8TDJ6|DMXL2_HUMAN - sp|Q8TDJ6|DMXL2_HUMAN	DMXL2 - DMXL2	R.DPDAGEGTKR.H - K.K#KAVVWGLFR.S	BS3	1392	1676	9	2	4.43691	3	1	475356
sp|Q8TDJ6|DMXL2_HUMAN - sp|Q8TDJ6|DMXL2_HUMAN	DMXL2 - DMXL2	R.DPDAGEGTKR.H - R.KAALK.N	BS3	1392	1706	9	1	3.1209	1	1	743855
sp|Q8TDJ6|DMXL2_HUMAN - sp|Q8TDJ6|DMXL2_HUMAN	DMXL2 - DMXL2	R.DPDAGEGTKR.H - R.K#AALKNAFSLLGK.Q	BS3	1392	1710	9	5	3.60711	1	1	377204
sp|Q8TDJ6|DMXL2_HUMAN - sp|Q8TDJ6|DMXL2_HUMAN	DMXL2 - DMXL2	R.DPDAGEGTKR.H - K.DGSGFSCKR.L	BS3	1392	1789	9	8	4.45709	2	1	749027
sp|Q8TDJ6|DMXL2_HUMAN - sp|Q8TDJ6|DMXL2_HUMAN	DMXL2 - DMXL2	R.DPDAGEGTKR.H - R.ACLKILMTELR.T	BS3	1392	2049	9	4	2.56941	1	1	1.24557e+06
sp|Q8TDJ6|DMXL2_HUMAN - sp|Q8TDJ6|DMXL2_HUMAN	DMXL2 - DMXL2	R.DPDAGEGTKR.H - R.TLATGYEVDGGKLR.F	BS3	1392	2068	9	12	4.15987	5	1	113293328
sp|Q8TDJ6|DMXL2_HUMAN - sp|Q8TDJ6|DMXL2_HUMAN	DMXL2 - DMXL2	R.DPDAGEGTKR.H - R.FQLYNWLEKEIAALHEICNHESVIK#EYSSK.T	BS3	1392	2079	9	9	3.33424	1	1	166561
sp|Q8TDJ6|DMXL2_HUMAN - sp|Q8TDJ6|DMXL2_HUMAN	DMXL2 - DMXL2	R.DPDAGEGTKR.H - K.EYSSKTYSK.V	BS3	1392	2100	9	5	2.87364	2	1	999764
sp|Q8TDJ6|DMXL2_HUMAN - sp|Q8TDJ6|DMXL2_HUMAN	DMXL2 - DMXL2	R.DPDAGEGTKR.H - R.LQAKR.E	BS3	1392	2137	9	4	3.51381	2	1	37665872
sp|Q8TDJ6|DMXL2_HUMAN - sp|Q8TDJ6|DMXL2_HUMAN	DMXL2 - DMXL2	R.DPDAGEGTKR.H - R.KSWLQK.N	BS3	1392	2145	9	1	3.53502	3	1	837928
sp|Q8TDJ6|DMXL2_HUMAN - sp|Q8TDJ6|DMXL2_HUMAN	DMXL2 - DMXL2	R.DPDAGEGTKR.H - K.SWLQKNQDLLR.V	BS3	1392	2150	9	5	2.83453	1	1	3.81522e+06
sp|Q8TDJ6|DMXL2_HUMAN - sp|Q8TDJ6|DMXL2_HUMAN	DMXL2 - DMXL2	R.DPDAGEGTKR.H - K.LVVKPR.R	BS3	1392	2394	9	4	3.6585	1	1	2338540
sp|Q8TDJ6|DMXL2_HUMAN - sp|Q8TDJ6|DMXL2_HUMAN	DMXL2 - DMXL2	R.DPDAGEGTKR.H - R.RQSENISAPPVLSEDIDKHR.R	BS3	1392	2414	9	18	3.95704	3	2	3.25586e+06
sp|Q8TDJ6|DMXL2_HUMAN - sp|Q8TDJ6|DMXL2_HUMAN	DMXL2 - DMXL2	R.DPDAGEGTKR.H - R.NKAMLEPENTPFK.S	BS3	1392	2591	9	2	4.49948	6	1	1.04021e+06
sp|Q8TDJ6|DMXL2_HUMAN - sp|Q8TDJ6|DMXL2_HUMAN	DMXL2 - DMXL2	R.DPDAGEGTKR.H - R.NK#AMLEPENTPFKSR.D	BS3	1392	2602	9	13	2.8398	1	1	1.40655e+06
sp|Q8TDJ6|DMXL2_HUMAN - sp|Q8TDJ6|DMXL2_HUMAN	DMXL2 - DMXL2	R.DPDAGEGTKR.H - R.DSSAFPVKR.L	BS3	1392	2612	9	8	4.55623	1	1	8594117
sp|Q8TDJ6|DMXL2_HUMAN - sp|Q8TDJ6|DMXL2_HUMAN	DMXL2 - DMXL2	R.DPDAGEGTKR.H - R.LWHFLVKQEVLQETFIR.Y	BS3	1392	2620	9	7	2.94527	1	1	2.13602e+06
sp|Q8TDJ6|DMXL2_HUMAN - sp|Q8TDJ6|DMXL2_HUMAN	DMXL2 - DMXL2	R.DPDAGEGTKR.H - R.YIFTKK.R	BS3	1392	2635	9	5	3.06952	1	1	544716
sp|Q8TDJ6|DMXL2_HUMAN - sp|Q8TDJ6|DMXL2_HUMAN	DMXL2 - DMXL2	R.DPDAGEGTKR.H - K.QSEVEADLGYPGGKAK.V	BS3	1392	2652	9	14	2.91351	1	1	463904
sp|Q8TDJ6|DMXL2_HUMAN - sp|Q8TDJ6|DMXL2_HUMAN	DMXL2 - DMXL2	R.DPDAGEGTKR.H - R.NLHNVKR.M	BS3	1392	2767	9	6	4.28966	2	1	6.32727e+06
sp|Q8TDJ6|DMXL2_HUMAN - sp|Q8TDJ6|DMXL2_HUMAN	DMXL2 - DMXL2	R.DPDAGEGTKR.H - R.KGHVCIFDIR.Q	BS3	1392	2921	9	1	3.35434	2	1	2570890
sp|Q8TDJ6|DMXL2_HUMAN - sp|Q8TDJ6|DMXL2_HUMAN	DMXL2 - DMXL2	R.DPDAGEGTKR.H - R.LTGHGLIHSFKSEHAK.Q	BS3	1392	2981	9	11	3.67031	1	1	1.39015e+06
sp|Q8TDJ6|DMXL2_HUMAN - sp|Q8TDJ6|DMXL2_HUMAN	DMXL2 - DMXL2	R.DPDAGEGTKR.H - K.SEHAKQSIFR.N	BS3	1392	2986	9	5	4.91107	4	1	3.46904e+06
sp|Q8TDJ6|DMXL2_HUMAN - sp|Q8TDJ6|DMXL2_HUMAN	DMXL2 - DMXL2	R.TISVSGSTAKETVTVGK.D - R.ENKSK#VINLSQYGPAYFGQEHAR.V	BS3	1407	1492	10	3	3.13224	2	2	4663551
sp|Q8TDJ6|DMXL2_HUMAN - sp|Q8TDJ6|DMXL2_HUMAN	DMXL2 - DMXL2	R.TISVSGSTAKETVTVGK.D - K.SKVINLSQYGPAYFGQEHAR.V	BS3	1407	1494	10	2	3.28917	1	1	1.56969e+06
sp|Q8TDJ6|DMXL2_HUMAN - sp|Q8TDJ6|DMXL2_HUMAN	DMXL2 - DMXL2	R.TISVSGSTAKETVTVGK.D - R.TLATGYEVDGGKLR.F	BS3	1407	2068	10	12	5.0089	5	3	1.99384e+06
sp|Q8TDJ6|DMXL2_HUMAN - sp|Q8TDJ6|DMXL2_HUMAN	DMXL2 - DMXL2	R.TISVSGSTAKETVTVGK#DGTR.D - R.NKAMLEPENTPFK.S	BS3	1407	2591	10	2	4.0371	1	1	165779
sp|Q8TDJ6|DMXL2_HUMAN - sp|Q8TDJ6|DMXL2_HUMAN	DMXL2 - DMXL2	R.TISVSGSTAKETVTVGK.D - R.DSSAFPVKR.L	BS3	1407	2612	10	8	3.67861	3	2	5096928
sp|Q8TDJ6|DMXL2_HUMAN - sp|Q8TDJ6|DMXL2_HUMAN	DMXL2 - DMXL2	K.ETVTVGKDGTR.D - R.ENKSK.V	BS3	1414	1492	7	3	2.74595	1	1	10559164
sp|Q8TDJ6|DMXL2_HUMAN - sp|Q8TDJ6|DMXL2_HUMAN	DMXL2 - DMXL2	K.ETVTVGKDGTR.D - K.SKVINLSQYGPAYFGQEHAR.V	BS3	1414	1494	7	2	3.88491	2	1	1.49884e+06
sp|Q8TDJ6|DMXL2_HUMAN - sp|Q8TDJ6|DMXL2_HUMAN	DMXL2 - DMXL2	K.ETVTVGKDGTR.D - R.DKSCSGR.D	BS3	1414	1554	7	2	3.96849	2	1	1558172
sp|Q8TDJ6|DMXL2_HUMAN - sp|Q8TDJ6|DMXL2_HUMAN	DMXL2 - DMXL2	K.ETVTVGKDGTR.D - K.VAKASFQR.N	BS3	1414	1654	7	3	2.79404	1	1	427044
sp|Q8TDJ6|DMXL2_HUMAN - sp|Q8TDJ6|DMXL2_HUMAN	DMXL2 - DMXL2	K.ETVTVGKDGTR.D - R.TLATGYEVDGGKLR.F	BS3	1414	2068	7	12	4.41005	4	1	28097188
sp|Q8TDJ6|DMXL2_HUMAN - sp|Q8TDJ6|DMXL2_HUMAN	DMXL2 - DMXL2	K.ETVTVGKDGTR.D - R.NKAMLEPENTPFK.S	BS3	1414	2591	7	2	3.86747	2	1	683507
sp|Q8TDJ6|DMXL2_HUMAN - sp|Q8TDJ6|DMXL2_HUMAN	DMXL2 - DMXL2	K.ETVTVGKDGTR.D - R.DSSAFPVKR.L	BS3	1414	2612	7	8	4.87595	2	1	4159827
sp|Q8TDJ6|DMXL2_HUMAN - sp|Q8TDJ6|DMXL2_HUMAN	DMXL2 - DMXL2	R.ISEESTKIPQSYEDQTVSQPEDQYSELFQIQDIPTDDIDLEPEK.R - K.RENKSK.V	BS3	1451	1492	7	4	2.99087	1	1	1.95081e+06
sp|Q8TDJ6|DMXL2_HUMAN - sp|Q8TDJ6|DMXL2_HUMAN	DMXL2 - DMXL2	R.ISEESTKIPQSYEDQTVSQPEDQYSELFQIQDIPTDDIDLEPEKR.E - R.DKSCSGR.D	BS3	1451	1554	7	2	3.76105	3	2	4.82193e+06
sp|Q8TDJ6|DMXL2_HUMAN - sp|Q8TDJ6|DMXL2_HUMAN	DMXL2 - DMXL2	R.ISEESTKIPQSYEDQTVSQPEDQYSELFQIQDIPTDDIDLEPEK.R - R.TLATGYEVDGGKLR.F	BS3	1451	2068	7	12	3.33116	1	1	7646980
sp|Q8TDJ6|DMXL2_HUMAN - sp|Q8TDJ6|DMXL2_HUMAN	DMXL2 - DMXL2	K.IPQSYEDQTVSQPEDQYSELFQIQDIPTDDIDLEPEKR.E - R.ENKSK.V	BS3	1488	1492	37	3	2.72796	3	1	31306556
sp|Q8TDJ6|DMXL2_HUMAN - sp|Q8TDJ6|DMXL2_HUMAN	DMXL2 - DMXL2	K.IPQSYEDQTVSQPEDQYSELFQIQDIPTDDIDLEPEKR.E - K.SKVINLSQYGPAYFGQEHAR.V	BS3	1488	1494	37	2	4.56738	1	1	1.97246e+06
sp|Q8TDJ6|DMXL2_HUMAN - sp|Q8TDJ6|DMXL2_HUMAN	DMXL2 - DMXL2	K.IPQSYEDQTVSQPEDQYSELFQIQDIPTDDIDLEPEKR.E - R.DKSCSGR.D	BS3	1488	1554	37	2	3.2613	4	1	7.51438e+06
sp|Q8TDJ6|DMXL2_HUMAN - sp|Q8TDJ6|DMXL2_HUMAN	DMXL2 - DMXL2	K.RENKSK.V - R.DKSCSGR.D	BS3	1492	1554	4	2	2.90658	1	1	1.77405e+06
sp|Q8TDJ6|DMXL2_HUMAN - sp|Q8TDJ6|DMXL2_HUMAN	DMXL2 - DMXL2	K.RENKSK#VINLSQYGPAYFGQEHAR.V - R.TLATGYEVDGGKLR.F	BS3	1492	2068	4	12	5.32662	2	1	10182641
sp|Q8TDJ6|DMXL2_HUMAN - sp|Q8TDJ6|DMXL2_HUMAN	DMXL2 - DMXL2	R.ENKSK.V - K.EYSSKTYSK.V	BS3	1492	2100	3	5	2.6673	1	1	395327
sp|Q8TDJ6|DMXL2_HUMAN - sp|Q8TDJ6|DMXL2_HUMAN	DMXL2 - DMXL2	R.ENKSK#VINLSQYGPAYFGQEHAR.V - R.QSENISAPPVLSEDIDKHR.R	BS3	1492	2414	3	17	3.06896	2	2	1.16936e+06
sp|Q8TDJ6|DMXL2_HUMAN - sp|Q8TDJ6|DMXL2_HUMAN	DMXL2 - DMXL2	K.SKVINLSQYGPAYFGQEHAR.V - R.DKSCSGR.D	BS3	1494	1554	2	2	3.64799	14	3	8348580
sp|Q8TDJ6|DMXL2_HUMAN - sp|Q8TDJ6|DMXL2_HUMAN	DMXL2 - DMXL2	R.ENK#SKVINLSQYGPAYFGQEHAR.V - K.VAKASFQR.N	BS3	1494	1654	5	3	2.97108	1	1	511135
sp|Q8TDJ6|DMXL2_HUMAN - sp|Q8TDJ6|DMXL2_HUMAN	DMXL2 - DMXL2	K.SKVINLSQYGPAYFGQEHAR.V - R.TLATGYEVDGGKLR.F	BS3	1494	2068	2	12	5.06099	7	3	1.45882e+06
sp|Q8TDJ6|DMXL2_HUMAN - sp|Q8TDJ6|DMXL2_HUMAN	DMXL2 - DMXL2	K.SKVINLSQYGPAYFGQEHAR.V - R.NKAMLEPENTPFK.S	BS3	1494	2591	2	2	4.29932	1	1	775691
sp|Q8TDJ6|DMXL2_HUMAN - sp|Q8TDJ6|DMXL2_HUMAN	DMXL2 - DMXL2	R.DKSCSGR.D - R.CIEKVAK.A	BS3	1554	1651	2	4	4.87724	3	1	5587134
sp|Q8TDJ6|DMXL2_HUMAN - sp|Q8TDJ6|DMXL2_HUMAN	DMXL2 - DMXL2	R.DKSCSGR.D - K.KK#AVVWGLFR.S	BS3	1554	1675	2	1	4.44504	2	1	11499974
sp|Q8TDJ6|DMXL2_HUMAN - sp|Q8TDJ6|DMXL2_HUMAN	DMXL2 - DMXL2	R.DKSCSGR.D - K.DGSGFSCKR.L	BS3	1554	1789	2	8	4.31809	2	2	418861
sp|Q8TDJ6|DMXL2_HUMAN - sp|Q8TDJ6|DMXL2_HUMAN	DMXL2 - DMXL2	R.DKSCSGR.D - R.NLASPEGTLATLGLKTEK.N	BS3	1554	1868	2	15	3.57289	7	2	23893538
sp|Q8TDJ6|DMXL2_HUMAN - sp|Q8TDJ6|DMXL2_HUMAN	DMXL2 - DMXL2	R.DKSCSGR.D - K.TEKNFVDK.I	BS3	1554	1871	2	3	5.26627	4	2	28388612
sp|Q8TDJ6|DMXL2_HUMAN - sp|Q8TDJ6|DMXL2_HUMAN	DMXL2 - DMXL2	R.DKSCSGR.D - K.TEK#NFVDKINLIER.K	BS3	1554	1876	2	8	4.12448	1	1	263302
sp|Q8TDJ6|DMXL2_HUMAN - sp|Q8TDJ6|DMXL2_HUMAN	DMXL2 - DMXL2	R.DKSCSGR.D - K.VGCPVLALEVLSKIPK.V	BS3	1554	1907	2	13	3.9333	3	1	21171484
sp|Q8TDJ6|DMXL2_HUMAN - sp|Q8TDJ6|DMXL2_HUMAN	DMXL2 - DMXL2	R.DKSCSGR.D - K.IPKVTK.T	BS3	1554	1910	2	3	5.02708	3	1	5426465
sp|Q8TDJ6|DMXL2_HUMAN - sp|Q8TDJ6|DMXL2_HUMAN	DMXL2 - DMXL2	R.DKSCSGR.D - K.TSALSAKK.D	BS3	1554	1920	2	7	3.34707	4	3	2.8249e+06
sp|Q8TDJ6|DMXL2_HUMAN - sp|Q8TDJ6|DMXL2_HUMAN	DMXL2 - DMXL2	R.DKSCSGR.D - K.KDQPDFISHR.M	BS3	1554	1921	2	1	3.82288	5	1	4.27606e+06
sp|Q8TDJ6|DMXL2_HUMAN - sp|Q8TDJ6|DMXL2_HUMAN	DMXL2 - DMXL2	R.DKSCSGR.D - R.EK#DKQSDQK.A	BS3	1554	2008	2	4	3.17429	1	1	501566
sp|Q8TDJ6|DMXL2_HUMAN - sp|Q8TDJ6|DMXL2_HUMAN	DMXL2 - DMXL2	R.DKSCSGR.D - R.TLATGYEVDGGKLR.F	BS3	1554	2068	2	12	3.57074	1	1	1735761
sp|Q8TDJ6|DMXL2_HUMAN - sp|Q8TDJ6|DMXL2_HUMAN	DMXL2 - DMXL2	R.DKSCSGR.D - K.LVVKPR.R	BS3	1554	2394	2	4	5.05178	1	1	1.52128e+06
sp|Q8TDJ6|DMXL2_HUMAN - sp|Q8TDJ6|DMXL2_HUMAN	DMXL2 - DMXL2	R.DKSCSGR.D - R.NKAMLEPENTPFK.S	BS3	1554	2591	2	2	3.72057	1	1	1.55265e+06
sp|Q8TDJ6|DMXL2_HUMAN - sp|Q8TDJ6|DMXL2_HUMAN	DMXL2 - DMXL2	R.DKSCSGR.D - R.NK#AMLEPENTPFKSR.D	BS3	1554	2602	2	13	2.71899	1	1	303251
sp|Q8TDJ6|DMXL2_HUMAN - sp|Q8TDJ6|DMXL2_HUMAN	DMXL2 - DMXL2	K.VAKASFQR.N - R.NNDALDAALFYLSMKK.K	BS3	1654	1674	3	15	2.71863	1	1	1.40065e+06
sp|Q8TDJ6|DMXL2_HUMAN - sp|Q8TDJ6|DMXL2_HUMAN	DMXL2 - DMXL2	K.VAKASFQR.N - K.KK#AVVWGLFR.S	BS3	1654	1675	3	1	5.19959	28	3	482562560
sp|Q8TDJ6|DMXL2_HUMAN - sp|Q8TDJ6|DMXL2_HUMAN	DMXL2 - DMXL2	K.VAKASFQR.N - K.KAVVWGLFR.S	BS3	1654	1676	3	1	3.99703	2	1	6272067
sp|Q8TDJ6|DMXL2_HUMAN - sp|Q8TDJ6|DMXL2_HUMAN	DMXL2 - DMXL2	K.VAKASFQR.N - K.DGSGFSCKR.L	BS3	1654	1789	3	8	3.30308	1	1	109775
sp|Q8TDJ6|DMXL2_HUMAN - sp|Q8TDJ6|DMXL2_HUMAN	DMXL2 - DMXL2	K.VAKASFQR.N - R.NLASPEGTLATLGLKTEK.N	BS3	1654	1868	3	15	3.36351	1	1	552309
sp|Q8TDJ6|DMXL2_HUMAN - sp|Q8TDJ6|DMXL2_HUMAN	DMXL2 - DMXL2	K.VAKASFQR.N - K.TEKNFVDK.I	BS3	1654	1871	3	3	3.26585	1	1	110961
sp|Q8TDJ6|DMXL2_HUMAN - sp|Q8TDJ6|DMXL2_HUMAN	DMXL2 - DMXL2	K.VAKASFQR.N - R.QSENISAPPVLSEDIDKHR.R	BS3	1654	2414	3	17	3.10299	1	1	1.09336e+06
sp|Q8TDJ6|DMXL2_HUMAN - sp|Q8TDJ6|DMXL2_HUMAN	DMXL2 - DMXL2	K.VAKASFQR.N - R.DSSAFPVKR.L	BS3	1654	2612	3	8	4.73776	1	1	804387
sp|Q8TDJ6|DMXL2_HUMAN - sp|Q8TDJ6|DMXL2_HUMAN	DMXL2 - DMXL2	R.NNDALDAALFYLSMKK.K - K.KAVVWGLFR.S	BS3	1674	1676	15	1	3.23161	3	2	14212158
sp|Q8TDJ6|DMXL2_HUMAN - sp|Q8TDJ6|DMXL2_HUMAN	DMXL2 - DMXL2	R.NNDALDAALFYLSMKK.K - K.VTKTSALSAK.K	BS3	1674	1913	15	3	2.93652	1	1	33667.3
sp|Q8TDJ6|DMXL2_HUMAN - sp|Q8TDJ6|DMXL2_HUMAN	DMXL2 - DMXL2	K.KK#AVVWGLFR.S - K.TSALSAKK.D	BS3	1675	1920	1	7	3.70493	1	1	107768
sp|Q8TDJ6|DMXL2_HUMAN - sp|Q8TDJ6|DMXL2_HUMAN	DMXL2 - DMXL2	K.KAVVWGLFR.S - K.TEKNFVDK.I	BS3	1676	1871	1	3	2.97494	1	1	245225
sp|Q8TDJ6|DMXL2_HUMAN - sp|Q8TDJ6|DMXL2_HUMAN	DMXL2 - DMXL2	K.KAVVWGLFR.S - R.TLATGYEVDGGKLR.F	BS3	1676	2068	1	12	4.21676	2	1	9332332
sp|Q8TDJ6|DMXL2_HUMAN - sp|Q8TDJ6|DMXL2_HUMAN	DMXL2 - DMXL2	K.KAVVWGLFR.S - R.NKAMLEPENTPFK.S	BS3	1676	2591	1	2	3.44466	1	1	369360
sp|Q8TDJ6|DMXL2_HUMAN - sp|Q8TDJ6|DMXL2_HUMAN	DMXL2 - DMXL2	K.KAVVWGLFR.S - R.DSSAFPVKR.L	BS3	1676	2612	1	8	3.12165	2	1	131555
sp|Q8TDJ6|DMXL2_HUMAN - sp|Q8TDJ6|DMXL2_HUMAN	DMXL2 - DMXL2	R.SQHDEKMTTFFSHNFNEDRWR.K - R.K#AALKNAFSLLGK#QR.F	BS3	1690	1710	6	5	5.70358	11	4	24932732
sp|Q8TDJ6|DMXL2_HUMAN - sp|Q8TDJ6|DMXL2_HUMAN	DMXL2 - DMXL2	R.SQHDEKMTTFFSHNFNEDR.W - R.K#AALK#NAFSLLGKQR.F	BS3	1690	1718	6	13	6.227	22	9	110177392
sp|Q8TDJ6|DMXL2_HUMAN - sp|Q8TDJ6|DMXL2_HUMAN	DMXL2 - DMXL2	R.KAALK.N - K.NAFSLLGKQR.F	BS3	1706	1718	1	8	3.2397	3	1	3.87373e+06
sp|Q8TDJ6|DMXL2_HUMAN - sp|Q8TDJ6|DMXL2_HUMAN	DMXL2 - DMXL2	R.KAALK.N - K.FLLQESQQETTVKQLQSPLPLPTTLPLLSASIASTK.T	BS3	1706	2193	1	13	3.03589	1	1	817323
sp|Q8TDJ6|DMXL2_HUMAN - sp|Q8TDJ6|DMXL2_HUMAN	DMXL2 - DMXL2	R.KAALK.N - R.NKAMLEPENTPFK.S	BS3	1706	2591	1	2	3.29256	1	1	918251
sp|Q8TDJ6|DMXL2_HUMAN - sp|Q8TDJ6|DMXL2_HUMAN	DMXL2 - DMXL2	R.KAALK.N - R.DSSAFPVKR.L	BS3	1706	2612	1	8	3.21664	1	1	524845
sp|Q8TDJ6|DMXL2_HUMAN - sp|Q8TDJ6|DMXL2_HUMAN	DMXL2 - DMXL2	R.K#AALKNAFSLLGK.Q - R.NKAMLEPENTPFK.S	BS3	1710	2591	5	2	4.08239	1	1	298392
sp|Q8TDJ6|DMXL2_HUMAN - sp|Q8TDJ6|DMXL2_HUMAN	DMXL2 - DMXL2	K.NAFSLLGKQR.F - R.DSSAFPVKR.L	BS3	1718	2612	8	8	3.96357	1	1	6.01104e+06
sp|Q8TDJ6|DMXL2_HUMAN - sp|Q8TDJ6|DMXL2_HUMAN	DMXL2 - DMXL2	K.ILGCQKDGSGFSCK#R.L - R.SLAYWVMKDYTR.A	BS3	1781	1806	6	8	4.62034	14	3	31758530
sp|Q8TDJ6|DMXL2_HUMAN - sp|Q8TDJ6|DMXL2_HUMAN	DMXL2 - DMXL2	K.DGSGFSCKR.L - R.ALDTLLEQTPKEDDEHQVIIK.S	BS3	1789	1821	8	11	3.78341	2	1	8750415
sp|Q8TDJ6|DMXL2_HUMAN - sp|Q8TDJ6|DMXL2_HUMAN	DMXL2 - DMXL2	K.DGSGFSCKR.L - K.TEKNFVDK.I	BS3	1789	1871	8	3	4.02527	1	1	148147
sp|Q8TDJ6|DMXL2_HUMAN - sp|Q8TDJ6|DMXL2_HUMAN	DMXL2 - DMXL2	K.DGSGFSCKR.L - K.VTKTSALSAK.K	BS3	1789	1913	8	3	3.57857	1	1	113339
sp|Q8TDJ6|DMXL2_HUMAN - sp|Q8TDJ6|DMXL2_HUMAN	DMXL2 - DMXL2	K.DGSGFSCKR.L - R.LQAKR.E	BS3	1789	2137	8	4	3.57133	1	1	877481
sp|Q8TDJ6|DMXL2_HUMAN - sp|Q8TDJ6|DMXL2_HUMAN	DMXL2 - DMXL2	R.SLAYWVMKDYTR.A - R.NLASPEGTLATLGLKTEK.N	BS3	1806	1868	8	15	3.23248	4	2	4777630
sp|Q8TDJ6|DMXL2_HUMAN - sp|Q8TDJ6|DMXL2_HUMAN	DMXL2 - DMXL2	R.SLAYWVMKDYTR.A - K.TEKNFVDK.I	BS3	1806	1871	8	3	3.0512	1	1	3.86578e+06
sp|Q8TDJ6|DMXL2_HUMAN - sp|Q8TDJ6|DMXL2_HUMAN	DMXL2 - DMXL2	R.SLAYWVMKDYTR.A - K.TSALSAKK#DQPDFISHR.M	BS3	1806	1920	8	7	5.63828	4	3	7941187
sp|Q8TDJ6|DMXL2_HUMAN - sp|Q8TDJ6|DMXL2_HUMAN	DMXL2 - DMXL2	R.SLAYWVMKDYTR.A - K.KDQPDFISHR.M	BS3	1806	1921	8	1	4.94462	4	2	9568229
sp|Q8TDJ6|DMXL2_HUMAN - sp|Q8TDJ6|DMXL2_HUMAN	DMXL2 - DMXL2	R.SLAYWVMKDYTR.A - K.DKQSDQK.A	BS3	1806	2008	8	2	3.00836	1	1	6.77028e+06
sp|Q8TDJ6|DMXL2_HUMAN - sp|Q8TDJ6|DMXL2_HUMAN	DMXL2 - DMXL2	R.SLAYWVMKDYTR.A - R.TLATGYEVDGGKLR.F	BS3	1806	2068	8	12	4.86125	1	1	2388428
sp|Q8TDJ6|DMXL2_HUMAN - sp|Q8TDJ6|DMXL2_HUMAN	DMXL2 - DMXL2	R.ALDTLLEQTPKEDDEHQVIIK.S - R.KLFFTTANAHFK.V	BS3	1821	1883	11	1	4.33014	3	1	5.31025e+06
sp|Q8TDJ6|DMXL2_HUMAN - sp|Q8TDJ6|DMXL2_HUMAN	DMXL2 - DMXL2	R.ALDTLLEQTPKEDDEHQVIIK.S - R.QSENISAPPVLSEDIDKHR.R	BS3	1821	2414	11	17	2.94157	1	1	3647313
sp|Q8TDJ6|DMXL2_HUMAN - sp|Q8TDJ6|DMXL2_HUMAN	DMXL2 - DMXL2	R.ALDTLLEQTPKEDDEHQVIIK.S - R.NKAMLEPENTPFK.S	BS3	1821	2591	11	2	4.20203	1	1	152385
sp|Q8TDJ6|DMXL2_HUMAN - sp|Q8TDJ6|DMXL2_HUMAN	DMXL2 - DMXL2	K.EDDEHQVIIKSCNPVAFSFYNYLR.T - R.KLFFTTANAHFK.V	BS3	1831	1883	10	1	4.85815	1	1	5479913
sp|Q8TDJ6|DMXL2_HUMAN - sp|Q8TDJ6|DMXL2_HUMAN	DMXL2 - DMXL2	K.EDDEHQVIIKSCNPVAFSFYNYLR.T - K.TSALSAKK.D	BS3	1831	1920	10	7	3.27801	1	1	695014
sp|Q8TDJ6|DMXL2_HUMAN - sp|Q8TDJ6|DMXL2_HUMAN	DMXL2 - DMXL2	R.NLAS@PEGTLATLGLKTEK.N - K.NFVDKINLIER.K	BS3	1868	1876	15	5	3.77315	9	2	24327562
sp|Q8TDJ6|DMXL2_HUMAN - sp|Q8TDJ6|DMXL2_HUMAN	DMXL2 - DMXL2	R.NLASPEGTLATLGLKTEK.N - R.KLFFTTANAHFK.V	BS3	1868	1883	15	1	3.89281	2	1	1.81822e+06
sp|Q8TDJ6|DMXL2_HUMAN - sp|Q8TDJ6|DMXL2_HUMAN	DMXL2 - DMXL2	R.NLASPEGTLATLGLKTEK.N - K.VGCPVLALEVLSKIPK.V	BS3	1868	1907	15	13	2.82222	1	1	11219505
sp|Q8TDJ6|DMXL2_HUMAN - sp|Q8TDJ6|DMXL2_HUMAN	DMXL2 - DMXL2	R.NLAS@PEGTLATLGLKTEK.N - K.IPKVTK.T	BS3	1868	1910	15	3	3.39778	5	2	32238412
sp|Q8TDJ6|DMXL2_HUMAN - sp|Q8TDJ6|DMXL2_HUMAN	DMXL2 - DMXL2	R.NLASPEGTLATLGLKTEK.N - K.VTKTSALSAK.K	BS3	1868	1913	15	3	3.70444	6	3	4992778
sp|Q8TDJ6|DMXL2_HUMAN - sp|Q8TDJ6|DMXL2_HUMAN	DMXL2 - DMXL2	R.NLASPEGTLATLGLKTEK.N - K.TSALSAKK#DQPDFISHR.M	BS3	1868	1920	15	7	5.38006	15	6	23763766
sp|Q8TDJ6|DMXL2_HUMAN - sp|Q8TDJ6|DMXL2_HUMAN	DMXL2 - DMXL2	R.NLASPEGTLATLGLKTEK.N - K.KDQPDFISHR.M	BS3	1868	1921	15	1	4.02266	8	3	20761802
sp|Q8TDJ6|DMXL2_HUMAN - sp|Q8TDJ6|DMXL2_HUMAN	DMXL2 - DMXL2	K.TEKNFVDK.I - R.KLFFTTANAHFK.V	BS3	1871	1883	3	1	2.73102	1	1	5290856
sp|Q8TDJ6|DMXL2_HUMAN - sp|Q8TDJ6|DMXL2_HUMAN	DMXL2 - DMXL2	K.TEKNFVDK.I - K.VGCPVLALEVLSKIPK.V	BS3	1871	1907	3	13	3.16542	2	1	36160092
sp|Q8TDJ6|DMXL2_HUMAN - sp|Q8TDJ6|DMXL2_HUMAN	DMXL2 - DMXL2	K.TEKNFVDK.I - K.IPKVTK.T	BS3	1871	1910	3	3	4.14001	4	2	45919620
sp|Q8TDJ6|DMXL2_HUMAN - sp|Q8TDJ6|DMXL2_HUMAN	DMXL2 - DMXL2	K.TEKNFVDK.I - K.VTKTSALSAK.K	BS3	1871	1913	3	3	5.52045	7	4	73607440
sp|Q8TDJ6|DMXL2_HUMAN - sp|Q8TDJ6|DMXL2_HUMAN	DMXL2 - DMXL2	K.TEKNFVDK.I - K.TSALSAKK.D	BS3	1871	1920	3	7	4.9907	8	4	18504122
sp|Q8TDJ6|DMXL2_HUMAN - sp|Q8TDJ6|DMXL2_HUMAN	DMXL2 - DMXL2	K.TEKNFVDK.I - K.KDQPDFISHR.M	BS3	1871	1921	3	1	5.17686	19	5	3.39223e+06
sp|Q8TDJ6|DMXL2_HUMAN - sp|Q8TDJ6|DMXL2_HUMAN	DMXL2 - DMXL2	K.TEKNFVDK.I - R.EKDK#QSDQK.A	BS3	1871	2006	3	2	3.0861	4	2	655164
sp|Q8TDJ6|DMXL2_HUMAN - sp|Q8TDJ6|DMXL2_HUMAN	DMXL2 - DMXL2	K.TEKNFVDK.I - K.DKQSDQK.A	BS3	1871	2008	3	2	5.29426	2	1	1.29511e+06
sp|Q8TDJ6|DMXL2_HUMAN - sp|Q8TDJ6|DMXL2_HUMAN	DMXL2 - DMXL2	K.TEKNFVDK.I - K.QSDQKASDPNMLLTPQEEDDPEGDTEVDVIAEQLK.F	BS3	1871	2013	3	5	3.12694	1	1	739910
sp|Q8TDJ6|DMXL2_HUMAN - sp|Q8TDJ6|DMXL2_HUMAN	DMXL2 - DMXL2	K.TEKNFVDK.I - R.TLATGYEVDGGKLR.F	BS3	1871	2068	3	12	3.35828	1	1	541156
sp|Q8TDJ6|DMXL2_HUMAN - sp|Q8TDJ6|DMXL2_HUMAN	DMXL2 - DMXL2	K.TEKNFVDK.I - K.EYSSKTYSK.V	BS3	1871	2100	3	5	3.53067	2	1	1.57581e+06
sp|Q8TDJ6|DMXL2_HUMAN - sp|Q8TDJ6|DMXL2_HUMAN	DMXL2 - DMXL2	K.NFVDKINLIER.K - R.KLFFTTANAHFK.V	BS3	1876	1883	5	1	5.57955	3	1	23463212
sp|Q8TDJ6|DMXL2_HUMAN - sp|Q8TDJ6|DMXL2_HUMAN	DMXL2 - DMXL2	K.NFVDKINLIER.K - K.IPKVTK.T	BS3	1876	1910	5	3	4.05377	6	2	31743240
sp|Q8TDJ6|DMXL2_HUMAN - sp|Q8TDJ6|DMXL2_HUMAN	DMXL2 - DMXL2	K.NFVDKINLIER.K - K.VTKTSALSAK.K	BS3	1876	1913	5	3	4.75397	10	4	46135868
sp|Q8TDJ6|DMXL2_HUMAN - sp|Q8TDJ6|DMXL2_HUMAN	DMXL2 - DMXL2	K.NFVDKINLIER.K - K.TSALSAKK.D	BS3	1876	1920	5	7	5.15787	17	7	22864056
sp|Q8TDJ6|DMXL2_HUMAN - sp|Q8TDJ6|DMXL2_HUMAN	DMXL2 - DMXL2	K.NFVDKINLIER.K - K.KDQPDFISHR.M	BS3	1876	1921	5	1	4.79893	8	2	5.75139e+06
sp|Q8TDJ6|DMXL2_HUMAN - sp|Q8TDJ6|DMXL2_HUMAN	DMXL2 - DMXL2	R.KLFFTTANAHFK.V - K.TSALSAKK#DQPDFISHR.M	BS3	1883	1920	1	7	4.38088	1	1	3986674
sp|Q8TDJ6|DMXL2_HUMAN - sp|Q8TDJ6|DMXL2_HUMAN	DMXL2 - DMXL2	R.KLFFTTANAHFK.V - K.KDQPDFISHR.M	BS3	1883	1921	1	1	5.01411	2	1	3.37103e+06
sp|Q8TDJ6|DMXL2_HUMAN - sp|Q8TDJ6|DMXL2_HUMAN	DMXL2 - DMXL2	K.LFFTTANAHFKVGCPVLALEVLSK.I - R.ACLKILMTELR.T	BS3	1894	2049	11	4	2.80156	1	1	13897419
sp|Q8TDJ6|DMXL2_HUMAN - sp|Q8TDJ6|DMXL2_HUMAN	DMXL2 - DMXL2	K.VGCPVLALEVLSKIPK.V - K.TSALSAKK.D	BS3	1907	1920	13	7	2.97806	1	1	2.45208e+06
sp|Q8TDJ6|DMXL2_HUMAN - sp|Q8TDJ6|DMXL2_HUMAN	DMXL2 - DMXL2	K.VGCPVLALEVLSKIPK.V - K.KDQPDFISHR.M	BS3	1907	1921	13	1	3.78084	1	1	1.54208e+06
sp|Q8TDJ6|DMXL2_HUMAN - sp|Q8TDJ6|DMXL2_HUMAN	DMXL2 - DMXL2	K.IPKVTK.T - K.TSALSAKK.D	BS3	1910	1920	3	7	5.06374	7	3	51403716
sp|Q8TDJ6|DMXL2_HUMAN - sp|Q8TDJ6|DMXL2_HUMAN	DMXL2 - DMXL2	K.IPKVTK.T - K.KDQPDFISHR.M	BS3	1910	1921	3	1	5.26396	6	1	9629156
sp|Q8TDJ6|DMXL2_HUMAN - sp|Q8TDJ6|DMXL2_HUMAN	DMXL2 - DMXL2	K.VTKTSALSAK.K - K.KDQPDFISHR.M	BS3	1913	1921	3	1	5.38296	10	3	58264212
sp|Q8TDJ6|DMXL2_HUMAN - sp|Q8TDJ6|DMXL2_HUMAN	DMXL2 - DMXL2	K.VTKTSALSAK.K - K.DKQSDQK.A	BS3	1913	2008	3	2	3.21793	1	1	1.27665e+06
sp|Q8TDJ6|DMXL2_HUMAN - sp|Q8TDJ6|DMXL2_HUMAN	DMXL2 - DMXL2	K.VTKTSALSAK.K - K.EYSSKTYSK.V	BS3	1913	2100	3	5	4.28267	3	1	286200
sp|Q8TDJ6|DMXL2_HUMAN - sp|Q8TDJ6|DMXL2_HUMAN	DMXL2 - DMXL2	K.TSALSAKK.D - R.MDDVPSHSKALSDGNGSSGIEWSNVTSSQYDWSQPIVK.V	BS3	1920	1939	7	9	2.85194	2	1	911406
sp|Q8TDJ6|DMXL2_HUMAN - sp|Q8TDJ6|DMXL2_HUMAN	DMXL2 - DMXL2	K.TSALSAKK.D - R.EKDK#QSDQK.A	BS3	1920	2006	7	2	4.64219	3	2	1.35457e+06
sp|Q8TDJ6|DMXL2_HUMAN - sp|Q8TDJ6|DMXL2_HUMAN	DMXL2 - DMXL2	K.TSALSAKK.D - K.DKQSDQK.A	BS3	1920	2008	7	2	4.42993	4	2	7395188
sp|Q8TDJ6|DMXL2_HUMAN - sp|Q8TDJ6|DMXL2_HUMAN	DMXL2 - DMXL2	K.TSALSAKK.D - K.QSDQKASDPNMLLTPQEEDDPEGDTEVDVIAEQLK.F	BS3	1920	2013	7	5	3.13022	1	1	3548290
sp|Q8TDJ6|DMXL2_HUMAN - sp|Q8TDJ6|DMXL2_HUMAN	DMXL2 - DMXL2	K.TSALSAKK.D - K.SWLQKNQDLLR.V	BS3	1920	2150	7	5	4.56857	2	1	8644207
sp|Q8TDJ6|DMXL2_HUMAN - sp|Q8TDJ6|DMXL2_HUMAN	DMXL2 - DMXL2	K.KDQPDFISHR.M - R.EKDK#QSDQK.A	BS3	1921	2006	1	2	4.07414	2	1	5488128
sp|Q8TDJ6|DMXL2_HUMAN - sp|Q8TDJ6|DMXL2_HUMAN	DMXL2 - DMXL2	K.KDQPDFISHR.M - K.DKQSDQK.A	BS3	1921	2008	1	2	4.96602	1	1	4.81934e+06
sp|Q8TDJ6|DMXL2_HUMAN - sp|Q8TDJ6|DMXL2_HUMAN	DMXL2 - DMXL2	K.KDQPDFISHR.M - K.QSDQKASDPNMLLTPQEEDDPEGDTEVDVIAEQLK.F	BS3	1921	2013	1	5	3.8579	3	1	2.04403e+06
sp|Q8TDJ6|DMXL2_HUMAN - sp|Q8TDJ6|DMXL2_HUMAN	DMXL2 - DMXL2	K.KDQPDFISHR.M - K.SWLQKNQDLLR.V	BS3	1921	2150	1	5	5.26566	6	2	5294522
sp|Q8TDJ6|DMXL2_HUMAN - sp|Q8TDJ6|DMXL2_HUMAN	DMXL2 - DMXL2	K.VDEEPLNLDWGEDHDSALDEEEDDAVGLVMKSTDAR.E - R.EKDK#QSDQK.A	BS3	1999	2006	31	2	3.43602	2	1	2.74664e+06
sp|Q8TDJ6|DMXL2_HUMAN - sp|Q8TDJ6|DMXL2_HUMAN	DMXL2 - DMXL2	R.TLATGYEVDGGKLR.F - R.FQLYNWLEKEIAALHEICNHESVIK.E	BS3	2068	2079	12	9	2.86006	2	2	7.89508e+06
sp|Q8TDJ6|DMXL2_HUMAN - sp|Q8TDJ6|DMXL2_HUMAN	DMXL2 - DMXL2	R.TLATGYEVDGGKLR.F - K.EYSSKTYSK.V	BS3	2068	2100	12	5	3.31184	5	1	3598757
sp|Q8TDJ6|DMXL2_HUMAN - sp|Q8TDJ6|DMXL2_HUMAN	DMXL2 - DMXL2	R.TLATGYEVDGGKLR.F - R.RLQAKR.E	BS3	2068	2137	12	5	2.72172	1	1	1.4365e+06
sp|Q8TDJ6|DMXL2_HUMAN - sp|Q8TDJ6|DMXL2_HUMAN	DMXL2 - DMXL2	R.TLATGYEVDGGKLR.F - R.KSWLQK.N	BS3	2068	2145	12	1	3.22354	1	1	3.28196e+06
sp|Q8TDJ6|DMXL2_HUMAN - sp|Q8TDJ6|DMXL2_HUMAN	DMXL2 - DMXL2	R.TLATGYEVDGGKLR.F - K.SWLQKNQDLLR.V	BS3	2068	2150	12	5	3.57414	3	1	2.31708e+06
sp|Q8TDJ6|DMXL2_HUMAN - sp|Q8TDJ6|DMXL2_HUMAN	DMXL2 - DMXL2	R.TLATGYEVDGGKLR.F - R.RQSENISAPPVLSEDIDKHR.R	BS3	2068	2414	12	18	4.96567	3	1	5131727
sp|Q8TDJ6|DMXL2_HUMAN - sp|Q8TDJ6|DMXL2_HUMAN	DMXL2 - DMXL2	R.TLATGYEVDGGKLR.F - R.NKAMLEPENTPFK.S	BS3	2068	2591	12	2	3.51356	1	1	1254525
sp|Q8TDJ6|DMXL2_HUMAN - sp|Q8TDJ6|DMXL2_HUMAN	DMXL2 - DMXL2	R.TLATGYEVDGGKLR.F - R.DSSAFPVKR.L	BS3	2068	2612	12	8	3.28828	2	1	1.90991e+06
sp|Q8TDJ6|DMXL2_HUMAN - sp|Q8TDJ6|DMXL2_HUMAN	DMXL2 - DMXL2	R.FQLYNWLEKEIAALHEICNHESVIK.E - K.EYSSKTYSK.V	BS3	2079	2100	9	5	3.0592	1	1	9224679
sp|Q8TDJ6|DMXL2_HUMAN - sp|Q8TDJ6|DMXL2_HUMAN	DMXL2 - DMXL2	K.EYSSKTYSK.V - K.VESDLLDQEEMVDKPDIGSYER.H	BS3	2100	2118	5	14	3.25389	3	2	404531
sp|Q8TDJ6|DMXL2_HUMAN - sp|Q8TDJ6|DMXL2_HUMAN	DMXL2 - DMXL2	K.EYSSKTYSK.V - R.LQAKR.E	BS3	2100	2137	5	4	3.04862	2	1	9210244
sp|Q8TDJ6|DMXL2_HUMAN - sp|Q8TDJ6|DMXL2_HUMAN	DMXL2 - DMXL2	K.EYSSKTYSK.V - R.KSWLQK.N	BS3	2100	2145	5	1	3.21734	2	1	532996
sp|Q8TDJ6|DMXL2_HUMAN - sp|Q8TDJ6|DMXL2_HUMAN	DMXL2 - DMXL2	K.EYSSKTYSK.V - K.SWLQKNQDLLR.V	BS3	2100	2150	5	5	3.82346	6	3	8751848
sp|Q8TDJ6|DMXL2_HUMAN - sp|Q8TDJ6|DMXL2_HUMAN	DMXL2 - DMXL2	K.EYSSKTYSK.V - K.FLLQESQQETTVKQLQSPLPLPTTLPLLSASIASTK.T	BS3	2100	2193	5	13	3.05518	1	1	1.73803e+06
sp|Q8TDJ6|DMXL2_HUMAN - sp|Q8TDJ6|DMXL2_HUMAN	DMXL2 - DMXL2	K.TYSKVESDLLDQEEMVDK#PDIGSYER.H - R.LQAKR.E	BS3	2104	2137	4	4	3.05164	3	2	1.51746e+06
sp|Q8TDJ6|DMXL2_HUMAN - sp|Q8TDJ6|DMXL2_HUMAN	DMXL2 - DMXL2	K.TYSKVESDLLDQEEMVDK#PDIGSYER.H - R.KSWLQK.N	BS3	2104	2145	4	1	3.30629	2	1	523335
sp|Q8TDJ6|DMXL2_HUMAN - sp|Q8TDJ6|DMXL2_HUMAN	DMXL2 - DMXL2	K.VESDLLDQEEMVDKPDIGSYER.H - R.QSENISAPPVLSEDIDKHR.R	BS3	2118	2414	14	17	4.10548	5	1	3609868
sp|Q8TDJ6|DMXL2_HUMAN - sp|Q8TDJ6|DMXL2_HUMAN	DMXL2 - DMXL2	K.VESDLLDQEEMVDKPDIGSYER.H - R.MLVPGRPVKDATPPPVPAER.P	BS3	2118	2431	14	9	4.60209	3	1	6575844
sp|Q8TDJ6|DMXL2_HUMAN - sp|Q8TDJ6|DMXL2_HUMAN	DMXL2 - DMXL2	R.LQAKR.E - R.KSWLQK.N	BS3	2137	2145	4	1	3.61223	5	1	83185152
sp|Q8TDJ6|DMXL2_HUMAN - sp|Q8TDJ6|DMXL2_HUMAN	DMXL2 - DMXL2	R.LQAKR.E - K.SWLQKNQDLLR.V	BS3	2137	2150	4	5	3.98907	6	2	8568093
sp|Q8TDJ6|DMXL2_HUMAN - sp|Q8TDJ6|DMXL2_HUMAN	DMXL2 - DMXL2	R.LQAKR.E - K.LVVKPR.R	BS3	2137	2394	4	4	3.9363	2	1	11285970
sp|Q8TDJ6|DMXL2_HUMAN - sp|Q8TDJ6|DMXL2_HUMAN	DMXL2 - DMXL2	R.LQAKR.E - R.RQSENISAPPVLSEDIDKHR.R	BS3	2137	2414	4	18	2.93013	2	2	4357143
sp|Q8TDJ6|DMXL2_HUMAN - sp|Q8TDJ6|DMXL2_HUMAN	DMXL2 - DMXL2	R.LQAKR.E - R.PSYKEK.F	BS3	2137	2446	4	4	4.25112	2	1	11359302
sp|Q8TDJ6|DMXL2_HUMAN - sp|Q8TDJ6|DMXL2_HUMAN	DMXL2 - DMXL2	R.LQAKR.E - R.DSSAFPVKR.L	BS3	2137	2612	4	8	3.34175	1	1	2.38789e+06
sp|Q8TDJ6|DMXL2_HUMAN - sp|Q8TDJ6|DMXL2_HUMAN	DMXL2 - DMXL2	R.KSWLQK.N - K.FLLQESQQETTVKQLQSPLPLPTTLPLLSASIASTK.T	BS3	2145	2193	1	13	3.60729	3	1	15138684
sp|Q8TDJ6|DMXL2_HUMAN - sp|Q8TDJ6|DMXL2_HUMAN	DMXL2 - DMXL2	R.KSWLQK.N - R.QSENISAPPVLSEDIDKHR.R	BS3	2145	2414	1	17	2.84609	2	1	630839
sp|Q8TDJ6|DMXL2_HUMAN - sp|Q8TDJ6|DMXL2_HUMAN	DMXL2 - DMXL2	R.KSWLQK.N - R.DSSAFPVKR.L	BS3	2145	2612	1	8	2.70478	1	1	338036
sp|Q8TDJ6|DMXL2_HUMAN - sp|Q8TDJ6|DMXL2_HUMAN	DMXL2 - DMXL2	K.FLLQESQQETTVKQLQSPLPLPTTLPLLSASIASTK.T - R.QSENISAPPVLSEDIDKHR.R	BS3	2193	2414	13	17	3.05205	1	1	7.34042e+06
sp|Q8TDJ6|DMXL2_HUMAN - sp|Q8TDJ6|DMXL2_HUMAN	DMXL2 - DMXL2	K.FLLQESQQETTVKQLQSPLPLPTTLPLLSASIASTK.T - R.MLVPGRPVKDATPPPVPAER.P	BS3	2193	2431	13	9	4.30565	4	2	3.62359e+06
sp|Q8TDJ6|DMXL2_HUMAN - sp|Q8TDJ6|DMXL2_HUMAN	DMXL2 - DMXL2	R.MWAAVFGGGVKLVVK#PR.R - R.QSENISAPPVLSEDIDKHR.R	BS3	2390	2414	11	17	2.97209	1	1	6.16654e+06
sp|Q8TDJ6|DMXL2_HUMAN - sp|Q8TDJ6|DMXL2_HUMAN	DMXL2 - DMXL2	R.MWAAVFGGGVKLVVK#PR.R - R.MLVPGRPVKDATPPPVPAER.P	BS3	2390	2431	11	9	4.25154	2	1	5.80419e+06
sp|Q8TDJ6|DMXL2_HUMAN - sp|Q8TDJ6|DMXL2_HUMAN	DMXL2 - DMXL2	K.LVVKPR.R - R.RQSENISAPPVLSEDIDKHR.R	BS3	2394	2414	4	18	3.37822	7	2	484241
sp|Q8TDJ6|DMXL2_HUMAN - sp|Q8TDJ6|DMXL2_HUMAN	DMXL2 - DMXL2	K.LVVKPR.R - R.NKAMLEPENTPFK.S	BS3	2394	2591	4	2	2.87866	1	1	1.45567e+06
sp|Q8TDJ6|DMXL2_HUMAN - sp|Q8TDJ6|DMXL2_HUMAN	DMXL2 - DMXL2	K.LVVKPR.R - R.DSSAFPVKR.L	BS3	2394	2612	4	8	3.66321	1	1	1.50413e+06
sp|Q8TDJ6|DMXL2_HUMAN - sp|Q8TDJ6|DMXL2_HUMAN	DMXL2 - DMXL2	K.LVVKPR.R - R.ESKSSDDVDYR.G	BS3	2394	2710	4	3	3.7195	1	1	121221
sp|Q8TDJ6|DMXL2_HUMAN - sp|Q8TDJ6|DMXL2_HUMAN	DMXL2 - DMXL2	R.QSENISAPPVLSEDIDKHR.R - R.PVKDATPPPVPAER.P	BS3	2414	2431	17	3	4.35809	19	5	10191431
sp|Q8TDJ6|DMXL2_HUMAN - sp|Q8TDJ6|DMXL2_HUMAN	DMXL2 - DMXL2	R.QSENISAPPVLSEDIDKHR.R - R.NKAMLEPENTPFK.S	BS3	2414	2591	17	2	3.74064	1	1	6.12931e+06
sp|Q8TDJ6|DMXL2_HUMAN - sp|Q8TDJ6|DMXL2_HUMAN	DMXL2 - DMXL2	R.QSENISAPPVLSEDIDKHR.R - R.LWHFLVKQEVLQETFIR.Y	BS3	2414	2620	17	7	4.08982	1	1	13370487
sp|Q8TDJ6|DMXL2_HUMAN - sp|Q8TDJ6|DMXL2_HUMAN	DMXL2 - DMXL2	K.LALHNVKNFFPIAGLEFSELPVTSPLGIAVIK.N - R.ESKSSDDVDYR.G	BS3	2523	2710	7	3	3.41049	1	1	3.56991e+06
sp|Q8TDJ6|DMXL2_HUMAN - sp|Q8TDJ6|DMXL2_HUMAN	DMXL2 - DMXL2	R.NKAMLEPENTPFK.S - R.NKAMLEPENTPFK.S	BS3	2591	2591	2	2	5.89234	4	2	4977848
sp|Q8TDJ6|DMXL2_HUMAN - sp|Q8TDJ6|DMXL2_HUMAN	DMXL2 - DMXL2	R.NKAMLEPENTPFK.S - R.NK#AMLEPENTPFKSR.D	BS3	2591	2602	2	13	3.34982	1	1	333385
sp|Q8TDJ6|DMXL2_HUMAN - sp|Q8TDJ6|DMXL2_HUMAN	DMXL2 - DMXL2	R.NKAMLEPENTPFK.S - R.DSSAFPVKR.L	BS3	2591	2612	2	8	3.76334	23	5	1.3348e+06
sp|Q8TDJ6|DMXL2_HUMAN - sp|Q8TDJ6|DMXL2_HUMAN	DMXL2 - DMXL2	R.NKAMLEPENTPFK.S - R.LWHFLVKQEVLQETFIR.Y	BS3	2591	2620	2	7	5.1321	38	7	3.10579e+06
sp|Q8TDJ6|DMXL2_HUMAN - sp|Q8TDJ6|DMXL2_HUMAN	DMXL2 - DMXL2	R.NKAMLEPENTPFK.S - R.YIFTKK#R.K	BS3	2591	2635	2	5	4.74448	15	5	18290626
sp|Q8TDJ6|DMXL2_HUMAN - sp|Q8TDJ6|DMXL2_HUMAN	DMXL2 - DMXL2	R.NKAMLEPENTPFK.S - R.KQSEVEADLGYPGGK.A	BS3	2591	2638	2	1	5.18163	6	1	4881972
sp|Q8TDJ6|DMXL2_HUMAN - sp|Q8TDJ6|DMXL2_HUMAN	DMXL2 - DMXL2	R.NKAMLEPENTPFK.S - K.QSEVEADLGYPGGKAK.V	BS3	2591	2652	2	14	3.94499	2	1	1.39831e+06
sp|Q8TDJ6|DMXL2_HUMAN - sp|Q8TDJ6|DMXL2_HUMAN	DMXL2 - DMXL2	R.NKAMLEPENTPFK.S - R.ESKSSDDVDYR.G	BS3	2591	2710	2	3	4.6811	19	4	39033048
sp|Q8TDJ6|DMXL2_HUMAN - sp|Q8TDJ6|DMXL2_HUMAN	DMXL2 - DMXL2	R.NKAMLEPENTPFK.S - R.KGHVCIFDIR.Q	BS3	2591	2921	2	1	4.34456	2	1	3392867
sp|Q8TDJ6|DMXL2_HUMAN - sp|Q8TDJ6|DMXL2_HUMAN	DMXL2 - DMXL2	R.NKAMLEPENTPFK.S - R.LTGHGLIHSFKSEHAK.Q	BS3	2591	2981	2	11	4.08451	2	1	696208
sp|Q8TDJ6|DMXL2_HUMAN - sp|Q8TDJ6|DMXL2_HUMAN	DMXL2 - DMXL2	R.NKAMLEPENTPFK.S - K.SEHAKQSIFR.N	BS3	2591	2986	2	5	3.74368	2	1	3.67618e+06
sp|Q8TDJ6|DMXL2_HUMAN - sp|Q8TDJ6|DMXL2_HUMAN	DMXL2 - DMXL2	K.AMLEPENTPFKSR.D - R.DSSAFPVKR.L	BS3	2602	2612	11	8	3.8945	6	2	31677570
sp|Q8TDJ6|DMXL2_HUMAN - sp|Q8TDJ6|DMXL2_HUMAN	DMXL2 - DMXL2	R.DSSAFPVKR.L - R.LWHFLVKQEVLQETFIR.Y	BS3	2612	2620	8	7	3.24035	10	1	1.0065e+06
sp|Q8TDJ6|DMXL2_HUMAN - sp|Q8TDJ6|DMXL2_HUMAN	DMXL2 - DMXL2	R.DSSAFPVKR.L - R.YIFTKK#R.K	BS3	2612	2635	8	5	4.25257	3	2	9060446
sp|Q8TDJ6|DMXL2_HUMAN - sp|Q8TDJ6|DMXL2_HUMAN	DMXL2 - DMXL2	R.DSSAFPVKR.L - R.ESKSSDDVDYR.G	BS3	2612	2710	8	3	4.84112	2	1	6773357
sp|Q8TDJ6|DMXL2_HUMAN - sp|Q8TDJ6|DMXL2_HUMAN	DMXL2 - DMXL2	R.DSSAFPVKR.L - R.NLHNVKR.M	BS3	2612	2767	8	6	4.46813	3	1	1766713
sp|Q8TDJ6|DMXL2_HUMAN - sp|Q8TDJ6|DMXL2_HUMAN	DMXL2 - DMXL2	R.DSSAFPVKR.L - K.SEHAKQSIFR.N	BS3	2612	2986	8	5	4.67571	3	1	1.9815e+06
sp|Q8TDJ6|DMXL2_HUMAN - sp|Q8TDJ6|DMXL2_HUMAN	DMXL2 - DMXL2	R.YIFTKK.R - R.KQSEVEADLGYPGGK.A	BS3	2635	2638	5	1	4.78774	22	8	118760352
sp|Q8TDJ6|DMXL2_HUMAN - sp|Q8TDJ6|DMXL2_HUMAN	DMXL2 - DMXL2	R.YIFTKK.R - K.QSEVEADLGYPGGKAK.V	BS3	2635	2652	5	14	2.59034	1	1	844441
sp|Q8TDJ6|DMXL2_HUMAN - sp|Q8TDJ6|DMXL2_HUMAN	DMXL2 - DMXL2	R.YIFTKK#R.K - R.ESKSSDDVDYR.G	BS3	2635	2710	5	3	4.64889	11	2	26992836
sp|Q8TDJ6|DMXL2_HUMAN - sp|Q8TDJ6|DMXL2_HUMAN	DMXL2 - DMXL2	R.YIFTKK.R - K.SEHAKQSIFR.N	BS3	2635	2986	5	5	3.54984	1	1	286686
sp|Q8TDJ6|DMXL2_HUMAN - sp|Q8TDJ6|DMXL2_HUMAN	DMXL2 - DMXL2	R.KQSEVEADLGYPGGK.A - K.AKVIHK.E	BS3	2638	2654	1	2	3.66323	3	1	4.1079e+06
sp|Q8TDJ6|DMXL2_HUMAN - sp|Q8TDJ6|DMXL2_HUMAN	DMXL2 - DMXL2	R.KQSEVEADLGYPGGK.A - R.ESKSSDDVDYR.G	BS3	2638	2710	1	3	4.63605	13	5	12661244
sp|Q8TDJ6|DMXL2_HUMAN - sp|Q8TDJ6|DMXL2_HUMAN	DMXL2 - DMXL2	K.QSEVEADLGYPGGKAK.V - K.VIHKESDMIMAFSVNK.A	BS3	2652	2658	14	4	4.21393	52	7	7326580
sp|Q8TDJ6|DMXL2_HUMAN - sp|Q8TDJ6|DMXL2_HUMAN	DMXL2 - DMXL2	K.QSEVEADLGYPGGKAK.V - R.ESKSSDDVDYR.G	BS3	2652	2710	14	3	4.54411	6	1	25288576
sp|Q8TDJ6|DMXL2_HUMAN - sp|Q8TDJ6|DMXL2_HUMAN	DMXL2 - DMXL2	K.QSEVEADLGYPGGKAK.V - R.LTGHGLIHSFKSEHAK#QSIFR.N	BS3	2652	2981	14	11	4.71845	14	5	3.28442e+06
sp|Q8TDJ6|DMXL2_HUMAN - sp|Q8TDJ6|DMXL2_HUMAN	DMXL2 - DMXL2	R.KQS@EVEADLGYPGGKAK.V - K.SEHAKQSIFR.N	BS3	2652	2986	15	5	4.23081	12	3	1.86379e+06
sp|Q8TDJ6|DMXL2_HUMAN - sp|Q8TDJ6|DMXL2_HUMAN	DMXL2 - DMXL2	R.K#QSEVEADLGYPGGKAK.V - R.LFSCGADGTLKTR.V	BS3	2652	3018	15	11	3.86051	4	2	1.8156e+06
sp|Q8TDJ6|DMXL2_HUMAN - sp|Q8TDJ6|DMXL2_HUMAN	DMXL2 - DMXL2	K.AKVIHK.E - R.ESKSSDDVDYR.G	BS3	2654	2710	2	3	3.52439	1	1	1.72623e+06
sp|Q8TDJ6|DMXL2_HUMAN - sp|Q8TDJ6|DMXL2_HUMAN	DMXL2 - DMXL2	K.VIHKESDMIMAFSVNK.A - R.ESKSSDDVDYR.G	BS3	2658	2710	4	3	4.41878	7	2	4722271
sp|Q8TDJ6|DMXL2_HUMAN - sp|Q8TDJ6|DMXL2_HUMAN	DMXL2 - DMXL2	K.VIHKESDMIMAFSVNK.A - R.LTGHGLIHSFK#SEHAKQSIFR.N	BS3	2658	2986	4	16	5.45171	16	7	36538728
sp|Q8TDJ6|DMXL2_HUMAN - sp|Q8TDJ6|DMXL2_HUMAN	DMXL2 - DMXL2	K.VIHKESDMIMAFSVNK.A - R.LFSCGADGTLKTR.V	BS3	2658	3018	4	11	3.57282	3	1	19085760
sp|Q8TDJ6|DMXL2_HUMAN - sp|Q8TDJ6|DMXL2_HUMAN	DMXL2 - DMXL2	R.ESKSSDDVDYR.G - K.SEHAKQSIFR.N	BS3	2710	2986	3	5	4.48091	5	2	4.17866e+06
sp|Q8TDJ6|DMXL2_HUMAN - sp|Q8TDJ6|DMXL2_HUMAN	DMXL2 - DMXL2	R.ESKSSDDVDYR.G - R.LFSCGADGTLKTR.V	BS3	2710	3018	3	11	4.2951	3	1	1.40629e+06
sp|Q8TDJ6|DMXL2_HUMAN - sp|Q8TDJ6|DMXL2_HUMAN	DMXL2 - DMXL2	R.NLHNVKR.M - R.QLIHTFQAHDSAIKALALDPYEEYFTTGSAEGNIK.V	BS3	2767	2946	6	14	3.03815	6	2	3.74451e+06
sp|Q8TDJ6|DMXL2_HUMAN - sp|Q8TDJ6|DMXL2_HUMAN	DMXL2 - DMXL2	R.NLHNVKR.M - K.SEHAKQSIFR.N	BS3	2767	2986	6	5	4.58397	9	2	7.26765e+06
sp|Q8TDJ6|DMXL2_HUMAN - sp|Q8TDJ6|DMXL2_HUMAN	DMXL2 - DMXL2	K.PYMSWQCHSKATSDFAFITSSSLVATSGHSNDNR.N - R.KGHVCIFDIR.Q	BS3	2853	2921	10	1	3.5122	2	1	1.75991e+06
sp|Q8TDJ6|DMXL2_HUMAN - sp|Q8TDJ6|DMXL2_HUMAN	DMXL2 - DMXL2	R.KGHVCIFDIR.Q - K.SEHAKQSIFR.N	BS3	2921	2986	1	5	3.73303	1	1	2.31717e+06
sp|Q8TDJ6|DMXL2_HUMAN - sp|Q8TDJ6|DMXL2_HUMAN	DMXL2 - DMXL2	R.LTGHGLIHSFKSEHAK.Q - R.LFSCGADGTLKTR.V	BS3	2981	3018	11	11	3.94077	3	1	3.76237e+06
sp|Q8TDJ6|DMXL2_HUMAN - sp|Q8TDJ6|DMXL2_HUMAN	DMXL2 - DMXL2	K.SEHAKQSIFR.N - R.LFSCGADGTLKTR.V	BS3	2986	3018	5	11	4.24374	5	3	12725986
sp|Q8TDJ6|DMXL2_HUMAN - sp|Q96EY1|DNJA3_HUMAN	DMXL2 - DNAJA3	R.PVKDATPPPVPAER.P - R.M*PVGKR.E	BS3	2431	324	3	5	2.60225	1	1	119520064
sp|Q8TDJ6|DMXL2_HUMAN - sp|Q9P2R3|ANFY1_HUMAN	DMXL2 - ANKFY1	R.FWKCCM*EANPECNK.S - K.SGWSLLHKGIQR.G	BS3	1028	295	3	8	2.70941	1	1	9490847
sp|Q8TDJ6|DMXL2_HUMAN - sp|Q9ULT8|HECD1_HUMAN	DMXL2 - HECTD1	K.KDQPDFISHR.M - R.KASLALIRK#MIHFCSEALLK.E	BS3	1921	542	1	1	3.13699	1	1	5591882
sp|Q8TDJ6|DMXL2_HUMAN - sp|Q9ULT8|HECD1_HUMAN	DMXL2 - HECTD1	R.QSENISAPPVLSEDIDKHR.R - R.VKVPR.G	BS3	2414	2134	17	2	2.97383	4	1	1.58475e+06
sp|Q8TDJ6|DMXL2_HUMAN - sp|Q9UQE7|SMC3_HUMAN	DMXL2 - SMC3	R.DPDAGEGT@KR.H - K.ETEGKR.E	BS3	1392	185	9	5	3.00879	1	1	3.79012e+06
sp|Q8TDJ6|DMXL2_HUMAN - sp|Q9Y265|RUVB1_HUMAN	DMXL2 - RUVBL1	K.TSKYMPR.G - K.GLGLDESGLAKQAASGLVGQENAR.E	BS3	245	33	3	11	2.93145	2	1	4.4992e+06
sp|Q8TDJ6|DMXL2_HUMAN - sp|Q9Y265|RUVB1_HUMAN	DMXL2 - RUVBL1	R.DPDAGEGTKR.H - K.TEITDKLR.G	BS3	1392	274	9	6	3.62654	1	1	226892
sp|Q8TDJ6|DMXL2_HUMAN - sp|Q9Y4E6|WDR7_HUMAN	DMXL2 - WDR7	R.GLHMKLDHDLSLDR.E - R.GSPPTSSNIVQGQIKQVAAPVVSAR.S	BS3	445	948	5	15	3.15282	1	1	1.9928e+06
sp|Q8TDJ6|DMXL2_HUMAN - sp|Q9Y4E6|WDR7_HUMAN	DMXL2 - WDR7	R.KIETLLTEWNK.N - R.GSPPTSSNIVQGQIKQVAAPVVSAR.S	BS3	494	948	1	15	3.86606	1	1	4337010
sp|Q8TDJ6|DMXL2_HUMAN - sp|Q9Y4E6|WDR7_HUMAN	DMXL2 - WDR7	K.NPDM*LFTIHPVDGTFLVWHVKYLDEYNPGIFR.Q - R.EKK#CIMLASR.H	BS3	525	550	21	2	3.77482	8	4	1.08246e+06
sp|Q8TDJ6|DMXL2_HUMAN - sp|Q9Y4E6|WDR7_HUMAN	DMXL2 - WDR7	K.NPDM*LFTIHPVDGTFLVWHVKYLDEYNPGIFR.Q - K.KCIMLASR.H	BS3	525	551	21	1	3.26957	2	1	500194
sp|Q8TDJ6|DMXL2_HUMAN - sp|Q9Y4E6|WDR7_HUMAN	DMXL2 - WDR7	R.AKAILSHLVK.C - R.GSPPTSSNIVQGQIKQVAAPVVSAR.S	BS3	1365	948	2	15	3.15765	1	1	2.40189e+06
sp|Q8TDJ6|DMXL2_HUMAN - sp|Q9Y4E6|WDR7_HUMAN	DMXL2 - WDR7	R.DPDAGEGTKR.H - K.KCIMLASR.H	BS3	1392	551	9	1	4.29672	2	1	2.22302e+06
sp|Q8TDJ6|DMXL2_HUMAN - sp|Q9Y4E6|WDR7_HUMAN	DMXL2 - WDR7	R.DPDAGEGTKR.H - K.GGSFLTGKR.A	BS3	1392	737	9	8	4.4687	1	1	674401
sp|Q8TDJ6|DMXL2_HUMAN - sp|Q9Y4E6|WDR7_HUMAN	DMXL2 - WDR7	R.DPDAGEGTKR.H - R.KLPASEGVGK.G	BS3	1392	868	9	1	4.2929	2	1	221369
sp|Q8TDJ6|DMXL2_HUMAN - sp|Q9Y4E6|WDR7_HUMAN	DMXL2 - WDR7	R.DPDAGEGTKR.H - R.AKGEILR.V	BS3	1392	1303	9	2	3.18264	2	1	609950
sp|Q8TDJ6|DMXL2_HUMAN - sp|Q9Y4E6|WDR7_HUMAN	DMXL2 - WDR7	R.DPDAGEGTKR.H - K.KGLQECFPAICR.F	BS3	1392	1344	9	1	2.89358	1	1	1.44403e+06
sp|Q8TDJ6|DMXL2_HUMAN - sp|Q9Y4E6|WDR7_HUMAN	DMXL2 - WDR7	R.DPDAGEGTKR.H - R.NVILMAHDGKEHR.F	BS3	1392	1484	9	10	3.388	3	1	1167181
sp|Q8TDJ6|DMXL2_HUMAN - sp|Q9Y4E6|WDR7_HUMAN	DMXL2 - WDR7	K.ETVTVGKDGTR.D - R.AKGEILR.V	BS3	1414	1303	7	2	3.15577	1	1	832059
sp|Q8TDJ6|DMXL2_HUMAN - sp|Q9Y4E6|WDR7_HUMAN	DMXL2 - WDR7	R.DKSCSGR.D - K.KISTSYEER.R	BS3	1554	1112	2	1	3.69178	1	1	544280
sp|Q8TDJ6|DMXL2_HUMAN - sp|Q9Y4E6|WDR7_HUMAN	DMXL2 - WDR7	R.DKSCSGR.D - R.AKGEILR.V	BS3	1554	1303	2	2	3.27819	2	1	4.40674e+06
sp|Q8TDJ6|DMXL2_HUMAN - sp|Q9Y4E6|WDR7_HUMAN	DMXL2 - WDR7	R.DKSCSGR.D - K.KGLQECFPAICR.F	BS3	1554	1344	2	1	3.42212	2	1	869973
sp|Q8TDJ6|DMXL2_HUMAN - sp|Q9Y4E6|WDR7_HUMAN	DMXL2 - WDR7	R.DKSCSGR.D - R.TGKCQTIHGHK.G	BS3	1554	1386	2	3	3.77666	3	1	4358783
sp|Q8TDJ6|DMXL2_HUMAN - sp|Q9Y4E6|WDR7_HUMAN	DMXL2 - WDR7	K.VAKASFQR.N - K.GGSFLTGKR.A	BS3	1654	737	3	8	4.41877	1	1	233733
sp|Q8TDJ6|DMXL2_HUMAN - sp|Q9Y4E6|WDR7_HUMAN	DMXL2 - WDR7	R.NNDALDAALFYLSMKK.K - R.KLPASEGVGK.G	BS3	1674	868	15	1	2.83248	1	1	56241.2
sp|Q8TDJ6|DMXL2_HUMAN - sp|Q9Y4E6|WDR7_HUMAN	DMXL2 - WDR7	K.KAVVWGLFR.S - R.KLPASEGVGK.G	BS3	1676	868	1	1	3.44247	1	1	166440
sp|Q8TDJ6|DMXL2_HUMAN - sp|Q9Y4E6|WDR7_HUMAN	DMXL2 - WDR7	R.TLATGYEVDGGKLR.F - R.GSPPTSSNIVQGQIKQVAAPVVSAR.S	BS3	2068	948	12	15	2.7462	1	1	2.51636e+06
sp|Q8TDJ6|DMXL2_HUMAN - sp|Q9Y4E6|WDR7_HUMAN	DMXL2 - WDR7	K.VESDLLDQEEMVDKPDIGSYER.H - R.GSPPTSSNIVQGQIKQVAAPVVSAR.S	BS3	2118	948	14	15	4.58582	2	1	1.22194e+06
sp|Q8TDJ6|DMXL2_HUMAN - sp|Q9Y4E6|WDR7_HUMAN	DMXL2 - WDR7	R.LQAKR.E - K.GGSFLTGKR.A	BS3	2137	737	4	8	3.24945	1	1	451365
sp|Q8TDJ6|DMXL2_HUMAN - sp|Q9Y4E6|WDR7_HUMAN	DMXL2 - WDR7	R.QSENISAPPVLSEDIDKHR.R - R.EKK#CIMLASR.H	BS3	2414	550	17	2	3.86156	2	1	4.12858e+06
sp|Q8TDJ6|DMXL2_HUMAN - sp|Q9Y4E6|WDR7_HUMAN	DMXL2 - WDR7	R.QSENISAPPVLSEDIDKHR.R - K.KCIMLASR.H	BS3	2414	551	17	1	3.85354	4	1	2.9402e+06
sp|Q8TDJ6|DMXL2_HUMAN - sp|Q9Y4E6|WDR7_HUMAN	DMXL2 - WDR7	R.QSENISAPPVLSEDIDKHR.R - R.GSPPTSSNIVQGQIKQVAAPVVSAR.S	BS3	2414	948	17	15	4.01925	3	1	1.49314e+06
sp|Q8TDJ6|DMXL2_HUMAN - sp|Q9Y4E6|WDR7_HUMAN	DMXL2 - WDR7	R.QSENISAPPVLSEDIDKHR.R - R.AKGEILR.V	BS3	2414	1303	17	2	3.02295	2	1	3525746
sp|Q8TDJ6|DMXL2_HUMAN - sp|Q9Y4E6|WDR7_HUMAN	DMXL2 - WDR7	R.NKAMLEPENTPFK.S - R.SDVGKAVENLIPPVQHILLDR.K	BS3	2591	302	2	5	3.97928	1	1	1.20796e+06
sp|Q8TDJ6|DMXL2_HUMAN - sp|Q9Y4E6|WDR7_HUMAN	DMXL2 - WDR7	R.NKAMLEPENTPFK.S - K.KCIMLASR.H	BS3	2591	551	2	1	3.88232	2	1	583254
sp|Q8TDJ6|DMXL2_HUMAN - sp|Q9Y4E6|WDR7_HUMAN	DMXL2 - WDR7	R.NKAMLEPENTPFK.S - K.GGSFLTGKR.A	BS3	2591	737	2	8	3.8623	2	1	1.3709e+06
sp|Q8TDJ6|DMXL2_HUMAN - sp|Q9Y4E6|WDR7_HUMAN	DMXL2 - WDR7	R.NKAMLEPENTPFK.S - R.AAVLFQQVKETIK#ENIK.E	BS3	2591	747	2	9	3.73101	3	2	82107.8
sp|Q8TDJ6|DMXL2_HUMAN - sp|Q9Y4E6|WDR7_HUMAN	DMXL2 - WDR7	R.NKAMLEPENTPFK.S - R.SSKSK#PLTLLEYNLTMDTAK.L	BS3	2591	784	2	3	4.52558	2	2	340606
sp|Q8TDJ6|DMXL2_HUMAN - sp|Q9Y4E6|WDR7_HUMAN	DMXL2 - WDR7	R.NKAMLEPENTPFK.S - R.KLPASEGVGK.G	BS3	2591	868	2	1	4.2346	1	1	1.56788e+06
sp|Q8TDJ6|DMXL2_HUMAN - sp|Q9Y4E6|WDR7_HUMAN	DMXL2 - WDR7	R.NKAMLEPENTPFK.S - R.GSPPTSSNIVQGQIKQVAAPVVSAR.S	BS3	2591	948	2	15	4.22823	5	2	8135463
sp|Q8TDJ6|DMXL2_HUMAN - sp|Q9Y4E6|WDR7_HUMAN	DMXL2 - WDR7	R.NKAMLEPENTPFK.S - R.AKGEILR.V	BS3	2591	1303	2	2	3.35249	4	1	3122324
sp|Q8TDJ6|DMXL2_HUMAN - sp|Q9Y4E6|WDR7_HUMAN	DMXL2 - WDR7	R.NKAMLEPENTPFK.S - K.KGLQECFPAICR.F	BS3	2591	1344	2	1	5.22271	3	2	2.20621e+06
sp|Q8TDJ6|DMXL2_HUMAN - sp|Q9Y4E6|WDR7_HUMAN	DMXL2 - WDR7	R.NKAMLEPENTPFK.S - R.TGK#CQTIHGHKGPITAVAFAPDGR.Y	BS3	2591	1394	2	11	3.88642	1	1	683904
sp|Q8TDJ6|DMXL2_HUMAN - sp|Q9Y4E6|WDR7_HUMAN	DMXL2 - WDR7	R.NKAMLEPENTPFK.S - R.NVILMAHDGKEHR.F	BS3	2591	1484	2	10	5.89922	1	1	774298
sp|Q8TDJ6|DMXL2_HUMAN - sp|Q9Y4E6|WDR7_HUMAN	DMXL2 - WDR7	R.ESKSSDDVDYR.G - R.EKK#CIMLASR.H	BS3	2710	550	3	2	4.2779	2	1	844328
sp|Q8TDJ6|DMXL2_HUMAN - sp|Q9Y4E6|WDR7_HUMAN	DMXL2 - WDR7	R.ESKSSDDVDYR.G - K.KCIMLASR.H	BS3	2710	551	3	1	4.37992	3	1	1.47525e+06
sp|Q8TDJ6|DMXL2_HUMAN - sp|Q9Y4E6|WDR7_HUMAN	DMXL2 - WDR7	R.ESKSSDDVDYR.G - R.KLPASEGVGK.G	BS3	2710	868	3	1	3.24971	1	1	593934
sp|Q8TDJ6|DMXL2_HUMAN - sp|Q9Y4E6|WDR7_HUMAN	DMXL2 - WDR7	R.NLHNVKR.M - R.KLPASEGVGK.G	BS3	2767	868	6	1	4.32582	1	1	1.16784e+06
sp|Q8TDJ6|DMXL2_HUMAN - sp|Q9Y4E6|WDR7_HUMAN	DMXL2 - WDR7	R.NLHNVKR.M - K.KISTSYEER.R	BS3	2767	1112	6	1	3.95805	1	1	1.22929e+06
sp|Q8TDJ6|DMXL2_HUMAN - sp|Q9Y4E6|WDR7_HUMAN	DMXL2 - WDR7	R.KGHVCIFDIR.Q - R.KLPASEGVGK.G	BS3	2921	868	1	1	3.23513	1	1	1.10724e+06
sp|Q8TDJ6|DMXL2_HUMAN - sp|Q9Y4E6|WDR7_HUMAN	DMXL2 - WDR7	R.KGHVCIFDIR.Q - R.AKGEILR.V	BS3	2921	1303	1	2	3.23572	1	1	623498
sp|Q8TDJ6|DMXL2_HUMAN - sp|Q9Y5K8|VATD_HUMAN	DMXL2 - ATP6V1D	R.AKAILSHLVK.C - R.GGEQLAKLK#R.N	BS3	1365	133	2	7	3.53043	3	2	918929
sp|Q8TDJ6|DMXL2_HUMAN - sp|Q9Y5K8|VATD_HUMAN	DMXL2 - ATP6V1D	R.SQHDEKMTTFFSHNFNEDR.W - R.AAGEVLEPANLLAEEKDEDLLFE.-	BS3	1690	240	6	16	3.71087	1	1	8560686
sp|Q8TDJ6|DMXL2_HUMAN - sp|Q9Y5K8|VATD_HUMAN	DMXL2 - ATP6V1D	R.KAALK.N - R.AAGEVLEPANLLAEEKDEDLLFE.-	BS3	1706	240	1	16	2.88037	1	1	142685776
sp|Q8TDJ6|DMXL2_HUMAN - sp|Q9Y5K8|VATD_HUMAN	DMXL2 - ATP6V1D	R.NLASPEGTLATLGLKTEK.N - K.KIIETK.M	BS3	1868	50	15	1	3.30852	1	1	1.1262e+06
sp|Q8TDJ6|DMXL2_HUMAN - sp|Q9Y5K8|VATD_HUMAN	DMXL2 - ATP6V1D	K.TEKNFVDK.I - R.QILKK.I	BS3	1871	49	3	4	3.69206	2	2	2.5991e+06
sp|Q8TDJ6|DMXL2_HUMAN - sp|Q9Y5K8|VATD_HUMAN	DMXL2 - ATP6V1D	K.VTKTSALSAK.K - R.QILKK.I	BS3	1913	49	3	4	2.77848	1	1	270222
sp|Q8TDJ6|DMXL2_HUMAN - sp|Q9Y5K8|VATD_HUMAN	DMXL2 - ATP6V1D	K.TSALSAKK.D - R.QILKK.I	BS3	1920	49	7	4	3.31645	1	1	6.35974e+06
sp|Q8TDJ6|DMXL2_HUMAN - sp|Q9Y5K8|VATD_HUMAN	DMXL2 - ATP6V1D	K.KDQPDFISHR.M - R.QILKK.I	BS3	1921	49	1	4	3.66809	1	1	421663
sp|Q8TDJ6|DMXL2_HUMAN - sp|Q9Y5K8|VATD_HUMAN	DMXL2 - ATP6V1D	R.MDDVPSHSKALSDGNGSSGIEWSNVTSSQYDWSQPIVK.V - R.MAQTIMKAR.L	BS3	1939	20	9	7	3.43823	1	1	1.11976e+06
sp|Q8TDJ6|DMXL2_HUMAN - sp|Q9Y5K8|VATD_HUMAN	DMXL2 - ATP6V1D	K.DKQSDQK.A - R.MAQTIMKAR.L	BS3	2008	20	2	7	3.76634	1	1	2.04304e+06
sp|Q8TDJ6|DMXL2_HUMAN - sp|Q9Y5K8|VATD_HUMAN	DMXL2 - ATP6V1D	K.QSDQKASDPNMLLTPQEEDDPEGDTEVDVIAEQLK.F - R.MAQTIMKAR.L	BS3	2013	20	5	7	3.18331	2	1	1.50162e+06
sp|Q8WVT3|TPC12_HUMAN - sp|Q8WVT3|TPC12_HUMAN	TRAPPC12 - TRAPPC12	R.FDNIQGDAVKDLMLR.F - R.FLGEKAAAK.R	BS3	354	364	10	5	2.808	1	1	473139
sp|Q93008|USP9X_HUMAN - sp|Q93008|USP9X_HUMAN	USP9X - USP9X	K.ALGHPAMLSKVLGGSFADQK.I - K.KLPPVLAIQLK.R	BS3	1712	1788	10	1	4.74663	2	1	1.12973e+06
sp|Q93008|USP9X_HUMAN - sp|Q9Y2L5|TPPC8_HUMAN	USP9X - TRAPPC8	K.KEAKNEAK.N - K.K#QPKIR.H	BS3	299	1061	4	4	2.72869	1	1	246728
sp|Q96A05|VATE2_HUMAN - sp|Q96A05|VATE2_HUMAN	ATP6V1E2 - ATP6V1E2	R.NDLISDLLSEAKLR.L - R.LDLSAKQK.M	BS3	99	205	12	6	2.96586	1	1	450511
sp|Q96EY1|DNJA3_HUMAN - sp|Q96EY1|DNJA3_HUMAN	DNAJA3 - DNAJA3	R.CNGKGNEPGTK.V - R.MPVGKR.E	BS3	242	324	4	5	3.59695	1	1	2.22392e+06
sp|Q99615|DNJC7_HUMAN - sp|Q99615|DNJC7_HUMAN	DNAJC7 - DNAJC7	K.IAETDFEKR.D - R.KVVFCMDR.A	BS3	155	160	8	1	3.00773	1	1	2207164
sp|Q99615|DNJC7_HUMAN - sp|Q99615|DNJC7_HUMAN	DNAJC7 - DNAJC7	R.MAPDHEKACIACR.N - R.NAKALK.A	BS3	245	254	7	3	2.9831	1	1	2.30477e+06
sp|Q99615|DNJC7_HUMAN - sp|Q99615|DNJC7_HUMAN	DNAJC7 - DNAJC7	R.NAK#ALKAK.K - K.KEDGNK.A	BS3	257	260	6	1	3.06413	1	1	186506
sp|Q99615|DNJC7_HUMAN - sp|Q99615|DNJC7_HUMAN	DNAJC7 - DNAJC7	K.KEDGNK.A - K.TNAKLYCNR.G	BS3	260	295	1	4	2.91245	1	1	694146
sp|Q99832|TCPH_HUMAN - sp|Q99832|TCPH_HUMAN	CCT7 - CCT7	R.GKATISNDGATILK.L - K.VQGGALEDSQLVAGVAFKK.T	BS3	55	217	2	18	5.06967	1	1	1.31727e+06
sp|Q99832|TCPH_HUMAN - sp|Q99832|TCPH_HUMAN	CCT7 - CCT7	R.GKATISNDGATILK.L - R.VPEEDLKR.T	BS3	55	320	2	7	4.52897	1	1	1.98704e+06
sp|Q99832|TCPH_HUMAN - sp|Q99832|TCPH_HUMAN	CCT7 - CCT7	K.LLEKCAMTALSSK.L - K.LISQQKAFFAK.M	BS3	157	172	4	6	3.45382	1	1	1.20193e+06
sp|Q99832|TCPH_HUMAN - sp|Q99832|TCPH_HUMAN	CCT7 - CCT7	K.K#YHNPKIALLNVELELK.A - R.YNFFTGCPKAK.T	BS3	236	366	6	9	2.94226	1	1	252979
sp|Q99832|TCPH_HUMAN - sp|Q99832|TCPH_HUMAN	CCT7 - CCT7	K.VVLSKLPIGDVATQYFADR.D - R.VPEEDLKR.T	BS3	292	320	5	7	3.34861	1	1	20021512
sp|Q99832|TCPH_HUMAN - sp|Q99832|TCPH_HUMAN	CCT7 - CCT7	R.VPEEDLKR.T - R.YNFFTGCPKAK.T	BS3	320	366	7	9	4.30329	1	1	11459525
sp|Q9BRS2|RIOK1_HUMAN - sp|Q9BRS2|RIOK1_HUMAN	RIOK1 - RIOK1	R.DKYVSGEFR.F - R.SSQDHVDEEVFKR.A	BS3	222	426	2	12	3.37791	2	1	507784
sp|Q9BRS2|RIOK1_HUMAN - sp|Q9BRS2|RIOK1_HUMAN	RIOK1 - RIOK1	R.KDCANVNDFFMR.H - R.SSQDHVDEEVFKR.A	BS3	359	426	1	12	3.40136	1	1	682043
sp|Q9BRS2|RIOK1_HUMAN - sp|Q9BRS2|RIOK1_HUMAN	RIOK1 - RIOK1	R.TKEER.S - R.SSQDHVDEEVFKR.A	BS3	411	426	2	12	3.06917	1	1	848670
sp|Q9BZH6|WDR11_HUMAN - sp|Q9BZH6|WDR11_HUMAN	WDR11 - WDR11	+.MLPYTVNFK.V - R.KK#QLATR.E	BS3	1	629	1	1	3.47135	1	1	293078
sp|Q9BZH6|WDR11_HUMAN - sp|Q9BZH6|WDR11_HUMAN	WDR11 - WDR11	R.KK#QLATR.E - R.FAPGKGNQK.L	BS3	629	761	1	5	3.36398	1	1	204739
sp|Q9BZH6|WDR11_HUMAN - sp|Q9BZH6|WDR11_HUMAN	WDR11 - WDR11	R.SLKNLGFK.Q - K.DLLNELESPKEEPIEE.-	BS3	1188	1218	3	10	2.97894	3	2	19614296
sp|Q9HAS0|NJMU_HUMAN - sp|Q9HAS0|NJMU_HUMAN	C17orf75 - C17orf75	R.SFIAKR.L - R.GAVFEGLGNVASVELKIPGYR.V	BS3	96	116	5	16	2.88602	1	1	4.55978e+06
sp|Q9P2R3|ANFY1_HUMAN - sp|Q9P2R3|ANFY1_HUMAN	ANKFY1 - ANKFY1	R.QEYVKLQK.K - K.KLAETEK#R.C	BS3	22	26	5	1	3.97062	4	2	1.20515e+06
sp|Q9P2R3|ANFY1_HUMAN - sp|Q9P2R3|ANFY1_HUMAN	ANKFY1 - ANKFY1	R.KEDFSSMSAQLLYK.M - K.SK#TEYPLHKAIK.V	BS3	199	224	1	9	4.41615	1	1	482956
sp|Q9P2R3|ANFY1_HUMAN - sp|Q9P2R3|ANFY1_HUMAN	ANKFY1 - ANKFY1	K.EDFSSMSAQLLYKMIK.S - K.SKTEYPLHK#AIK.V	BS3	212	217	13	2	4.16895	1	1	627750
sp|Q9P2R3|ANFY1_HUMAN - sp|Q9P2R3|ANFY1_HUMAN	ANKFY1 - ANKFY1	R.ESGAAEQVDNKGR.N - R.VQDASKLTPLHLAVQAGSEIIVR.N	BS3	870	906	11	6	4.65822	1	1	4.21117e+06
sp|Q9P2R3|ANFY1_HUMAN - sp|Q9P2R3|ANFY1_HUMAN	ANKFY1 - ANKFY1	R.ESGAAEQVDNKGR.N - K.VNELTKHR.Q	BS3	870	937	11	6	3.96279	1	1	826639
sp|Q9UI12|VATH_HUMAN - sp|Q9UI12|VATH_HUMAN	ATP6V1H - ATP6V1H	R.GAVDAAVPTNIIAAKAAEVR.A - R.FEMKR.S	BS3	22	56	15	4	2.84084	1	1	3.53817e+06
sp|Q9UI12|VATH_HUMAN - sp|Q9UI12|VATH_HUMAN	ATP6V1H - ATP6V1H	R.ANKVNWQSYLQGQMISAEDCEFIQR.F - R.FEMKR.S	BS3	30	56	3	4	2.8824	3	1	703961
sp|Q9UI12|VATH_HUMAN - sp|Q9UI12|VATH_HUMAN	ATP6V1H - ATP6V1H	R.ANKVNWQSYLQGQMISAEDCEFIQR.F - R.SPEEKQEMLQTEGSQCAK.T	BS3	30	62	3	5	4.88984	2	1	1.69528e+06
sp|Q9UJX6|ANC2_HUMAN - sp|Q9UJX6|ANC2_HUMAN	ANAPC2 - ANAPC2	R.VYMQSKR.K - R.KGEGGTDPELEGELDSR.Y	BS3	188	190	6	1	3.72604	1	1	751968
sp|Q9UJX6|ANC2_HUMAN - sp|Q9UJX6|ANC2_HUMAN	ANAPC2 - ANAPC2	R.KGEGGTDPELEGELDSR.Y - R.LLQSPLCAGCSSDKQQCWCR.Q	BS3	190	228	1	14	3.29064	1	1	0
sp|Q9UKA4|AKA11_HUMAN - sp|Q9Y4E6|WDR7_HUMAN	AKAP11 - WDR7	K.GHKHGK.S - R.GGHMSLMLPGYNQPACKLSHGK.T	BS3	390	857	3	17	2.61065	1	1	8642709
sp|Q9ULT8|HECD1_HUMAN - sp|Q9ULT8|HECD1_HUMAN	HECTD1 - HECTD1	K.DLAIKR.R - K.NTKLQELVLK.N	BS3	2369	2387	5	3	3.32046	2	1	223994
sp|Q9UNM6|PSD13_HUMAN - sp|Q9UNM6|PSD13_HUMAN	PSMD13 - PSMD13	R.QMTDPNVALTFLEKTR.E - K.VKSSDEAVILCK.T	BS3	99	105	14	2	3.08541	1	1	5703579
sp|Q9Y230|RUVB2_HUMAN - sp|Q9Y230|RUVB2_HUMAN	RUVBL2 - RUVBL2	+.A}TVTATTKVPEIR.D - K.DKVQAGDVITIDK.A	BS3	9	186	8	2	4.44401	1	1	1.90001e+06
sp|Q9Y230|RUVB2_HUMAN - sp|Q9Y230|RUVB2_HUMAN	RUVBL2 - RUVBL2	+.A}TVTATTKVPEIR.D - K.ATGKISK.L	BS3	9	201	8	4	2.96414	1	1	6490829
sp|Q9Y230|RUVB2_HUMAN - sp|Q9Y230|RUVB2_HUMAN	RUVBL2 - RUVBL2	+.A}TVTATTKVPEIR.D - K.ISKLGR.S	BS3	9	204	8	3	3.82517	1	1	4.6585e+06
sp|Q9Y230|RUVB2_HUMAN - sp|Q9Y230|RUVB2_HUMAN	RUVBL2 - RUVBL2	+.A}TVTATTKVPEIR.D - R.DYDAMGSQTKFVQCPDGELQK.R	BS3	9	223	8	10	4.09445	2	2	11456439
sp|Q9Y230|RUVB2_HUMAN - sp|Q9Y230|RUVB2_HUMAN	RUVBL2 - RUVBL2	+.A}TVTATTKVPEIR.D - R.EQINAKVAEWR.E	BS3	9	279	8	6	3.95939	1	1	3.7285e+06
sp|Q9Y230|RUVB2_HUMAN - sp|Q9Y230|RUVB2_HUMAN	RUVBL2 - RUVBL2	+.A}TVTATTKVPEIR.D - R.LLIVSTTPYSEKDTK.Q	BS3	9	365	8	12	4.41567	3	1	11846163
sp|Q9Y230|RUVB2_HUMAN - sp|Q9Y230|RUVB2_HUMAN	RUVBL2 - RUVBL2	+.A}TVTATTKVPEIR.D - R.KGTEVQVDDIK#R.V	BS3	9	417	8	1	4.48301	3	2	7895784
sp|Q9Y230|RUVB2_HUMAN - sp|Q9Y230|RUVB2_HUMAN	RUVBL2 - RUVBL2	+.A}TVTATTKVPEIR.D - K.GTEVQVDDIKR.V	BS3	9	427	8	10	4.79995	1	1	9118325
sp|Q9Y230|RUVB2_HUMAN - sp|Q9Y230|RUVB2_HUMAN	RUVBL2 - RUVBL2	R.PATGTGSKVGK.L - K.DKVQAGDVITIDK.A	BS3	157	186	8	2	3.14097	1	1	2625166
sp|Q9Y230|RUVB2_HUMAN - sp|Q9Y230|RUVB2_HUMAN	RUVBL2 - RUVBL2	K.MIESLTKDK.V - K.ATGKISK.L	BS3	184	201	7	4	3.27317	1	1	682850
sp|Q9Y230|RUVB2_HUMAN - sp|Q9Y230|RUVB2_HUMAN	RUVBL2 - RUVBL2	K.DKVQAGDVITIDK.A - K.ISKLGR.S	BS3	186	204	2	3	3.66547	1	1	3.81414e+06
sp|Q9Y230|RUVB2_HUMAN - sp|Q9Y230|RUVB2_HUMAN	RUVBL2 - RUVBL2	K.DKVQAGDVITIDK.A - R.DYDAMGSQTKFVQCPDGELQK.R	BS3	186	223	2	10	4.91332	4	1	802011
sp|Q9Y230|RUVB2_HUMAN - sp|Q9Y230|RUVB2_HUMAN	RUVBL2 - RUVBL2	K.ATGKISK#LGR.S - R.DYDAMGSQTKFVQCPDGELQK.R	BS3	201	223	4	10	3.3047	1	1	1.07826e+06
sp|Q9Y230|RUVB2_HUMAN - sp|Q9Y230|RUVB2_HUMAN	RUVBL2 - RUVBL2	K.ATGKISK.L - R.KEVVHTVSLHEIDVINSR.T	BS3	201	236	4	1	2.80512	1	1	1992080
sp|Q9Y230|RUVB2_HUMAN - sp|Q9Y230|RUVB2_HUMAN	RUVBL2 - RUVBL2	K.ATGKISK.L - R.EQINAKVAEWR.E	BS3	201	279	4	6	3.35215	1	1	1.15109e+06
sp|Q9Y230|RUVB2_HUMAN - sp|Q9Y230|RUVB2_HUMAN	RUVBL2 - RUVBL2	R.DYDAMGSQTKFVQCPDGELQK.R - R.KEVVHTVSLHEIDVINSR.T	BS3	223	236	10	1	4.39566	2	1	222487
sp|Q9Y230|RUVB2_HUMAN - sp|Q9Y265|RUVB1_HUMAN	RUVBL2 - RUVBL1	+.A}TVTATTKVPEIR.D - R.IASHSHVKGLGLDESGLAK.Q	BS3	9	22	8	8	3.44951	2	1	721515
sp|Q9Y230|RUVB2_HUMAN - sp|Q9Y265|RUVB1_HUMAN	RUVBL2 - RUVBL1	+.A}TVTATTKVPEIR.D - K.KMAGR.A	BS3	9	60	8	1	3.29681	3	1	13311649
sp|Q9Y230|RUVB2_HUMAN - sp|Q9Y265|RUVB1_HUMAN	RUVBL2 - RUVBL1	+.A}TVTATTKVPEIR.D - R.IKETK.E	BS3	9	125	8	2	3.30301	1	1	6.47135e+06
sp|Q9Y230|RUVB2_HUMAN - sp|Q9Y265|RUVB1_HUMAN	RUVBL2 - RUVBL1	+.A}TVTATTKVPEIR.D - K.TEITDKLR.G	BS3	9	274	8	6	4.50368	1	1	7.03933e+06
sp|Q9Y230|RUVB2_HUMAN - sp|Q9Y265|RUVB1_HUMAN	RUVBL2 - RUVBL1	+.A}TVTATTKVPEIR.D - R.TMLYTPQEMKQIIK.I	BS3	9	372	8	10	4.937	1	1	3.86665e+06
sp|Q9Y230|RUVB2_HUMAN - sp|Q9Y265|RUVB1_HUMAN	RUVBL2 - RUVBL1	+.A}TVTATTKVPEIR.D - R.YSVQLLTPANLLAKINGK.D	BS3	9	418	8	14	2.7831	1	1	88371.8
sp|Q9Y230|RUVB2_HUMAN - sp|Q9Y265|RUVB1_HUMAN	RUVBL2 - RUVBL1	+.A}TVTATTKVPEIR.D - K.INGKDSIEK.E	BS3	9	422	8	4	3.71664	1	1	34838696
sp|Q9Y230|RUVB2_HUMAN - sp|Q9Y265|RUVB1_HUMAN	RUVBL2 - RUVBL1	+.A}TVTATTKVPEIR.D - K.SSAKILADQQDK.Y	BS3	9	445	8	4	3.35945	1	1	26642436
sp|Q9Y230|RUVB2_HUMAN - sp|Q9Y265|RUVB1_HUMAN	RUVBL2 - RUVBL1	R.EGKIAGR.A - K.STTKTQR.I	BS3	67	11	3	4	3.13972	1	1	9229624
sp|Q9Y230|RUVB2_HUMAN - sp|Q9Y265|RUVB1_HUMAN	RUVBL2 - RUVBL1	R.EGKIAGR.A - R.YSVQLLTPANLLAKINGK.D	BS3	67	418	3	14	3.20009	3	2	52045844
sp|Q9Y230|RUVB2_HUMAN - sp|Q9Y265|RUVB1_HUMAN	RUVBL2 - RUVBL1	R.PATGTGSKVGK.L - K.KMAGR.A	BS3	157	60	8	1	3.11183	1	1	1.24158e+06
sp|Q9Y230|RUVB2_HUMAN - sp|Q9Y265|RUVB1_HUMAN	RUVBL2 - RUVBL1	R.KGTEVQVDDIK#R.V - K.GLGLDESGLAKQAASGLVGQENAR.E	BS3	417	33	1	11	4.54234	1	1	10950719
sp|Q9Y230|RUVB2_HUMAN - sp|Q9Y265|RUVB1_HUMAN	RUVBL2 - RUVBL1	R.KGTEVQVDDIK#R.V - K.KMAGR.A	BS3	417	60	1	1	3.27622	5	2	12547290
sp|Q9Y230|RUVB2_HUMAN - sp|Q9Y265|RUVB1_HUMAN	RUVBL2 - RUVBL1	K.GTEVQVDDIKR.V - K.ILADQQDK#YMK.-	BS3	427	456	10	11	3.1183	1	1	1.50257e+06
sp|Q9Y230|RUVB2_HUMAN - sp|Q9Y265|RUVB1_HUMAN	RUVBL2 - RUVBL1	K.EYQDAFLFNELKGETMDTS.- - K.SSAKILADQQDK.Y	BS3	456	445	12	4	3.52012	3	2	5594163
sp|Q9Y262|EIF3L_HUMAN - sp|Q9Y262|EIF3L_HUMAN	EIF3L - EIF3L	R.EKYGDK.M - R.QIHKFEELNR.T	BS3	393	549	2	4	3.20505	1	1	2.02248e+06
sp|Q9Y265|RUVB1_HUMAN - sp|Q9Y265|RUVB1_HUMAN	RUVBL1 - RUVBL1	+.MK#IEEVK.S - K.TEITDKLR.G	BS3	1	274	1	6	3.91612	3	3	663143
sp|Q9Y265|RUVB1_HUMAN - sp|Q9Y265|RUVB1_HUMAN	RUVBL1 - RUVBL1	K.IEEVKSTTK.T - R.IASHSHVKGLGLDESGLAK.Q	BS3	7	22	5	8	4.27496	3	1	1.08139e+06
sp|Q9Y265|RUVB1_HUMAN - sp|Q9Y265|RUVB1_HUMAN	RUVBL1 - RUVBL1	K.IEEVKSTTK.T - K.LDPSIFESLQKER.V	BS3	7	182	5	11	4.11871	1	1	4.71227e+06
sp|Q9Y265|RUVB1_HUMAN - sp|Q9Y265|RUVB1_HUMAN	RUVBL1 - RUVBL1	K.IEEVKSTTK.T - K.KTEITDK.L	BS3	7	268	5	1	3.70666	1	1	277732
sp|Q9Y265|RUVB1_HUMAN - sp|Q9Y265|RUVB1_HUMAN	RUVBL1 - RUVBL1	K.STTKTQR.I - R.IASHSHVKGLGLDESGLAK.Q	BS3	11	22	4	8	4.35118	14	2	12631262
sp|Q9Y265|RUVB1_HUMAN - sp|Q9Y265|RUVB1_HUMAN	RUVBL1 - RUVBL1	K.STTKTQR.I - K.TALALAIAQELGSKVPFCPMVGSEVYSTEIK.K	BS3	11	90	4	14	3.03816	2	1	38932584
sp|Q9Y265|RUVB1_HUMAN - sp|Q9Y265|RUVB1_HUMAN	RUVBL1 - RUVBL1	K.STTKTQR.I - R.YSVQLLTPANLLAKINGK.D	BS3	11	418	4	14	3.00964	1	1	196614
sp|Q9Y265|RUVB1_HUMAN - sp|Q9Y265|RUVB1_HUMAN	RUVBL1 - RUVBL1	R.EACGVIVELIKSK.K - K.KMAGR.A	BS3	57	60	11	1	3.08195	1	1	1.44606e+06
sp|Q9Y265|RUVB1_HUMAN - sp|Q9Y265|RUVB1_HUMAN	RUVBL1 - RUVBL1	K.VPFCPMVGSEVYSTEIKK.T - K.KTEITDK.L	BS3	107	268	17	1	2.96635	2	1	4965726
sp|Q9Y265|RUVB1_HUMAN - sp|Q9Y265|RUVB1_HUMAN	RUVBL1 - RUVBL1	K.TAKGTK.Q - R.CDTYATEFDLEAEEYVPLPKGDVHK.K	BS3	165	225	3	20	3.45968	3	1	6116003
sp|Q9Y265|RUVB1_HUMAN - sp|Q9Y265|RUVB1_HUMAN	RUVBL1 - RUVBL1	K.TEITDKLR.G - R.GEINKVVNK.Y	BS3	274	281	6	5	4.51198	4	2	13715137
sp|Q9Y265|RUVB1_HUMAN - sp|Q9Y265|RUVB1_HUMAN	RUVBL1 - RUVBL1	R.AQTEGINISEEALNHLGEIGTKTTLR.Y - K.SSAKILADQQDK.Y	BS3	400	445	22	4	3.86113	1	1	8595437
sp|Q9Y2L5|TPPC8_HUMAN - sp|Q9Y2L5|TPPC8_HUMAN	TRAPPC8 - TRAPPC8	K.SINDLKNTSGLLYPPEAPELQIR.K - R.DICKNMVLAER.C	BS3	407	497	6	4	3.94517	1	1	571007
sp|Q9Y2L5|TPPC8_HUMAN - sp|Q9Y2L5|TPPC8_HUMAN	TRAPPC8 - TRAPPC8	R.LNNTKEEK.T - K.TSVKYGPDR.R	BS3	889	896	5	4	3.60769	1	1	663790
sp|Q9Y2L5|TPPC8_HUMAN - sp|Q9Y2L5|TPPC8_HUMAN	TRAPPC8 - TRAPPC8	K.CPLTGLKVVSK.R - K.KQPK#IR.H	BS3	949	1058	7	1	2.98234	1	1	680173
sp|Q9Y485|DMXL1_HUMAN - sp|Q9Y485|DMXL1_HUMAN	DMXL1 - DMXL1	K.VAKAAFYR.K - K.KK#AVIWGLYR.A	BS3	1627	1648	3	1	4.52751	2	1	1334528
sp|Q9Y4E6|WDR7_HUMAN - sp|Q9Y4E6|WDR7_HUMAN	WDR7 - WDR7	K.VWIVTSEISDM*QDTEPIFEEESKPIYCQNCQSISFCAFTQR.S - R.SDVGKAVENLIPPVQHILLDR.K	BS3	210	302	23	5	3.6935	2	1	1.22993e+06
sp|Q9Y4E6|WDR7_HUMAN - sp|Q9Y4E6|WDR7_HUMAN	WDR7 - WDR7	R.SLLVVCSKYWR.V - R.SDVGKAVENLIPPVQHILLDR.K	BS3	236	302	8	5	3.57275	3	1	48183344
sp|Q9Y4E6|WDR7_HUMAN - sp|Q9Y4E6|WDR7_HUMAN	WDR7 - WDR7	R.SDVGKAVENLIPPVQHILLDR.K - R.EYFHKLLIQGDSSGR.L	BS3	302	342	5	5	4.43169	3	1	11086973
sp|Q9Y4E6|WDR7_HUMAN - sp|Q9Y4E6|WDR7_HUMAN	WDR7 - WDR7	R.SDVGKAVENLIPPVQHILLDR.K - R.KLPASEGVGK.G	BS3	302	868	5	1	3.50059	1	1	224500
sp|Q9Y4E6|WDR7_HUMAN - sp|Q9Y4E6|WDR7_HUMAN	WDR7 - WDR7	R.SDVGKAVENLIPPVQHILLDR.K - R.GSPPTSSNIVQGQIKQVAAPVVSAR.S	BS3	302	948	5	15	4.9414	2	2	8983603
sp|Q9Y4E6|WDR7_HUMAN - sp|Q9Y4E6|WDR7_HUMAN	WDR7 - WDR7	R.KDK#ELLICPPVTR.F - R.KLPASEGVGK.G	BS3	319	868	1	1	4.45201	2	2	1412988
sp|Q9Y4E6|WDR7_HUMAN - sp|Q9Y4E6|WDR7_HUMAN	WDR7 - WDR7	K.DKELLICPPVTR.F - K.LNPCPAGIIDQLSVIPNSNEPLKVTASVYIPAHGR.L	BS3	321	408	2	23	4.39269	2	1	2.7182e+06
sp|Q9Y4E6|WDR7_HUMAN - sp|Q9Y4E6|WDR7_HUMAN	WDR7 - WDR7	K.DKELLICPPVTR.F - K.LSHGKTEVGR.K	BS3	321	862	2	5	3.21979	1	1	1.43812e+06
sp|Q9Y4E6|WDR7_HUMAN - sp|Q9Y4E6|WDR7_HUMAN	WDR7 - WDR7	K.DKELLICPPVTR.F - R.KLPASEGVGK.G	BS3	321	868	2	1	4.79565	5	1	15174516
sp|Q9Y4E6|WDR7_HUMAN - sp|Q9Y4E6|WDR7_HUMAN	WDR7 - WDR7	R.EYFHKLLIQGDSSGR.L - R.LNIWNISDTADKQGSEEGLAMTTSISLQEAFDK.L	BS3	342	364	5	12	3.546	2	1	4.07525e+06
sp|Q9Y4E6|WDR7_HUMAN - sp|Q9Y4E6|WDR7_HUMAN	WDR7 - WDR7	R.EYFHKLLIQGDSSGR.L - R.GSPPTSSNIVQGQIKQVAAPVVSAR.S	BS3	342	948	5	15	3.7038	1	1	684699
sp|Q9Y4E6|WDR7_HUMAN - sp|Q9Y4E6|WDR7_HUMAN	WDR7 - WDR7	K.QGSEEGLAM*TTSISLQEAFDKLNPCPAGIIDQLSVIPNSNEPLK.V - R.KLPASEGVGK.G	BS3	385	868	21	1	2.79512	1	1	1.01905e+06
sp|Q9Y4E6|WDR7_HUMAN - sp|Q9Y4E6|WDR7_HUMAN	WDR7 - WDR7	K.LNPCPAGIIDQLSVIPNSNEPLKVTASVYIPAHGR.L - R.NKVTCLLYPHQVSAR.Y	BS3	408	466	23	2	5.32692	3	1	93013576
sp|Q9Y4E6|WDR7_HUMAN - sp|Q9Y4E6|WDR7_HUMAN	WDR7 - WDR7	R.EKK#CIMLASR.H - R.AAVLFQQVKETIK.E	BS3	550	747	2	9	4.02575	1	1	2.32061e+06
sp|Q9Y4E6|WDR7_HUMAN - sp|Q9Y4E6|WDR7_HUMAN	WDR7 - WDR7	R.EKK#CIMLASR.H - K.ENIKEHLLDDEEEDEEIMR.Q	BS3	550	755	2	4	4.62523	2	1	1.201e+06
sp|Q9Y4E6|WDR7_HUMAN - sp|Q9Y4E6|WDR7_HUMAN	WDR7 - WDR7	R.EKK#CIMLASR.H - R.SSKSK#PLTLLEYNLTMDTAK.L	BS3	550	784	2	3	3.91248	2	2	8540954
sp|Q9Y4E6|WDR7_HUMAN - sp|Q9Y4E6|WDR7_HUMAN	WDR7 - WDR7	R.EKK#CIMLASR.H - R.GSPPTSSNIVQGQIKQVAAPVVSAR.S	BS3	550	948	2	15	3.23954	1	1	680893
sp|Q9Y4E6|WDR7_HUMAN - sp|Q9Y4E6|WDR7_HUMAN	WDR7 - WDR7	K.KCIMLASR.H - R.AAVLFQQVKETIK.E	BS3	551	747	1	9	2.74632	1	1	5.77303e+06
sp|Q9Y4E6|WDR7_HUMAN - sp|Q9Y4E6|WDR7_HUMAN	WDR7 - WDR7	K.KCIMLASR.H - R.GSPPTSSNIVQGQIKQVAAPVVSAR.S	BS3	551	948	1	15	3.34101	1	1	2.10059e+06
sp|Q9Y4E6|WDR7_HUMAN - sp|Q9Y4E6|WDR7_HUMAN	WDR7 - WDR7	R.HLFPIQVIKWR.P - K.KISTSYEER.R	BS3	567	1112	9	1	4.67546	1	1	1.25568e+06
sp|Q9Y4E6|WDR7_HUMAN - sp|Q9Y4E6|WDR7_HUMAN	WDR7 - WDR7	K.ASGSSDKGGSFLTGK#R.A - R.GS@PPTSSNIVQGQIKQVAAPVVSAR.S	BS3	729	948	7	15	3.68942	3	2	557980
sp|Q9Y4E6|WDR7_HUMAN - sp|Q9Y4E6|WDR7_HUMAN	WDR7 - WDR7	K.GGSFLTGKR.A - R.AAVLFQQVKETIK.E	BS3	737	747	8	9	4.47574	2	1	9866051
sp|Q9Y4E6|WDR7_HUMAN - sp|Q9Y4E6|WDR7_HUMAN	WDR7 - WDR7	K.GGSFLTGKR.A - K.ENIKEHLLDDEEEDEEIMR.Q	BS3	737	755	8	4	3.53443	1	1	347649
sp|Q9Y4E6|WDR7_HUMAN - sp|Q9Y4E6|WDR7_HUMAN	WDR7 - WDR7	K.GGSFLTGKR.A - R.KLPASEGVGK.G	BS3	737	868	8	1	3.45337	1	1	777871
sp|Q9Y4E6|WDR7_HUMAN - sp|Q9Y4E6|WDR7_HUMAN	WDR7 - WDR7	K.GGSFLTGKR.A - R.GSPPTSSNIVQGQIKQVAAPVVSAR.S	BS3	737	948	8	15	2.77205	1	1	8408988
sp|Q9Y4E6|WDR7_HUMAN - sp|Q9Y4E6|WDR7_HUMAN	WDR7 - WDR7	K.GGSFLTGKR.A - R.AKGEILR.V	BS3	737	1303	8	2	3.35401	1	1	433460
sp|Q9Y4E6|WDR7_HUMAN - sp|Q9Y4E6|WDR7_HUMAN	WDR7 - WDR7	R.AAVLFQQVKETIK.E - K.ENIKEHLLDDEEEDEEIMR.Q	BS3	747	755	9	4	5.17663	3	1	37089180
sp|Q9Y4E6|WDR7_HUMAN - sp|Q9Y4E6|WDR7_HUMAN	WDR7 - WDR7	R.AAVLFQQVKETIK.E - R.SSKSK.P	BS3	747	784	9	3	2.76407	1	1	1.12771e+06
sp|Q9Y4E6|WDR7_HUMAN - sp|Q9Y4E6|WDR7_HUMAN	WDR7 - WDR7	R.AAVLFQQVKETIK.E - R.SSK#SKPLTLLEYNLTMDTAK.L	BS3	747	786	9	5	3.73831	1	1	3.45091e+06
sp|Q9Y4E6|WDR7_HUMAN - sp|Q9Y4E6|WDR7_HUMAN	WDR7 - WDR7	R.AAVLFQQVKETIK#ENIK.E - R.LGMLKPHCTVSFGLLSR.G	BS3	747	828	9	5	3.78164	1	1	60325.5
sp|Q9Y4E6|WDR7_HUMAN - sp|Q9Y4E6|WDR7_HUMAN	WDR7 - WDR7	R.AAVLFQQVKETIK.E - R.GSPPTSSNIVQGQIKQVAAPVVSAR.S	BS3	747	948	9	15	4.04137	2	1	11332427
sp|Q9Y4E6|WDR7_HUMAN - sp|Q9Y4E6|WDR7_HUMAN	WDR7 - WDR7	R.AAVLFQQVKETIK.E - R.AKGEILR.V	BS3	747	1303	9	2	3.24708	1	1	3118228
sp|Q9Y4E6|WDR7_HUMAN - sp|Q9Y4E6|WDR7_HUMAN	WDR7 - WDR7	R.AAVLFQQVK#ETIKENIK.E - R.KLPASEGVGK.G	BS3	751	868	13	1	4.01861	2	1	411555
sp|Q9Y4E6|WDR7_HUMAN - sp|Q9Y4E6|WDR7_HUMAN	WDR7 - WDR7	R.AAVLFQQVK#ETIKENIK.E - R.GSPPTSSNIVQGQIKQVAAPVVSAR.S	BS3	751	948	13	15	4.11236	1	1	2.07785e+06
sp|Q9Y4E6|WDR7_HUMAN - sp|Q9Y4E6|WDR7_HUMAN	WDR7 - WDR7	K.ENIKEHLLDDEEEDEEIMR.Q - R.PSTPDLSKAR.G	BS3	755	931	4	8	3.46654	1	1	366536
sp|Q9Y4E6|WDR7_HUMAN - sp|Q9Y4E6|WDR7_HUMAN	WDR7 - WDR7	K.ENIKEHLLDDEEEDEEIMR.Q - R.GSPPTSSNIVQGQIKQVAAPVVSAR.S	BS3	755	948	4	15	4.9139	3	1	2.04311e+06
sp|Q9Y4E6|WDR7_HUMAN - sp|Q9Y4E6|WDR7_HUMAN	WDR7 - WDR7	R.SSKSK#PLTLLEYNLTMDTAK.L - R.KLPASEGVGK.G	BS3	784	868	3	1	4.18935	2	1	1.53625e+06
sp|Q9Y4E6|WDR7_HUMAN - sp|Q9Y4E6|WDR7_HUMAN	WDR7 - WDR7	R.SSKSK#PLTLLEYNLTMDTAK.L - R.GSPPTSSNIVQGQIKQVAAPVVSAR.S	BS3	784	948	3	15	5.51641	5	4	10813455
sp|Q9Y4E6|WDR7_HUMAN - sp|Q9Y4E6|WDR7_HUMAN	WDR7 - WDR7	K.SKPLTLLEYNLTMDTAK.L - R.GSPPTSSNIVQGQIKQVAAPVVSAR.S	BS3	786	948	2	15	4.81744	1	1	2.51176e+06
sp|Q9Y4E6|WDR7_HUMAN - sp|Q9Y4E6|WDR7_HUMAN	WDR7 - WDR7	R.LGMLKPHCTVSFGLLSR.G - R.GGHMSLMLPGYNQPACKLSHGK#TEVGR.K	BS3	828	857	5	17	4.8533	9	4	3.36631e+06
sp|Q9Y4E6|WDR7_HUMAN - sp|Q9Y4E6|WDR7_HUMAN	WDR7 - WDR7	R.LGMLKPHCTVSFGLLSR.G - K.LSHGKTEVGR.K	BS3	828	862	5	5	4.27463	6	1	20030458
sp|Q9Y4E6|WDR7_HUMAN - sp|Q9Y4E6|WDR7_HUMAN	WDR7 - WDR7	R.LGMLKPHCTVSFGLLSR.G - R.KLPASEGVGK.G	BS3	828	868	5	1	5.51266	22	2	107312832
sp|Q9Y4E6|WDR7_HUMAN - sp|Q9Y4E6|WDR7_HUMAN	WDR7 - WDR7	R.LGMLKPHCTVSFGLLSR.G - K.LPASEGVGKGTYGVSR.A	BS3	828	877	5	9	5.06822	10	4	12862294
sp|Q9Y4E6|WDR7_HUMAN - sp|Q9Y4E6|WDR7_HUMAN	WDR7 - WDR7	R.LGMLKPHCTVSFGLLSR.G - R.PSTPDLSKAR.G	BS3	828	931	5	8	4.69973	3	1	4.61745e+06
sp|Q9Y4E6|WDR7_HUMAN - sp|Q9Y4E6|WDR7_HUMAN	WDR7 - WDR7	R.LGMLKPHCTVSFGLLSR.G - R.GSPPTSSNIVQGQIKQVAAPVVSAR.S	BS3	828	948	5	15	4.85512	3	2	11775163
sp|Q9Y4E6|WDR7_HUMAN - sp|Q9Y4E6|WDR7_HUMAN	WDR7 - WDR7	R.GGHMSLMLPGYNQPACKLSHGK#TEVGR.K - R.KLPASEGVGK#GTYGVSR.A	BS3	857	868	17	1	5.05872	55	14	4.96058e+06
sp|Q9Y4E6|WDR7_HUMAN - sp|Q9Y4E6|WDR7_HUMAN	WDR7 - WDR7	R.GGHMSLMLPGYNQPACKLSHGK#TEVGR.K - K.LPASEGVGKGTYGVSR.A	BS3	857	877	17	9	4.26314	6	2	2.55761e+06
sp|Q9Y4E6|WDR7_HUMAN - sp|Q9Y4E6|WDR7_HUMAN	WDR7 - WDR7	R.GGHMSLMLPGYNQPACKLSHGK#TEVGR.K - R.GSPPTSSNIVQGQIKQVAAPVVSAR.S	BS3	857	948	17	15	4.57575	5	4	1.97913e+06
sp|Q9Y4E6|WDR7_HUMAN - sp|Q9Y4E6|WDR7_HUMAN	WDR7 - WDR7	K.LSHGKTEVGR.K - R.KLPASEGVGK.G	BS3	862	868	5	1	6.1841	12	4	308083776
sp|Q9Y4E6|WDR7_HUMAN - sp|Q9Y4E6|WDR7_HUMAN	WDR7 - WDR7	K.LSHGKTEVGR.K - K.LPASEGVGKGTYGVSR.A	BS3	862	877	5	9	5.05008	5	1	8.36132e+06
sp|Q9Y4E6|WDR7_HUMAN - sp|Q9Y4E6|WDR7_HUMAN	WDR7 - WDR7	K.LSHGKTEVGR.K - R.GS@PPTSSNIVQGQIKQVAAPVVSAR.S	BS3	862	948	5	15	3.10561	2	2	2681206
sp|Q9Y4E6|WDR7_HUMAN - sp|Q9Y4E6|WDR7_HUMAN	WDR7 - WDR7	R.KLPASEGVGK.G - R.KLPASEGVGK.G	BS3	868	868	1	1	4.01053	1	1	204736
sp|Q9Y4E6|WDR7_HUMAN - sp|Q9Y4E6|WDR7_HUMAN	WDR7 - WDR7	R.KLPASEGVGK.G - R.PSTPDLSKAR.G	BS3	868	931	1	8	4.33049	1	1	1.1859e+06
sp|Q9Y4E6|WDR7_HUMAN - sp|Q9Y4E6|WDR7_HUMAN	WDR7 - WDR7	R.KLPASEGVGK#GTYGVSR.A - R.GSPPTSSNIVQGQIKQVAAPVVSAR.S	BS3	868	948	1	15	5.22334	19	6	8369355
sp|Q9Y4E6|WDR7_HUMAN - sp|Q9Y4E6|WDR7_HUMAN	WDR7 - WDR7	K.GPTRPPRPSTPDLSKAR.G - R.GSPPTSSNIVQGQIKQVAAPVVSAR.S	BS3	931	948	15	15	3.52402	5	3	9385223
sp|Q9Y4E6|WDR7_HUMAN - sp|Q9Y4E6|WDR7_HUMAN	WDR7 - WDR7	R.GSPPTSSNIVQGQIKQVAAPVVSAR.S - R.GSPPTSSNIVQGQIKQVAAPVVSAR.S	BS3	948	948	15	15	6.25103	4	1	2.28969e+06
sp|Q9Y4E6|WDR7_HUMAN - sp|Q9Y4E6|WDR7_HUMAN	WDR7 - WDR7	R.GSPPTSSNIVQGQIKQVAAPVVSAR.S - R.AKGEILR.V	BS3	948	1303	15	2	2.89374	1	1	4.33576e+06
sp|Q9Y4E6|WDR7_HUMAN - sp|Q9Y4E6|WDR7_HUMAN	WDR7 - WDR7	R.GSPPTSSNIVQGQIKQVAAPVVSAR.S - K.KGLQECFPAICR.F	BS3	948	1344	15	1	4.73227	1	1	2209146
sp|Q9Y4E6|WDR7_HUMAN - sp|Q9Y4E6|WDR7_HUMAN	WDR7 - WDR7	R.GSPPTSSNIVQGQIKQVAAPVVSAR.S - R.TGK#CQTIHGHKGPITAVAFAPDGR.Y	BS3	948	1394	15	11	2.77069	1	1	1.30263e+06
sp|Q9Y4E6|WDR7_HUMAN - sp|Q9Y4E6|WDR7_HUMAN	WDR7 - WDR7	R.GSPPTSSNIVQGQIKQVAAPVVSAR.S - R.NVILMAHDGKEHR.F	BS3	948	1484	15	10	3.90164	8	3	21012118
sp|Q9Y4E6|WDR7_HUMAN - sp|Q9Y4E6|WDR7_HUMAN	WDR7 - WDR7	K.KISTSYEER.R - R.HTCK#ALTFLLLQPPSPKLPPHSTIR.R	BS3	1112	1190	1	17	3.41404	1	1	15830009
sp|Q9Y4E6|WDR7_HUMAN - sp|Q9Y4E6|WDR7_HUMAN	WDR7 - WDR7	R.GFTVWEPYMDVSAVLMGLLELCADAEKQLANITMGLPLSPAADSAR.S - R.AKGEILR.V	BS3	1234	1303	27	2	2.86985	1	1	1.94904e+06
sp|Q9Y4E6|WDR7_HUMAN - sp|Q9Y4E6|WDR7_HUMAN	WDR7 - WDR7	R.HALSLIATARPPAFITTIAKEVHR.H - R.TGK#CQTIHGHKGPITAVAFAPDGR.Y	BS3	1276	1394	20	11	3.80135	3	2	2201149
sp|Q9Y4E6|WDR7_HUMAN - sp|Q9Y4E6|WDR7_HUMAN	WDR7 - WDR7	R.AKGEILR.V - K.KK#GLQECFPAICR.F	BS3	1303	1343	2	1	3.15131	2	1	960100
sp|Q9Y4E6|WDR7_HUMAN - sp|Q9Y4E6|WDR7_HUMAN	WDR7 - WDR7	R.AKGEILR.V - K.KGLQECFPAICR.F	BS3	1303	1344	2	1	3.40677	2	1	1.07515e+06
sp|Q9Y4E6|WDR7_HUMAN - sp|Q9Y4E6|WDR7_HUMAN	WDR7 - WDR7	R.AKGEILR.V - R.TGKCQTIHGHK.G	BS3	1303	1386	2	3	3.83371	6	2	2.42399e+06
sp|Q9Y4E6|WDR7_HUMAN - sp|Q9Y4E6|WDR7_HUMAN	WDR7 - WDR7	R.AKGEILR.V - R.NVILMAHDGKEHR.F	BS3	1303	1484	2	10	3.35786	4	1	13285599
sp|Q9Y4E6|WDR7_HUMAN - sp|Q9Y4E6|WDR7_HUMAN	WDR7 - WDR7	R.TGK#CQTIHGHKGPITAVAFAPDGR.Y - R.NVILMAHDGKEHR.F	BS3	1394	1484	11	10	5.87514	4	2	1.14651e+06
sp|Q9Y4E6|WDR7_HUMAN - sp|Q9Y4E6|WDR7_HUMAN	WDR7 - WDR7	R.CIKTYQVPPVQPASPGSHNALK#LAR.L - R.NVILMAHDGKEHR.F	BS3	1445	1484	3	10	3.88007	7	3	8464795
sp|Q9Y4E6|WDR7_HUMAN - sp|Q9Y4E6|WDR7_HUMAN	WDR7 - WDR7	K.TYQVPPVQPASPGSHNALKLAR.L - R.NVILMAHDGKEHR.F	BS3	1464	1484	19	10	2.99606	4	1	2.01449e+06
sp|Q9Y5K8|VATD_HUMAN - sp|Q9Y5K8|VATD_HUMAN	ATP6V1D - ATP6V1D	R.MAQTIMKAR.L - R.LKGAQTGR.N	BS3	20	24	7	2	4.02695	35	4	148100704
sp|Q9Y5K8|VATD_HUMAN - sp|Q9Y5K8|VATD_HUMAN	ATP6V1D - ATP6V1D	R.LKGAQTGR.N - R.NLLK#KK.S	BS3	24	35	2	5	3.89526	1	1	1.6769e+06
sp|Q9Y5K8|VATD_HUMAN - sp|Q9Y5K8|VATD_HUMAN	ATP6V1D - ATP6V1D	K.IQEKK.K - K.ILK#EKSEK.D	BS3	208	215	4	5	3.20128	1	1	886584
sp|Q9Y5K8|VATD_HUMAN - sp|Q9Y5K8|VATD_HUMAN	ATP6V1D - ATP6V1D	K.ILKEK.S - K.SEKDLEQR.R	BS3	213	218	3	3	4.2158	4	3	12425711
sp|Q9Y6A5|TACC3_HUMAN - sp|Q9Y6A5|TACC3_HUMAN	TACC3 - TACC3	R.SGLKPPLR.K - R.KAAVR.Q	BS3	364	369	4	1	3.13724	1	1	8491035
sp|Q9Y6A5|TACC3_HUMAN - sp|Q9Y6A5|TACC3_HUMAN	TACC3 - TACC3	R.SGLKPPLR.K - R.QQKAPQEVEEDDGR.S	BS3	364	376	4	3	3.78193	1	1	1.34734e+06
sp|Q9Y6A5|TACC3_HUMAN - sp|Q9Y6A5|TACC3_HUMAN	TACC3 - TACC3	R.KNEESLK.K - K.KCVEDYLAR.I	BS3	741	748	1	1	3.01597	1	1	428355
sp|Q9Y6A5|TACC3_HUMAN - sp|Q9Y6A5|TACC3_HUMAN	TACC3 - TACC3	R.KEQMR.I - R.IQSLEKTVEQK.T	BS3	802	812	1	6	2.77239	3	2	7.58496e+06
sp|Q9Y6A5|TACC3_HUMAN - sp|Q9Y6A5|TACC3_HUMAN	TACC3 - TACC3	R.IQSLEKTVEQK.T - K.TKENEELTR.I	BS3	812	819	6	2	3.10263	2	1	5.10305e+06
E-EDC
reference	genes	peptide	linkType	GPos1	GPos2	LPos1	LPos2	lda_score	TSC	USC	MaxIty
ROGDI-FLAG - ROGDI-FLAG	ROGDI-FLAG - ROGDI-FLAG	R.AVLEE#EFR.W - K.DDDD#K.-	E-EDC	16	297	4	3	3.35408	1	1	378816
ROGDI-FLAG - ROGDI-FLAG	ROGDI-FLAG - ROGDI-FLAG	R.AVLEEEFR.W - R.WLLHDEVHAVLK.Q	E-EDC	17	25	5	5	3.95062	7	1	72300240
ROGDI-FLAG - ROGDI-FLAG	ROGDI-FLAG - ROGDI-FLAG	R.AVLEEEFR.W - R.PFGGGGDYK.D	E-EDC	17	292	5	7	4.73596	3	3	1.24436e+06
ROGDI-FLAG - ROGDI-FLAG	ROGDI-FLAG - ROGDI-FLAG	K.QLQDILK.E - R.FTLPGSGTEGPAK.Q	E-EDC	36	53	4	9	3.14707	1	1	26030842
ROGDI-FLAG - ROGDI-FLAG	ROGDI-FLAG - ROGDI-FLAG	K.QLQDILKEASLR.F - R.FTLPGSGTEGPAK.Q	EDC	39	53	7	9	4.6205	2	1	75651088
ROGDI-FLAG - ROGDI-FLAG	ROGDI-FLAG - ROGDI-FLAG	K.EASLR.F - R.FTLPGSGTEGPAK.Q	E-EDC	40	53	1	9	3.18172	1	1	183521728
ROGDI-FLAG - ROGDI-FLAG	ROGDI-FLAG - ROGDI-FLAG	R.FTLPGSGTEGPAK.Q - R.EDKQWK.L	EDC	53	106	9	3	3.14516	1	1	7091018
ROGDI-FLAG - ROGDI-FLAG	ROGDI-FLAG - ROGDI-FLAG	R.FTLPGSGTEGPAK.Q - K.QWKLQQIQDAR.N	EDC	53	109	9	3	3.81024	2	1	2.81465e+06
ROGDI-FLAG - ROGDI-FLAG	ROGDI-FLAG - ROGDI-FLAG	K.GVLTLQGDALSQADVNLK.M - K.QWKLQQIQDAR.N	EDC	80	109	8	3	4.8055	1	1	23403454
ROGDI-FLAG - ROGDI-FLAG	ROGDI-FLAG - ROGDI-FLAG	K.LQQIQDAR.N - R.LTTPATLTLPEIAASGLTR.M	E-EDC	115	170	6	11	3.38536	1	1	3.56177e+06
ROGDI-FLAG - ROGDI-FLAG	ROGDI-FLAG - ROGDI-FLAG	R.DQSYQFK.T - K.TGAEVLK.L	E-EDC	131	141	1	4	4.93961	1	1	2.09853e+06
ROGDI-FLAG - ROGDI-FLAG	ROGDI-FLAG - ROGDI-FLAG	R.DQSYQFKTGAEVLK.L - K.ISVFSSYWSYRPFGGGGDYK.D	EDC	137	292	7	18	4.78634	2	2	1.70236e+06
ROGDI-FLAG - ROGDI-FLAG	ROGDI-FLAG - ROGDI-FLAG	R.LTTPATLTLPEIAASGLTR.M - R.PAGGAVLHSPGAMFEWGSQR.L	E-EDC	170	233	11	15	4.22562	1	1	1.21182e+06
ROGDI-FLAG - ROGDI-FLAG	ROGDI-FLAG - ROGDI-FLAG	K.LCLTVYQLHALQPNSTKNFR.P - R.LEVSHVHK.V	EDC	215	240	17	2	3.89833	6	2	16264185
ROGDI-FLAG - sp|Q8TDJ6|DMXL2_HUMAN	ROGDI-FLAG - DMXL2	R.AVLEEEFR.W - K.HIKGSSK.Q	EDC	17	700	5	3	3.73389	2	2	54627888
ROGDI-FLAG - sp|Q8TDJ6|DMXL2_HUMAN	ROGDI-FLAG - DMXL2	R.AVLE#EEFR.W - K.GSSKQPLR.N	EDC	17	704	5	4	4.37878	3	2	15622780
ROGDI-FLAG - sp|Q8TDJ6|DMXL2_HUMAN	ROGDI-FLAG - DMXL2	K.QLQDILK.E - K.VWYPMTGWKSSIIPQDHHEVK.R	EDC	36	204	4	9	3.20419	1	1	2.75909e+06
ROGDI-FLAG - sp|Q8TDJ6|DMXL2_HUMAN	ROGDI-FLAG - DMXL2	K.QLQDILKEASLR.F - K.SSIIPQDHHEVK.R	EDC	39	211	7	7	4.19837	1	1	833806
ROGDI-FLAG - sp|Q8TDJ6|DMXL2_HUMAN	ROGDI-FLAG - DMXL2	K.EASLR.F - K.VWYPMTGWKSSIIPQDHHEVK.R	EDC	40	204	1	9	3.19605	2	1	1.60904e+06
ROGDI-FLAG - sp|Q8TDJ6|DMXL2_HUMAN	ROGDI-FLAG - DMXL2	K.EASLR.F - K.SSIIPQDHHEVKR.R	EDC	40	216	1	12	3.27824	1	1	15129999
ROGDI-FLAG - sp|Q8TDJ6|DMXL2_HUMAN	ROGDI-FLAG - DMXL2	R.FTLPGSGTEGPAK.Q - K.SSIIPQDHHEVK.R	E-EDC	53	211	9	7	3.53043	2	1	19511598
ROGDI-FLAG - sp|Q8TDJ6|DMXL2_HUMAN	ROGDI-FLAG - DMXL2	R.FTLPGSGTEGPAK.Q - K.SSIIPQDHHEVKR.R	EDC	53	216	9	12	3.80926	2	2	4.56556e+06
ROGDI-FLAG - sp|Q8TDJ6|DMXL2_HUMAN	ROGDI-FLAG - DMXL2	R.FTLPGSGTEGPAK.Q - R.EGSPR.T	E-EDC	53	471	9	1	3.22594	1	1	1.428e+06
ROGDI-FLAG - sp|Q8TDJ6|DMXL2_HUMAN	ROGDI-FLAG - DMXL2	R.FTLPGSGTEGPAK.Q - K.VAKASFQR.N	EDC	53	1654	9	3	3.28863	1	1	3115674
ROGDI-FLAG - sp|Q8TDJ6|DMXL2_HUMAN	ROGDI-FLAG - DMXL2	R.FTLPGSGTEGPAK.Q - K.KAVVWGLFR.S	EDC	53	1676	9	1	4.26468	1	1	293487
ROGDI-FLAG - sp|Q8TDJ6|DMXL2_HUMAN	ROGDI-FLAG - DMXL2	R.FTLPGSGTEGPAK.Q - R.SQHDEK.M	E-EDC	53	1689	9	5	3.42068	1	1	1.09731e+06
ROGDI-FLAG - sp|Q8TDJ6|DMXL2_HUMAN	ROGDI-FLAG - DMXL2	R.FTLPGSGTEGPAK.Q - K.AALKNAFSLLGK.Q	EDC	53	1710	9	4	5.09657	3	1	4.17705e+06
ROGDI-FLAG - sp|Q8TDJ6|DMXL2_HUMAN	ROGDI-FLAG - DMXL2	R.FTLPGSGTEGPAK.Q - K.NAFSLLGKQR.F	EDC	53	1718	9	8	4.68673	1	1	2101664
ROGDI-FLAG - sp|Q9Y4E6|WDR7_HUMAN	ROGDI-FLAG - WDR7	R.FTLPGSGTEGPAK.Q - R.SDVGK.A	E-EDC	53	299	9	2	3.24823	2	1	9566686
ROGDI-FLAG - sp|Q9Y4E6|WDR7_HUMAN	ROGDI-FLAG - WDR7	R.FTLPGSGTEGPAK.Q - R.SDVGKAVENLIPPVQHILLDR.K	E-EDC	53	305	9	8	3.93274	1	1	369817
ROGDI-FLAG - sp|Q9Y4E6|WDR7_HUMAN	ROGDI-FLAG - WDR7	R.FTLPGSGTEGPAK.Q - K.GGSFLTGKR.A	EDC	53	737	9	8	3.52247	1	1	2.11187e+06
ROGDI-FLAG - sp|Q9Y4E6|WDR7_HUMAN	ROGDI-FLAG - WDR7	R.FTLPGSGTEGPAK.Q - R.KLPASEGVGK.G	EDC	53	868	9	1	4.2999	1	1	1.0189e+06
ROGDI-FLAG - sp|Q9Y4E6|WDR7_HUMAN	ROGDI-FLAG - WDR7	R.FTLPGSGTEGPAK.Q - R.GSPPTSSNIVQGQIKQVAAPVVSAR.S	EDC	53	948	9	15	3.44362	2	1	3913165
ROGDI-FLAG - sp|Q9Y4E6|WDR7_HUMAN	ROGDI-FLAG - WDR7	R.FTLPGSGTEGPAK.Q - R.IEQAGR.K	E-EDC	53	1039	9	2	3.44581	1	1	1.39483e+06
ROGDI-FLAG - sp|Q9Y4E6|WDR7_HUMAN	ROGDI-FLAG - WDR7	R.DQSYQFK.T - R.SLLVVCSKYWR.V	EDC	131	236	1	8	4.18777	1	1	5076528
ROGDI-FLAG - sp|Q9Y4E6|WDR7_HUMAN	ROGDI-FLAG - WDR7	R.DQSYQFK.T - K.VIIWTENGQSYIYK.L	E-EDC	131	276	1	6	4.07984	3	1	10263408
ROGDI-FLAG - sp|Q9Y4E6|WDR7_HUMAN	ROGDI-FLAG - WDR7	R.DQSYQFK.T - R.SDVGK.A	E-EDC	131	299	1	2	4.44508	1	1	2.3544e+06
ROGDI-FLAG - sp|Q9Y4E6|WDR7_HUMAN	ROGDI-FLAG - WDR7	R.DQSYQFK.T - K.D#KELLICPPVTR.F	EDC	131	321	1	2	4.73948	2	2	1.00703e+06
ROGDI-FLAG - sp|Q9Y4E6|WDR7_HUMAN	ROGDI-FLAG - WDR7	R.DQSYQFK.T - K.ELLICPPVTR.F	E-EDC	131	322	1	1	4.06472	1	1	377448
ROGDI-FLAG - sp|Q9Y4E6|WDR7_HUMAN	ROGDI-FLAG - WDR7	R.DQSYQFK.T - R.GSPPTSSNIVQGQIKQVAAPVVSAR.S	EDC	131	948	1	15	3.76822	1	1	562916
ROGDI-FLAG - sp|Q9Y4E6|WDR7_HUMAN	ROGDI-FLAG - WDR7	R.DQSYQFKTGAEVLK.L - K.ELLICPPVTR.F	EDC	137	322	7	1	5.56908	6	2	2216969
ROGDI-FLAG - sp|Q9Y4E6|WDR7_HUMAN	ROGDI-FLAG - WDR7	R.LTTPATLTLPEIAASGLTR.M - R.SLAALKNMAHHK.L	EDC	170	641	11	6	4.04763	6	2	7.08477e+06
sp|O14744|ANM5_HUMAN - sp|O14744|ANM5_HUMAN	PRMT5 - PRMT5	R.DLNCVPEIADTLGAVAK.Q - R.DWNTLIVGK.L	E-EDC	28	77	10	1	3.86671	1	1	814167
sp|O14744|ANM5_HUMAN - sp|O14744|ANM5_HUMAN	PRMT5 - PRMT5	R.EFIQEPAK.N - R.EWVAPEK.A	E-EDC	57	422	5	1	4.48139	4	3	47972624
sp|O14744|ANM5_HUMAN - sp|O14744|ANM5_HUMAN	PRMT5 - PRMT5	K.REFIQEPAK.N - R.DPMIDNNR.Y	E-EDC	57	527	6	1	4.6915	3	2	1.35625e+06
sp|O14744|ANM5_HUMAN - sp|O14744|ANM5_HUMAN	PRMT5 - PRMT5	R.SDLLLSGR.D - R.DWNTLIVGK.L	E-EDC	70	77	2	1	4.3586	1	1	2.38246e+06
sp|O14744|ANM5_HUMAN - sp|O14744|ANM5_HUMAN	PRMT5 - PRMT5	R.DWNTLIVGK.L - R.WLGEPIKAAILPTSIFLTNK.K	EDC	77	227	1	7	3.97047	1	1	166929
sp|O14744|ANM5_HUMAN - sp|O14744|ANM5_HUMAN	PRMT5 - PRMT5	R.VPLVAPEDLR.D - R.IAVALEIGADLPSNHVIDR.W	E-EDC	161	211	7	10	5.116	2	1	18359322
sp|O14744|ANM5_HUMAN - sp|O14744|ANM5_HUMAN	PRMT5 - PRMT5	R.VPLVAPEDLRDDIIENAPTTHTEEYSGEEK.T - R.IAVALEIGADLPSNHVIDR.W	E-EDC	177	211	23	10	5.5324	10	5	6.42135e+06
sp|O14744|ANM5_HUMAN - sp|O14744|ANM5_HUMAN	PRMT5 - PRMT5	R.TLCDYSKR.I - K.LYNEVR.A	EDC	200	483	7	4	4.762	2	1	6.88466e+06
sp|O14744|ANM5_HUMAN - sp|O14744|ANM5_HUMAN	PRMT5 - PRMT5	R.IKLYAVEK.N - R.E#WVAPEK.A	EDC	387	427	2	6	3.79005	2	1	78353552
sp|O14744|ANM5_HUMAN - sp|O14744|ANM5_HUMAN	PRMT5 - PRMT5	R.EWVAPEK.A - R.EWVAPEK.A	E-EDC	422	422	1	1	5.51716	4	2	65130644
sp|O14744|ANM5_HUMAN - sp|O14744|ANM5_HUMAN	PRMT5 - PRMT5	K.D#DGVSIPGEYTSFLAPISSSK.L - R.DPMIDNNR.Y	E-EDC	467	527	9	1	4.39106	10	5	687665
sp|O14744|ANM5_HUMAN - sp|Q13813|SPTN1_HUMAN	PRMT5 - SPTAN1	R.VPEE#E#KDTNVQVLMVLGAGR.G - K.RADQR.K	EDC	354	1329	6	3	3.43523	1	1	2.15898e+06
sp|O14744|ANM5_HUMAN - sp|Q9BQA1|MEP50_HUMAN	PRMT5 - WDR77	R.DLNCVPEIADTLGAVAK.Q - K.ETPPPLVPPAAR.E	E-EDC	28	4	10	1	3.8588	1	1	803469
sp|O75348|VATG1_HUMAN - sp|O75348|VATG1_HUMAN	ATP6V1G1 - ATP6V1G1	+.A]SQSQGIQQLLQAEK.R - R.AAEKVSEAR.K	EDC	15	21	14	4	3.30142	1	1	2.38978e+06
sp|O75348|VATG1_HUMAN - sp|O75348|VATG1_HUMAN	ATP6V1G1 - ATP6V1G1	R.LKQAK.E - K.EEAQAEIE#QYR.L	EDC	34	38	2	1	4.69707	3	2	8530066
sp|O75348|VATG1_HUMAN - sp|P36543|VATE1_HUMAN	ATP6V1G1 - ATP6V1E1	K.EEAQAEIEQYR.L - K.AEEE#FNIEKGR.L	EDC	38	42	1	9	4.75659	2	2	1.3118e+06
sp|O75348|VATG1_HUMAN - sp|P36543|VATE1_HUMAN	ATP6V1G1 - ATP6V1E1	K.AKEAAALGSR.G - K.QIEQQK.K	EDC	58	65	2	3	4.64545	1	1	53500556
sp|O75348|VATG1_HUMAN - sp|P38606|VATA_HUMAN	ATP6V1G1 - ATP6V1A	R.LKQAK.E - K.DGEAKIKSDYAQLLEDMQNAFR.S	EDC	34	606	2	15	4.07075	2	1	2.3954e+06
sp|O75348|VATG1_HUMAN - sp|Q16864|VATF_HUMAN	ATP6V1G1 - ATP6V1F	+.A]SQSQGIQQLLQAEK.R - K.DTTINEIEDTFR.Q	E-EDC	15	42	14	1	3.16215	1	1	44171.9
sp|O75348|VATG1_HUMAN - sp|Q9UI12|VATH_HUMAN	ATP6V1G1 - ATP6V1H	+.A]SQSQGIQQLLQAEK.R - K.YDDED#ISEDIK.F	E-EDC	15	327	14	2	3.92006	1	1	1.09343e+06
sp|P07900|HS90A_HUMAN - sp|P07900|HS90A_HUMAN	HSP90AA1 - HSP90AA1	R.TDTGEPMGR.G - R.GTKVILHLK.E	EDC	178	185	5	3	7.23722	2	1	9827201
sp|P07900|HS90A_HUMAN - sp|P07900|HS90A_HUMAN	HSP90AA1 - HSP90AA1	R.IKEIVK.K - K.YIDQEELNK.T	EDC	204	288	2	5	3.90173	1	1	1.02481e+06
sp|P07900|HS90A_HUMAN - sp|P07900|HS90A_HUMAN	HSP90AA1 - HSP90AA1	K.HSQFIGYPITLFVEK.E - K.EKYIDQEELNK.T	EDC	223	283	14	2	5.03255	1	1	3.16573e+06
sp|P07900|HS90A_HUMAN - sp|P07900|HS90A_HUMAN	HSP90AA1 - HSP90AA1	K.HFSVEGQLEFR.A - R.GVVDSEDLPLNISR.E	E-EDC	336	393	9	7	3.7833	2	1	3.97232e+06
sp|P07900|HS90A_HUMAN - sp|P07900|HS90A_HUMAN	HSP90AA1 - HSP90AA1	R.APFDLFENR.K - K.KNNIK.L	EDC	353	358	7	1	4.35924	2	1	2.98265e+06
sp|P07900|HS90A_HUMAN - sp|P07900|HS90A_HUMAN	HSP90AA1 - HSP90AA1	K.DILEK.K - K.AE#ADKNDK.S	EDC	577	654	1	5	4.1393	1	1	2.10592e+06
sp|P07900|HS90A_HUMAN - sp|P08238|HS90B_HUMAN	HSP90AA1 - HSP90AB1	R.YESLTDPSK.L - R.ELISNASDALDKIR.Y	EDC	62	53	2	12	3.70514	1	1	1.0249e+06
sp|P07900|HS90A_HUMAN - sp|P08238|HS90B_HUMAN	HSP90AA1 - HSP90AB1	R.GTKVILHLK.E - R.ADHGEPIGR.G	EDC	185	173	3	5	5.24025	1	1	1.08962e+06
sp|P07900|HS90A_HUMAN - sp|P08238|HS90B_HUMAN	HSP90AA1 - HSP90AB1	K.EKYIDQEELNK.T - K.HSQFIGYPITLYLEK.E	EDC	283	218	2	14	4.76409	1	1	1.07498e+06
sp|P07900|HS90A_HUMAN - sp|P08238|HS90B_HUMAN	HSP90AA1 - HSP90AB1	K.NNIKLYVR.R - R.ELISNASDALDK.I	EDC	362	49	4	8	4.24751	1	1	1.1801e+06
sp|P08238|HS90B_HUMAN - sp|P08238|HS90B_HUMAN	HSP90AB1 - HSP90AB1	K.IDIIPNPQER.T - K.HSQFIGYPITLYLEK.E	E-EDC	81	218	9	14	4.46902	1	1	3.05594e+06
sp|P0DMV9|HS71B_HUMAN - sp|P0DMV9|HS71B_HUMAN	HSPA1B - HSPA1B	R.KFGDPVVQSDMK.H - K.HWPFQVINDGDK.P	EDC	77	99	1	11	5.56225	1	1	2332373
sp|P0DMV9|HS71B_HUMAN - sp|P0DMV9|HS71B_HUMAN	HSPA1B - HSPA1B	K.AFYPEEISSMVLTK.M - K.DAGVIAGLNVLR.I	E-EDC	118	160	6	1	4.2908	1	1	2.78415e+06
sp|P0DMV9|HS71B_HUMAN - sp|P11142|HSP7C_HUMAN	HSPA1B - HSPA8	K.YKAEDEVQR.E - R.M*VQEAEK.Y	EDC	526	523	2	6	5.06372	1	1	1.23356e+06
sp|P11142|HSP7C_HUMAN - sp|P11142|HSP7C_HUMAN	HSPA8 - HSPA8	K.VEIIANDQGNR.T - K.EIAEAYLGK.T	E-EDC	32	129	7	1	3.98578	2	1	8.15742e+06
sp|P11142|HSP7C_HUMAN - sp|P11142|HSP7C_HUMAN	HSPA8 - HSPA8	R.TTPSYVAFTDTER.L - K.VQVEYK.G	E-EDC	46	106	10	4	3.18864	1	1	28407260
sp|P11142|HSP7C_HUMAN - sp|P11142|HSP7C_HUMAN	HSPA8 - HSPA8	R.TTPSYVAFTDTER.L - K.EIAEAYLGK.T	E-EDC	48	129	12	1	3.68107	2	1	2.16786e+06
sp|P11142|HSP7C_HUMAN - sp|P11142|HSP7C_HUMAN	HSPA8 - HSPA8	R.FEELNADLFR.G - R.IPKIQK.L	EDC	303	345	2	3	4.38205	1	1	887631
sp|P11142|HSP7C_HUMAN - sp|P11142|HSP7C_HUMAN	HSPA8 - HSPA8	R.GTLDPVEK.A - K.LLQDFFNGK.E	E-EDC	318	352	7	4	4.87249	1	1	1.59151e+06
sp|P17987|TCPA_HUMAN - sp|P17987|TCPA_HUMAN	TCP1 - TCP1	R.YINE#NLIVNTD#ELGR.D - R.DNKQAGVFEPTIVK.V	EDC	142	499	12	3	5.81997	1	1	1389481
sp|P17987|TCPA_HUMAN - sp|P49368|TCPG_HUMAN	TCP1 - CCT3	K.MLVDDIGDVTITNDGATILK.L - R.IDDIVSGHKK.K	EDC	51	527	8	9	3.45641	1	1	1.40142e+06
sp|P17987|TCPA_HUMAN - sp|P50991|TCPD_HUMAN	TCP1 - CCT4	R.STGETIR.S - K.AVADAIR.T	E-EDC	15	46	4	4	4.48431	1	1	1.06946e+06
sp|P17987|TCPA_HUMAN - sp|Q99832|TCPH_HUMAN	TCP1 - CCT7	K.NADELVK.Q - K.PYVEEGLHPQIIIR.A	E-EDC	106	114	4	5	4.34347	1	1	16951076
sp|P21281|VATB2_HUMAN - sp|P21281|VATB2_HUMAN	ATP6V1B2 - ATP6V1B2	R.GIVNGAAPELPVPTGGPAVGAR.E - R.EQALAVSR.N	E-EDC	16	30	9	1	3.90829	2	1	14061416
sp|P21281|VATB2_HUMAN - sp|P21281|VATB2_HUMAN	ATP6V1B2 - ATP6V1B2	R.EQALAVSR.N - R.TPVSEDMLGR.V	E-EDC	30	125	1	5	3.56624	1	1	383436
sp|P21281|VATB2_HUMAN - sp|P21281|VATB2_HUMAN	ATP6V1B2 - ATP6V1B2	R.EQALAVSR.N - R.VFNGSGKPIDR.G	EDC	30	137	1	7	4.18562	1	1	235811
sp|P21281|VATB2_HUMAN - sp|P21281|VATB2_HUMAN	ATP6V1B2 - ATP6V1B2	K.SAIGEGMTR.K - R.IPQSTLSEFYPR.D	E-EDC	408	502	5	8	3.25982	1	1	987028
sp|P21281|VATB2_HUMAN - sp|P21281|VATB2_HUMAN	ATP6V1B2 - ATP6V1B2	R.KDHADVSNQLYACYAIGK.D - R.IPQSTLSEFYPR.D	EDC	413	502	1	8	3.75149	2	1	2.17755e+06
sp|P21281|VATB2_HUMAN - sp|P21281|VATB2_HUMAN	ATP6V1B2 - ATP6V1B2	R.TVFETLDIGWQLLR.I - R.D#SAKH.-	EDC	475	510	4	4	4.11202	2	2	1.11256e+06
sp|P21281|VATB2_HUMAN - sp|P36543|VATE1_HUMAN	ATP6V1B2 - ATP6V1E1	R.GIVNGAAPELPVPTGGPAVGAR.E - R.LSKVVK.D	EDC	16	104	9	3	3.76185	1	1	12202491
sp|P21281|VATB2_HUMAN - sp|P36543|VATE1_HUMAN	ATP6V1B2 - ATP6V1E1	R.EQALAVSR.N - R.LD#LIAQQMMPEVR.G	E-EDC	30	210	1	11	3.40061	2	2	3860338
sp|P21281|VATB2_HUMAN - sp|P38606|VATA_HUMAN	ATP6V1B2 - ATP6V1A	R.GIVNGAAPELPVPTGGPAVGAR.E - R.VGHSELVGEIIR.L	E-EDC	16	49	9	5	3.67743	2	1	12048490
sp|P21281|VATB2_HUMAN - sp|P38606|VATA_HUMAN	ATP6V1B2 - ATP6V1A	R.EQALAVSR.N - R.VGHSELVGEIIR.L	E-EDC	30	49	1	5	4.24092	3	1	15668305
sp|P21281|VATB2_HUMAN - sp|P38606|VATA_HUMAN	ATP6V1B2 - ATP6V1A	R.IYPEEMIQTGISAIDGMNSIAR.G - R.DFPELTME#VDGK.V	E-EDC	168	293	5	4	4.30407	2	1	8010985
sp|P21281|VATB2_HUMAN - sp|Q8TDJ6|DMXL2_HUMAN	ATP6V1B2 - DMXL2	R.EQALAVSR.N - K.NAFSLLGKQR.F	EDC	30	1718	1	8	3.5131	1	1	247602
sp|P21281|VATB2_HUMAN - sp|Q9Y5K8|VATD_HUMAN	ATP6V1B2 - ATP6V1D	R.EEVPGR.R - K.KIQEK.K	EDC	315	204	1	1	3.8906	1	1	7383898
sp|P21283|VATC1_HUMAN - sp|P21283|VATC1_HUMAN	ATP6V1C1 - ATP6V1C1	+.T]EFWLISAPGEK.T - R.YGLPVNFQAMLLQPNKK.T	EDC	3	325	2	16	5.13811	1	1	3013701
sp|P21283|VATC1_HUMAN - sp|P21283|VATC1_HUMAN	ATP6V1C1 - ATP6V1C1	K.VGTLDVLVGLSDELAK.L - K.QSLKNISEIIAK.G	EDC	57	119	13	4	3.44002	1	1	264272
sp|P21283|VATC1_HUMAN - sp|P21283|VATC1_HUMAN	ATP6V1C1 - ATP6V1C1	R.KNAGSLLTR.S - R.SLAEIVK.K	EDC	156	168	1	4	3.53866	1	1	6216970
sp|P21283|VATC1_HUMAN - sp|P21283|VATC1_HUMAN	ATP6V1C1 - ATP6V1C1	R.KNAGSLLTR.S - R.DFQYNEEEMK.A	EDC	156	257	1	8	3.43589	1	1	274972
sp|P21283|VATC1_HUMAN - sp|P21283|VATC1_HUMAN	ATP6V1C1 - ATP6V1C1	R.KNAGSLLTR.S - R.LSTDK.K	EDC	156	271	1	4	4.02115	1	1	315971
sp|P21283|VATC1_HUMAN - sp|P21283|VATC1_HUMAN	ATP6V1C1 - ATP6V1C1	K.QYETLAEMVVPR.S - R.KAVDDFR.H	EDC	206	232	7	1	3.89342	4	2	7.99007e+06
sp|P21283|VATC1_HUMAN - sp|Q16864|VATF_HUMAN	ATP6V1C1 - ATP6V1F	R.KNAGSLLTR.S - K.EHPYDAAK.D	EDC	156	95	1	1	3.85281	1	1	447734
sp|P21283|VATC1_HUMAN - sp|Q99832|TCPH_HUMAN	ATP6V1C1 - CCT7	K.ADKEEMNR.L - K.EIAVTVK.K	EDC	262	138	3	1	3.97506	1	1	583532
sp|P21283|VATC1_HUMAN - sp|Q9Y5K8|VATD_HUMAN	ATP6V1C1 - ATP6V1D	K.GVTQIDNDLKSR.A - K.IIETK.M	EDC	137	53	10	3	3.30502	1	1	341146
sp|P31689|DNJA1_HUMAN - sp|P31689|DNJA1_HUMAN	DNAJA1 - DNAJA1	K.VNFPENGFLSPDK.L - K.LLPER.K	E-EDC	330	348	5	4	3.58357	1	1	298439
sp|P36543|VATE1_HUMAN - sp|P36543|VATE1_HUMAN	ATP6V1E1 - ATP6V1E1	K.AEEIDAK.A - K.AEEEFNIEK.G	E-EDC	28	35	2	2	4.13982	1	1	1.59811e+06
sp|P36543|VATE1_HUMAN - sp|P36543|VATE1_HUMAN	ATP6V1E1 - ATP6V1E1	K.IMEYYEK.K - K.EKQIEQQK.K	EDC	58	62	6	2	4.33416	1	1	4.82027e+06
sp|P36543|VATE1_HUMAN - sp|P36543|VATE1_HUMAN	ATP6V1E1 - ATP6V1E1	R.ARDDLITD#LLNEAKQR.L - K.VSNTLESR.L	EDC	99	197	14	6	3.64012	3	3	857762
sp|P36543|VATE1_HUMAN - sp|Q16864|VATF_HUMAN	ATP6V1E1 - ATP6V1F	+.A]LSDADVQKQIK.H - K.DTTINEIEDTFR.Q	EDC	10	42	9	1	5.64392	1	1	2229187
sp|P36543|VATE1_HUMAN - sp|Q8TDJ6|DMXL2_HUMAN	ATP6V1E1 - DMXL2	+.A]LSDADVQK.Q - R.KAALK.N	EDC	5	1706	4	1	3.15141	1	1	1.21697e+06
sp|P36543|VATE1_HUMAN - sp|Q9UI12|VATH_HUMAN	ATP6V1E1 - ATP6V1H	+.A]LSDADVQKQIK.H - R.GAVDAAVPTNIIAAK.A	EDC	10	11	9	4	5.04153	2	1	2.1148e+06
sp|P36543|VATE1_HUMAN - sp|Q9UI12|VATH_HUMAN	ATP6V1E1 - ATP6V1H	+.A]LSDADVQKQIK.H - K.QLQSEQPQTAAAR.S	EDC	10	474	9	5	5.97107	1	1	2.62948e+06
sp|P38606|VATA_HUMAN - sp|P38606|VATA_HUMAN	ATP6V1A - ATP6V1A	+.M]DFSK.L - R.VGHSELVGEIIR.L	E-EDC	2	49	2	5	3.95219	1	1	473938
sp|P38606|VATA_HUMAN - sp|P38606|VATA_HUMAN	ATP6V1A - ATP6V1A	+.M]DFSKLPK.I - R.VGHSELVGEIIR.L	EDC	5	49	5	5	6.39052	2	1	1.48231e+06
sp|P38606|VATA_HUMAN - sp|P38606|VATA_HUMAN	ATP6V1A - ATP6V1A	R.ALDEYYDK.H - K.HFTEFVPLR.T	E-EDC	466	471	7	4	5.52033	2	1	1.82745e+06
sp|P38606|VATA_HUMAN - sp|P38606|VATA_HUMAN	ATP6V1A - ATP6V1A	K.DGEAK.I - K.IKSDYAQLLE#DMQNAFR.S	EDC	594	598	3	2	3.67413	1	1	21677990
sp|P38606|VATA_HUMAN - sp|Q9Y5K8|VATD_HUMAN	ATP6V1A - ATP6V1D	K.EILQEEED#LAEIVQLVGK.A - R.LKGAQTGR.N	EDC	485	24	5	2	4.15726	2	2	965309
sp|P40227|TCPZ_HUMAN - sp|P40227|TCPZ_HUMAN	CCT6A - CCT6A	K.TEVNSGFFYK.S - K.GFVVINQKGIDPFSLDALSK.E	EDC	243	295	2	8	4.40304	1	1	135278
sp|P40227|TCPZ_HUMAN - sp|P40227|TCPZ_HUMAN	CCT6A - CCT6A	K.FIEDR.V - K.EGIVALR.R	E-EDC	268	308	3	1	3.13905	1	1	878058
sp|P40227|TCPZ_HUMAN - sp|P49368|TCPG_HUMAN	CCT6A - CCT3	K.VATAQDDITGDGTTSNVLIIGELLK.Q - K.EILSEVER.N	E-EDC	86	382	7	1	4.3044	1	1	724715
sp|P40227|TCPZ_HUMAN - sp|P49368|TCPG_HUMAN	CCT6A - CCT3	R.IITEGFEAAK.E - R.TCLGPKSMMK.M	EDC	121	44	4	6	3.39986	1	1	482438272
sp|P40227|TCPZ_HUMAN - sp|P50990|TCPQ_HUMAN	CCT6A - CCT8	+.A]AVKTLNPK.A - K.HFSGLEEAVYR.N	EDC	5	27	4	7	3.68004	1	1	100333
sp|P40227|TCPZ_HUMAN - sp|P50990|TCPQ_HUMAN	CCT6A - CCT8	K.GIDPFSLDALSK.E - K.EDGAISTIVLR.G	E-EDC	303	368	8	1	5.15298	1	1	933225
sp|P48643|TCPE_HUMAN - sp|P48643|TCPE_HUMAN	CCT5 - CCT5	K.ISDSVLVDIK.D - K.GTNDMKQQHVIETLIGK.K	EDC	153	502	3	6	3.66802	1	1	600269
sp|P48643|TCPE_HUMAN - sp|P78371|TCPB_HUMAN	CCT5 - CCT2	R.LEDTK.L - R.QVLLSAAEAAEVILR.V	E-EDC	220	509	2	8	3.26408	1	1	55580.2
sp|P48643|TCPE_HUMAN - sp|P78371|TCPB_HUMAN	CCT5 - CCT2	K.M*IIEEAK.R - R.QVLLSAAEAAEVILR.V	E-EDC	397	509	5	8	3.42291	1	1	2.35403e+06
sp|P48643|TCPE_HUMAN - sp|Q99832|TCPH_HUMAN	CCT5 - CCT7	R.WVGGPEIELIAIATGGR.I - K.LPIGDVATQYFADR.D	E-EDC	331	297	8	5	4.18639	1	1	1.09214e+06
sp|P49368|TCPG_HUMAN - sp|P49368|TCPG_HUMAN	CCT3 - CCT3	K.SMIEISR.T - K.TAVETAVLLLR.I	E-EDC	82	511	4	4	4.01024	1	1	4916968
sp|P49368|TCPG_HUMAN - sp|P49368|TCPG_HUMAN	CCT3 - CCT3	K.ALDDMISTLK.K - K.TAVETAVLLLR.I	E-EDC	131	511	3	4	4.11062	2	1	1.36085e+06
sp|P50990|TCPQ_HUMAN - sp|Q99832|TCPH_HUMAN	CCT8 - CCT7	K.MVINHLEK.L - K.LLDVVHPAAK.T	E-EDC	61	70	7	3	4.33106	1	1	1.90272e+06
sp|P50990|TCPQ_HUMAN - sp|Q99832|TCPH_HUMAN	CCT8 - CCT7	K.NVGLDIEAEVPAVK.D - R.TIPGKQQLLIGAYAK.A	EDC	485	430	9	5	4.14859	1	1	675346
sp|P50991|TCPD_HUMAN - sp|P50991|TCPD_HUMAN	CCT4 - CCT4	R.DKPAQIR.F - K.IDDVVNTR.-	EDC	29	534	2	3	4.79001	1	1	1.77082e+06
sp|P50991|TCPD_HUMAN - sp|P50991|TCPD_HUMAN	CCT4 - CCT4	R.PVELSDR.E - R.ETLLNSATTSLNSK.V	E-EDC	156	161	3	1	3.61876	1	1	1.39781e+06
sp|P50991|TCPD_HUMAN - sp|P78371|TCPB_HUMAN	CCT4 - CCT2	R.GKGAYQDR.D - K.NIGVDNPAAK.V	EDC	21	77	2	5	4.74938	1	1	741286
sp|P50991|TCPD_HUMAN - sp|P78371|TCPB_HUMAN	CCT4 - CCT2	K.GIHPTIISESFQK.A - K.STLGPKGMDK.I	EDC	135	46	9	6	4.64905	2	1	4356019
sp|P78371|TCPB_HUMAN - sp|P78371|TCPB_HUMAN	CCT2 - CCT2	R.AETAR.L - K.KIHPQTIIAGWR.E	EDC	22	120	2	1	3.87278	1	1	931504
sp|P78371|TCPB_HUMAN - sp|P78371|TCPB_HUMAN	CCT2 - CCT2	K.VLVDMSR.V - R.QVLLSAAEAAEVILR.V	E-EDC	86	509	4	8	3.46261	1	1	1.0172e+06
sp|P78371|TCPB_HUMAN - sp|P78371|TCPB_HUMAN	CCT2 - CCT2	R.EAESLIAK.K - R.VDNIIKAAPR.K	EDC	114	522	3	6	3.84106	1	1	812230
sp|P78371|TCPB_HUMAN - sp|P78371|TCPB_HUMAN	CCT2 - CCT2	K.FRQDLMNIAGTTLSSKLLTHHK.D - R.GATQQILDEAER.S	EDC	170	384	16	8	3.33475	1	1	1.54238e+06
sp|P78371|TCPB_HUMAN - sp|P78371|TCPB_HUMAN	CCT2 - CCT2	K.IKIFGSR.V - K.VAEIEHAEK.E	EDC	250	268	2	5	3.9159	1	1	214911
sp|P78371|TCPB_HUMAN - sp|P78371|TCPB_HUMAN	CCT2 - CCT2	R.TPGKEAVAMESYAK.A - R.M*LPTIIADNAGYDSADLVAQLR.A	EDC	431	460	4	16	4.30054	1	1	1.22958e+06
sp|Q00610|CLH1_HUMAN - sp|Q8TDJ6|DMXL2_HUMAN	CLTC - DMXL2	K.QLLEK.W - K.MDQFEGPPPNYINTYPTDLSVGAGPAILR.N	E-EDC	449	2565	4	5	3.3957	1	1	820201
sp|Q14152|EIF3A_HUMAN - sp|Q14152|EIF3A_HUMAN	EIF3A - EIF3A	R.FNVLQYVVPEVK.D - R.VTKVLNWVR.E	EDC	386	409	10	3	4.17578	1	1	836442
sp|Q16864|VATF_HUMAN - sp|Q16864|VATF_HUMAN	ATP6V1F - ATP6V1F	K.LIAVIGDEDTVTGFLLGGIGELNK.N - R.HPNFLVVEK.D	E-EDC	13	40	7	8	3.13839	1	1	725659
sp|Q16864|VATF_HUMAN - sp|Q16864|VATF_HUMAN	ATP6V1F - ATP6V1F	K.LIAVIGDEDTVTGFLLGGIGELNK.N - K.EHPYDAAK.D	E-EDC	14	95	8	1	3.81126	1	1	1.05988e+06
sp|Q16864|VATF_HUMAN - sp|Q16864|VATF_HUMAN	ATP6V1F - ATP6V1F	K.NRHPNFLVVEK.D - K.DTTINEIEDTFR.Q	E-EDC	40	47	10	6	5.38945	5	2	1.85406e+06
sp|Q16864|VATF_HUMAN - sp|Q9Y5K8|VATD_HUMAN	ATP6V1F - ATP6V1D	R.GMFTAED#LR.- - R.QILKK.I	EDC	119	49	9	4	3.24234	1	1	3143145
sp|Q8TDJ6|DMXL2_HUMAN - sp|Q8TDJ6|DMXL2_HUMAN	DMXL2 - DMXL2	K.HGNIQVSCVECSNQQGR.I - K.TSVSVHLMEWSPDGEYFATAGK.D	E-EDC	64	176	10	9	6.73843	1	1	1.16886e+06
sp|Q8TDJ6|DMXL2_HUMAN - sp|Q8TDJ6|DMXL2_HUMAN	DMXL2 - DMXL2	K.SSIIPQDHHEVKR.R - R.EGSPR.T	EDC	216	471	12	1	3.66552	1	1	1.28766e+06
sp|Q8TDJ6|DMXL2_HUMAN - sp|Q8TDJ6|DMXL2_HUMAN	DMXL2 - DMXL2	R.IQHALETIHHLKNLR.K - R.EGSPR.T	EDC	316	471	12	1	3.46202	2	1	1274861
sp|Q8TDJ6|DMXL2_HUMAN - sp|Q8TDJ6|DMXL2_HUMAN	DMXL2 - DMXL2	R.IQHALETIHHLKNLR.K - K.IETLLTEWNK.N	EDC	316	496	12	2	3.72572	2	1	1.23172e+06
sp|Q8TDJ6|DMXL2_HUMAN - sp|Q8TDJ6|DMXL2_HUMAN	DMXL2 - DMXL2	R.IQHALETIHHLKNLR.K - R.ILDIL.-	EDC	316	3036	12	5	3.83868	1	1	2.30442e+06
sp|Q8TDJ6|DMXL2_HUMAN - sp|Q8TDJ6|DMXL2_HUMAN	DMXL2 - DMXL2	R.KLSDK.Q - K.LDHDLSLDR.E	EDC	413	449	1	4	4.16649	2	1	889859
sp|Q8TDJ6|DMXL2_HUMAN - sp|Q8TDJ6|DMXL2_HUMAN	DMXL2 - DMXL2	R.KLSDK.Q - K.NLENWEQILQEK.M	EDC	413	2559	1	11	3.32878	1	1	2.07844e+06
sp|Q8TDJ6|DMXL2_HUMAN - sp|Q8TDJ6|DMXL2_HUMAN	DMXL2 - DMXL2	R.KLSDK.Q - K.QSEVEADLGYPGGK.A	EDC	413	2645	1	7	3.7777	1	1	195803
sp|Q8TDJ6|DMXL2_HUMAN - sp|Q8TDJ6|DMXL2_HUMAN	DMXL2 - DMXL2	R.KLSDK.Q - R.ILDIL[.-	EDC	413	3034	1	3	3.52307	1	1	8710703
sp|Q8TDJ6|DMXL2_HUMAN - sp|Q8TDJ6|DMXL2_HUMAN	DMXL2 - DMXL2	R.GLHMKLDHDLSLDR.E - R.EGSPR.T	EDC	445	471	5	1	3.73582	4	1	1.25647e+06
sp|Q8TDJ6|DMXL2_HUMAN - sp|Q8TDJ6|DMXL2_HUMAN	DMXL2 - DMXL2	R.GLHMKLDHDLSLDR.E - R.ILDIL.-	EDC	445	3036	5	5	4.93621	2	1	1.53666e+06
sp|Q8TDJ6|DMXL2_HUMAN - sp|Q8TDJ6|DMXL2_HUMAN	DMXL2 - DMXL2	K.LDHDLSLDR.E - R.EGSPR.T	E-EDC	447	471	2	1	3.64009	1	1	2.4382e+06
sp|Q8TDJ6|DMXL2_HUMAN - sp|Q8TDJ6|DMXL2_HUMAN	DMXL2 - DMXL2	R.EGSPR.T - R.LSVPMPLPTVLLDR.K	E-EDC	471	492	1	13	3.45361	1	1	2916641
sp|Q8TDJ6|DMXL2_HUMAN - sp|Q8TDJ6|DMXL2_HUMAN	DMXL2 - DMXL2	R.EGSPR.T - K.VAKASFQR.N	EDC	471	1654	1	3	4.16842	1	1	1.57157e+06
sp|Q8TDJ6|DMXL2_HUMAN - sp|Q8TDJ6|DMXL2_HUMAN	DMXL2 - DMXL2	R.EGSPR.T - K.AALKNAFSLLGK.Q	EDC	471	1710	1	4	3.77799	1	1	535470
sp|Q8TDJ6|DMXL2_HUMAN - sp|Q8TDJ6|DMXL2_HUMAN	DMXL2 - DMXL2	R.EGSPR.T - K.NAFSLLGKQR.F	EDC	471	1718	1	8	3.50447	1	1	2.14184e+06
sp|Q8TDJ6|DMXL2_HUMAN - sp|Q8TDJ6|DMXL2_HUMAN	DMXL2 - DMXL2	R.EGSPR.T - R.KSWLQK.N	EDC	471	2145	1	1	3.84634	1	1	159500
sp|Q8TDJ6|DMXL2_HUMAN - sp|Q8TDJ6|DMXL2_HUMAN	DMXL2 - DMXL2	R.EGSPR.T - K.NFFPIAGLEFSELPVTSPLGIAVIK.N	E-EDC	471	2535	1	12	3.2713	1	1	832907
sp|Q8TDJ6|DMXL2_HUMAN - sp|Q8TDJ6|DMXL2_HUMAN	DMXL2 - DMXL2	R.EGSPR.T - K.MDQFEGPPPNYINTYPTDLSVGAGPAILR.N	E-EDC	471	2565	1	5	3.73597	2	1	672733
sp|Q8TDJ6|DMXL2_HUMAN - sp|Q8TDJ6|DMXL2_HUMAN	DMXL2 - DMXL2	R.EGS@PR.T - R.NKAMLEPENTPFK.S	EDC	471	2591	1	2	3.40956	1	1	265490
sp|Q8TDJ6|DMXL2_HUMAN - sp|Q8TDJ6|DMXL2_HUMAN	DMXL2 - DMXL2	R.EGSPR.T - R.KQSEVEADLGYPGGK.A	EDC	471	2638	1	1	3.97162	1	1	1.39757e+06
sp|Q8TDJ6|DMXL2_HUMAN - sp|Q8TDJ6|DMXL2_HUMAN	DMXL2 - DMXL2	R.EGSPR.T - R.LTGHGLIHSFKSEHAK.Q	EDC	471	2981	1	11	3.70977	2	2	14772760
sp|Q8TDJ6|DMXL2_HUMAN - sp|Q8TDJ6|DMXL2_HUMAN	DMXL2 - DMXL2	R.LSVPMPLPTVLLDR.K - R.KIETLLTEWNK.N	EDC	492	494	13	1	3.70237	1	1	1.6634e+06
sp|Q8TDJ6|DMXL2_HUMAN - sp|Q8TDJ6|DMXL2_HUMAN	DMXL2 - DMXL2	R.LSVPMPLPTVLLDR.K - K.IETLLTEWNK.N	E-EDC	492	496	13	2	3.68526	3	2	6.67267e+06
sp|Q8TDJ6|DMXL2_HUMAN - sp|Q8TDJ6|DMXL2_HUMAN	DMXL2 - DMXL2	R.KIE#TLLTEWNK.N - R.ILDIL.-	EDC	494	3036	1	5	5.48014	9	4	6797247
sp|Q8TDJ6|DMXL2_HUMAN - sp|Q8TDJ6|DMXL2_HUMAN	DMXL2 - DMXL2	K.IETLLTEWNK.N - R.ILDIL.-	E-EDC	496	3036	2	5	4.96929	1	1	6293254
sp|Q8TDJ6|DMXL2_HUMAN - sp|Q8TDJ6|DMXL2_HUMAN	DMXL2 - DMXL2	K.NPDMLFTIHPVDGTFLVWHVK.Y - R.IPVAFPSGDASSLSK.N	E-EDC	516	554	12	9	3.20116	1	1	1.99092e+06
sp|Q8TDJ6|DMXL2_HUMAN - sp|Q8TDJ6|DMXL2_HUMAN	DMXL2 - DMXL2	R.IPVAFPSGDASSLSK.N - K.SAFTTVLTVSHKFR.Y	EDC	554	643	9	12	3.61945	2	1	3.87272e+06
sp|Q8TDJ6|DMXL2_HUMAN - sp|Q8TDJ6|DMXL2_HUMAN	DMXL2 - DMXL2	R.IPVAFPSGDASSLSK.N - R.LMDPVKHIK.G	EDC	554	697	9	6	4.57659	2	1	7379774
sp|Q8TDJ6|DMXL2_HUMAN - sp|Q8TDJ6|DMXL2_HUMAN	DMXL2 - DMXL2	R.IPVAFPSGDASSLSK.N - K.GSSKQPLR.N	EDC	554	704	9	4	3.40397	1	1	9911082
sp|Q8TDJ6|DMXL2_HUMAN - sp|Q8TDJ6|DMXL2_HUMAN	DMXL2 - DMXL2	K.HIDGSLNQWAVTFADK.S - K.NLENWEQILQEK.M	E-EDC	630	2551	15	3	5.40892	3	1	5.81795e+06
sp|Q8TDJ6|DMXL2_HUMAN - sp|Q8TDJ6|DMXL2_HUMAN	DMXL2 - DMXL2	K.HIDGSLNQWAVTFADK.S - R.ILDIL.-	E-EDC	630	3036	15	5	5.0377	3	2	8884851
sp|Q8TDJ6|DMXL2_HUMAN - sp|Q8TDJ6|DMXL2_HUMAN	DMXL2 - DMXL2	K.HIDGSLNQWAVTFADKSAFTTVLTVSHK.F - K.SSDDVDYR.G	EDC	631	2713	16	3	3.52948	1	1	483170
sp|Q8TDJ6|DMXL2_HUMAN - sp|Q8TDJ6|DMXL2_HUMAN	DMXL2 - DMXL2	R.LMDPVK.H - K.HIKGSSK.Q	EDC	694	700	3	3	4.46441	2	2	470243232
sp|Q8TDJ6|DMXL2_HUMAN - sp|Q8TDJ6|DMXL2_HUMAN	DMXL2 - DMXL2	R.LMDPVK.H - K.GSSKQPLR.N	EDC	694	704	3	4	4.64477	1	1	15069482
sp|Q8TDJ6|DMXL2_HUMAN - sp|Q8TDJ6|DMXL2_HUMAN	DMXL2 - DMXL2	R.LMDPVKHIK.G - K.LIGEVFNIVSQQSTAR.P	EDC	697	817	6	4	5.23009	4	2	2.42677e+06
sp|Q8TDJ6|DMXL2_HUMAN - sp|Q8TDJ6|DMXL2_HUMAN	DMXL2 - DMXL2	K.HIKGSSK.Q - R.TFHDPNAIYSELILWR.V	EDC	700	717	3	4	3.13071	1	1	1.6814e+06
sp|Q8TDJ6|DMXL2_HUMAN - sp|Q8TDJ6|DMXL2_HUMAN	DMXL2 - DMXL2	K.HIKGSSK.Q - K.LIGEVFNIVSQQSTAR.P	EDC	700	817	3	4	4.3233	1	1	15000822
sp|Q8TDJ6|DMXL2_HUMAN - sp|Q8TDJ6|DMXL2_HUMAN	DMXL2 - DMXL2	K.HIKGSSK.Q - K.ASEGASSESLLSVPGQK.N	EDC	700	931	3	8	3.60871	2	1	3775264
sp|Q8TDJ6|DMXL2_HUMAN - sp|Q8TDJ6|DMXL2_HUMAN	DMXL2 - DMXL2	K.HIKGSSK.Q - K.SDALLSK.D	EDC	700	1152	3	2	4.52947	1	1	4.13939e+06
sp|Q8TDJ6|DMXL2_HUMAN - sp|Q8TDJ6|DMXL2_HUMAN	DMXL2 - DMXL2	K.HIKGSSK.Q - R.GDPQWSELR.A	EDC	700	1624	3	2	3.68604	1	1	324199
sp|Q8TDJ6|DMXL2_HUMAN - sp|Q8TDJ6|DMXL2_HUMAN	DMXL2 - DMXL2	K.HIKGSSK.Q - K.MEDIQLAMVIAR.L	EDC	700	1746	3	2	3.20244	1	1	56681.6
sp|Q8TDJ6|DMXL2_HUMAN - sp|Q8TDJ6|DMXL2_HUMAN	DMXL2 - DMXL2	K.GSSKQPLR.N - R.TFHDPNAIYSELILWR.V	EDC	704	717	4	4	3.88518	3	1	1870624
sp|Q8TDJ6|DMXL2_HUMAN - sp|Q8TDJ6|DMXL2_HUMAN	DMXL2 - DMXL2	K.GSSKQPLR.N - K.LLDE#LSDPESSK.L	EDC	704	804	4	3	4.78999	9	5	6699949
[truncated: 314 more rows]
