# Supplementary material for: A heterotrimeric protein complex assembles the metazoan V-ATPase upon dissipation of proton gradients
Source: Nat Struct Mol Biol. 2025 Jul 11;32(10):2076–87. doi: 10.1038/s41594-025-01610-9 (PMC12527914; doi:10.1038/s41594-025-01610-9)
Supplement: Supplementary file 4 — Statistical source data. [file 41594_2025_1610_MOESM4_ESM.xlsx]

## Sheet: Figure 2b
SEC mRAVE		SEC mRAVE Fractions
ml	mAU	ml	(Fractions)
0	-25.868	7.22	1A1
0.0249248	0.454	7.57	1A2
0.0498496	0.144	7.92	1A3
0.0747745	-1.213	8.27	1A4
0.0996993	-4.603	8.62	1A5
0.124624	-9.66	8.97	1A6
0.149549	-11.618	9.32	1A7
0.174474	-14.845	9.67	1A8
0.199399	-22.124	10.02	1A9
0.224323	-27.218	10.37	1A10
0.249248	-30.041	10.72	1A11
0.274173	-31.72	11.07	1A12
0.299098	-32.71	11.42	1B1
0.324023	-33.602	11.77	1B2
0.348947	-34.308	12.12	1B3
0.373872	-34.823	12.47	1B4
0.398797	-35.362	12.82	1B5
0.423722	-35.824	13.17	1B6
0.448647	-35.925	13.52	1B7
0.473572	-35.874	13.87	1B8
0.498496	-36.111	14.22	1B9
0.523421	-36.349	14.57	1B10
0.548346	-36.605	14.92	1B11
0.573271	-36.936	15.27	1B12
0.598196	-37.064	15.62	1C1
0.62312	-37.311	15.97	1C2
0.648045	-37.646	16.32	1C3
0.67297	-37.637	16.67	1C4
0.697895	-37.689	17.02	1C5
0.72282	-37.952	17.37	1C6
0.747745	-38.116	17.72	1C7
0.772669	-38.319	18.07	1C8
0.797594	-38.64	18.42	1C9
0.822519	-38.857	18.77	1C10
0.847444	-38.981	19.12	1C11
0.872369	-38.99	19.47	1C12
0.897294	-39.181	19.82	1D1
0.922218	-39.278	20.17	1D2
0.947143	-39.307	20.52	1D3
0.972068	-39.446	20.87	1D4
0.996993	-39.524	21.22	1D5
1.02192	-39.598	21.57	1D6
1.04684	-39.709	21.92	1D7
1.07177	-39.573	22.27	1D8
1.09669	-39.658	22.62	1D9
1.12162	-39.839	22.97	1D10
1.14654	-39.995	23.32	1D11
1.17147	-40.177	23.67	1D12
1.19639	-40.137	23.73	Waste
1.22132	-39.985
1.24624	-40.031
1.27117	-40.166
1.29609	-40.18
1.32102	-40.209
1.34594	-40.255
1.37087	-40.308
1.39579	-40.492
1.42071	-40.491
1.44564	-40.523
1.47056	-40.597
1.49549	-40.252
1.52041	-40.079
1.54534	-40.191
1.57026	-40.408
1.59519	-40.562
1.62011	-40.369
1.64504	-40.359
1.66996	-40.48
1.69489	-40.769
1.71981	-40.77
1.74474	-40.836
1.76966	-40.84
1.79459	-40.933
1.81951	-41.313
1.84444	-41.381
1.86936	-41.438
1.89429	-41.423
1.91921	-41.584
1.94414	-41.551
1.96906	-41.503
1.99399	-41.609
2.01891	-41.624
2.04384	-41.764
2.06876	-41.802
2.09368	-41.781
2.11861	-41.813
2.14353	-41.971
2.16846	-41.841
2.19338	-41.875
2.21831	-42
2.24323	-42.036
2.26816	-42.005
2.29308	-42.124
2.31801	-42.111
2.34293	-41.998
2.36786	-41.925
2.39278	-42.016
2.41771	-42.209
2.44263	-42.252
2.46756	-42.256
2.49248	-42.26
2.51741	-41.868
2.54233	-41.594
2.56726	-41.797
2.59218	-41.841
2.61711	-41.861
2.64203	-42.071
2.66696	-42.162
2.69188	-42.154
2.71681	-42.222
2.74173	-42.206
2.76666	-42.168
2.79158	-42.285
2.8165	-42.43
2.84143	-42.687
2.86635	-42.903
2.89128	-42.721
2.9162	-42.751
2.94113	-42.856
2.96605	-42.774
2.99098	-42.849
3.0159	-42.876
3.04083	-42.855
3.06575	-43.008
3.09068	-43.085
3.1156	-43.146
3.14053	-43.079
3.16545	-43.109
3.19038	-43.063
3.2153	-43.108
3.24023	-43.154
3.26515	-43.145
3.29008	-43.262
3.315	-43.2
3.33993	-43.118
3.36485	-43.163
3.38978	-43.207
3.4147	-43.114
3.43963	-43.15
3.46455	-43.306
3.48947	-43.376
3.5144	-43.255
3.53932	-42.915
3.56425	-42.682
3.58917	-42.753
3.6141	-42.782
3.63902	-42.875
3.66395	-42.837
3.68887	-42.737
3.7138	-42.813
3.73872	-42.805
3.76365	-43.007
3.78857	-43.102
3.8135	-43.036
3.83842	-43.269
3.86335	-43.571
3.88827	-43.651
3.9132	-43.763
3.93812	-43.815
3.96305	-43.73
3.98797	-43.917
4.0129	-43.915
4.03782	-43.753
4.06275	-43.664
4.08767	-43.732
4.1126	-43.792
4.13752	-43.819
4.16244	-43.791
4.18737	-44.002
4.21229	-44.029
4.23722	-43.882
4.26214	-43.851
4.28707	-43.909
4.31199	-43.954
4.33692	-43.983
4.36184	-44.041
4.38677	-43.98
4.41169	-43.832
4.43662	-43.727
4.46154	-44.067
4.48647	-44.207
4.51139	-44.092
4.53632	-44.17
4.56124	-43.807
4.58617	-43.468
4.61109	-43.57
4.63602	-43.79
4.66094	-43.841
4.68587	-43.914
4.71079	-43.875
4.73572	-43.863
4.76064	-43.975
4.78557	-44.087
4.81049	-43.971
4.83542	-43.939
4.86034	-44.056
4.88526	-44.216
4.91019	-44.222
4.93511	-44.434
4.96004	-44.475
4.98496	-44.41
5.00989	-44.352
5.03481	-44.392
5.05974	-44.34
5.08466	-44.372
5.10959	-44.285
5.13451	-44.424
5.15944	-44.565
5.18436	-44.546
5.20929	-44.576
5.23421	-44.646
5.25914	-44.621
5.28406	-44.599
5.30899	-44.671
5.33391	-44.75
5.35884	-44.682
5.38376	-44.682
5.40869	-44.557
5.43361	-44.553
5.45854	-44.58
5.48346	-44.662
5.50839	-44.696
5.53331	-44.848
5.55823	-44.913
5.58316	-44.531
5.60808	-44.207
5.63301	-44.216
5.65793	-44.112
5.68286	-44.022
5.70778	-44.13
5.73271	-44.115
5.75763	-44.191
5.78256	-44.326
5.80748	-44.453
5.83241	-44.504
5.85733	-44.741
5.88226	-44.969
5.90718	-45.152
5.93211	-45.216
5.95703	-45.165
5.98196	-45.186
6.00688	-45.218
6.03181	-45.19
6.05673	-45.182
6.08166	-45.248
6.10658	-45.233
6.13151	-45.09
6.15643	-45.148
6.18136	-45.284
6.20628	-45.247
6.2312	-45.275
6.25613	-45.314
6.28105	-45.249
6.30598	-45.284
6.3309	-45.261
6.35583	-45.272
6.38075	-45.35
6.40568	-45.403
6.4306	-45.238
6.45553	-45.096
6.48045	-45.266
6.50538	-45.47
6.5303	-45.426
6.55523	-45.496
6.58015	-45.542
6.60508	-45.345
6.63	-44.864
6.65493	-44.848
6.67985	-44.893
6.70478	-44.906
6.7297	-44.953
6.75463	-44.909
6.77955	-45.033
6.80448	-45.085
6.8294	-45.133
6.85433	-45.001
6.87925	-45.071
6.90418	-45.239
6.9291	-45.62
6.95402	-45.707
6.97895	-45.598
7.00387	-45.615
7.0288	-45.705
7.05372	-45.758
7.07865	-45.678
7.10357	-45.551
7.1285	-45.562
7.15342	-45.682
7.17835	-45.655
7.20327	-45.612
7.2282	-45.69
7.25312	-45.686
7.27805	-45.663
7.30297	-45.623
7.3279	-45.581
7.35282	-45.733
7.37775	-45.697
7.40267	-45.59
7.4276	-45.493
7.45252	-45.452
7.47745	-45.447
7.50237	-45.391
7.5273	-45.407
7.55222	-45.523
7.57715	-45.644
7.60207	-45.643
7.62699	-45.331
7.65192	-44.926
7.67684	-44.765
7.70177	-44.662
7.72669	-44.652
7.75162	-44.779
7.77654	-44.653
7.80147	-44.575
7.82639	-44.595
7.85132	-44.655
7.87624	-44.757
7.90117	-44.718
7.92609	-44.606
7.95102	-44.755
7.97594	-44.909
8.00087	-44.91
8.02579	-44.651
8.05072	-44.533
8.07564	-44.287
8.10057	-44.16
8.12549	-43.819
8.15042	-43.418
8.17534	-42.821
8.20027	-42.141
8.22519	-41.385
8.25012	-40.139
8.27504	-38.431
8.29997	-36.089
8.32489	-32.455
8.34981	-27.308
8.37474	-20.172
8.39966	-10.301
8.42459	3.134
8.44951	19.76
8.47444	39.631
8.49936	61.861
8.52429	85.177
8.54921	108.343
8.57414	129.692
8.59906	149.236
8.62399	166.666
8.64891	181.665
8.67384	194.861
8.69876	206.329
8.72369	215.487
8.74861	223.135
8.77354	230.203
8.79846	235.728
8.82339	240.253
8.84831	244.062
8.87324	247.251
8.89816	250.217
8.92309	252.452
8.94801	253.88
8.97294	254.812
8.99786	255.927
9.02278	257.049
9.04771	257.82
9.07263	257.868
9.09756	257.801
9.12248	257.618
9.14741	256.648
9.17233	254.856
9.19726	252.653
9.22218	249.691
9.24711	245.218
9.27203	238.421
9.29696	228.574
9.32188	215.803
9.34681	199.351
9.37173	180.33
9.39666	160.293
9.42158	140.546
9.44651	121.348
9.47143	103.863
9.49636	89.433
9.52128	77.552
9.54621	67.618
9.57113	59.458
9.59606	52.964
9.62098	47.804
9.64591	43.627
9.67083	40.327
9.69575	37.846
9.72068	35.523
9.7456	33.619
9.77053	32.012
9.79545	30.705
9.82038	29.663
9.8453	28.915
9.87023	28.579
9.89515	28.24
9.92008	27.673
9.945	27.377
9.96993	27.374
9.99485	27.115
10.0198	27.075
10.0447	27.079
10.0696	27.344
10.0946	27.644
10.1195	27.965
10.1444	28.217
10.1693	28.424
10.1943	28.945
10.2192	29.429
10.2441	30.03
10.269	30.621
10.294	31.094
10.3189	31.723
10.3438	32.555
10.3687	33.072
10.3936	33.622
10.4186	34.451
10.4435	35.162
10.4684	35.894
10.4933	36.737
10.5183	37.593
10.5432	38.561
10.5681	39.412
10.593	39.92
10.618	40.696
10.6429	41.501
10.6678	42.402
10.6927	43.452
10.7177	44.66
10.7426	45.999
10.7675	47.106
10.7924	47.902
10.8174	48.617
10.8423	49.624
10.8672	50.734
10.8921	51.598
10.9171	52.623
10.942	53.63
10.9669	54.477
10.9918	55.495
11.0168	56.293
11.0417	57.273
11.0666	58.429
11.0915	59.689
11.1165	60.82
11.1414	61.939
11.1663	63.127
11.1912	64.585
11.2162	65.871
11.2411	67.337
11.266	68.7
11.2909	70.124
11.3159	71.413
11.3408	72.912
11.3657	74.503
11.3906	76.123
11.4156	77.738
11.4405	79.297
11.4654	81.023
11.4903	82.9
11.5153	84.843
11.5402	86.6
11.5651	88.348
11.59	90.164
11.615	92.087
11.6399	93.874
11.6648	95.74
11.6897	97.843
11.7147	100.267
11.7396	102.911
11.7645	104.813
11.7894	106.703
11.8144	108.586
11.8393	110.324
11.8642	111.972
11.8891	113.738
11.9141	115.219
11.939	116.596
11.9639	117.789
11.9888	119.071
12.0138	120.361
12.0387	121.299
12.0636	121.884
12.0885	122.372
12.1135	122.879
12.1384	123.746
12.1633	124.317
12.1882	124.578
12.2132	124.905
12.2381	124.896
12.263	124.859
12.2879	124.598
12.3129	124.174
12.3378	123.867
12.3627	123.338
12.3876	122.717
12.4126	122.108
12.4375	121.122
12.4624	119.776
12.4873	118.769
12.5123	117.907
12.5372	116.472
12.5621	115.515
12.587	114.47
12.612	113.173
12.6369	111.779
12.6618	110.425
12.6867	109.303
12.7117	108.057
12.7366	107.381
12.7615	106.932
12.7864	106.421
12.8114	106.028
12.8363	105.903
12.8612	105.924
12.8861	106.044
12.9111	106.803
12.936	108.536
12.9609	110.756
12.9858	113.121
13.0108	116.405
13.0357	120.633
13.0606	125.67
13.0855	131.767
13.1105	139.485
13.1354	148.613
13.1603	159.492
13.1852	172.476
13.2102	187.654
13.2351	204.978
13.26	224.176
13.2849	245.789
13.3099	269.612
13.3348	295.509
13.3597	323.188
13.3846	352.881
13.4096	383.45
13.4345	414.479
13.4594	446.638
13.4843	477.735
13.5093	508.498
13.5342	538.498
13.5591	567.047
13.584	594.139
13.609	620.314
13.6339	644.119
13.6588	665.166
13.6837	683.526
13.7087	699.506
13.7336	714.623
13.7585	728.09
13.7834	741.678
13.8084	752.629
13.8333	757.725
13.8582	763.06
13.8831	767.886
13.908	769.851
13.933	768.801
13.9579	767.384
13.9828	766.232
14.0077	761.28
14.0327	755.935
14.0576	749.665
14.0825	741.832
14.1074	734.111
14.1324	724.934
14.1573	715.174
14.1822	705.784
14.2071	695.312
14.2321	684.638
14.257	672.925
14.2819	660.699
14.3068	647.605
14.3318	635.36
14.3567	622.231
14.3816	607.601
14.4065	593.551
14.4315	579.695
14.4564	564.795
14.4813	549.301
14.5062	533.873
14.5312	518.742
14.5561	503.292
14.581	487.578
14.6059	472.684
14.6309	457.73
14.6558	441.236
14.6807	425.024
14.7056	409.261
14.7306	393.457
14.7555	377.967
14.7804	362.986
14.8053	348.21
14.8303	333.103
14.8552	317.926
14.8801	303.603
14.905	289.301
14.93	274.793
14.9549	261.259
14.9798	248.147
15.0047	234.78
15.0297	222.036
15.0546	209.67
15.0795	197.753
15.1044	185.958
15.1294	174.163
15.1543	163.736
15.1792	153.668
15.2041	143.794
15.2291	134.515
15.254	125.658
15.2789	117.032
15.3038	109.171
15.3288	101.689
15.3537	94.298
15.3786	87.464
15.4035	81.158
15.4285	75.298
15.4534	69.651
15.4783	64.359
15.5032	59.367
15.5282	54.788
15.5531	50.558
15.578	46.437
15.6029	42.568
15.6279	39.213
15.6528	36.238
15.6777	33.107
15.7026	30.194
15.7276	27.42
15.7525	24.862
15.7774	22.51
15.8023	20.522
15.8273	19.004
15.8522	17.271
15.8771	15.478
15.902	13.738
15.927	11.979
15.9519	10.411
15.9768	8.949
16.0017	7.743
16.0267	6.728
16.0516	5.436
16.0765	3.926
16.1014	2.883
16.1264	1.794
16.1513	0.446
16.1762	-0.746
16.2011	-1.793
16.2261	-2.559
16.251	-3.27
16.2759	-3.895
16.3008	-4.671
16.3258	-5.341
16.3507	-6.016
16.3756	-6.631
16.4005	-7.127
16.4255	-7.616
16.4504	-8.138
16.4753	-8.644
16.5002	-9.223
16.5252	-9.571
16.5501	-9.971
16.575	-10.45
16.5999	-10.782
16.6249	-11.029
16.6498	-11.282
16.6747	-11.606
16.6996	-11.953
16.7246	-11.972
16.7495	-12.237
16.7744	-12.737
16.7993	-13.064
16.8243	-13.005
16.8492	-12.982
16.8741	-12.974
16.899	-13.063
16.924	-13.317
16.9489	-13.494
16.9738	-13.576
16.9987	-13.845
17.0237	-14.074
17.0486	-14.185
17.0735	-14.167
17.0984	-14.378
17.1234	-14.655
17.1483	-14.744
17.1732	-15.115
17.1981	-15.391
17.2231	-15.553
17.248	-15.646
17.2729	-15.637
17.2978	-15.596
17.3227	-15.679
17.3477	-15.96
17.3726	-16.047
17.3975	-16.177
17.4224	-16.177
17.4474	-16.176
17.4723	-16.148
17.4972	-16.168
17.5221	-16.266
17.5471	-16.358
17.572	-16.328
17.5969	-16.508
17.6218	-16.709
17.6468	-16.874
17.6717	-16.883
17.6966	-16.653
17.7215	-16.592
17.7465	-16.756
17.7714	-17.003
17.7963	-17.237
17.8212	-17.374
17.8462	-17.528
17.8711	-17.356
17.896	-17.179
17.9209	-17.085
17.9459	-17.134
17.9708	-17.399
17.9957	-17.557
18.0206	-17.567
18.0456	-17.709
18.0705	-17.513
18.0954	-17.615
18.1203	-17.561
18.1453	-17.536
18.1702	-17.631
18.1951	-17.8
18.22	-17.825
18.245	-17.629
18.2699	-17.282
18.2948	-16.893
18.3197	-16.597
18.3447	-16.215
18.3696	-15.745
18.3945	-15.311
18.4194	-14.909
18.4444	-14.581
18.4693	-14.039
18.4942	-13.595
18.5191	-13.423
18.5441	-12.992
18.569	-12.478
18.5939	-12.093
18.6188	-11.71
18.6438	-11.454
18.6687	-11.238
18.6936	-11.008
18.7185	-10.755
18.7435	-10.636
18.7684	-10.636
18.7933	-10.573
18.8182	-10.499
18.8432	-10.511
18.8681	-10.561
18.893	-10.16
18.9179	-9.75
18.9429	-9.718
18.9678	-9.856
18.9927	-10.149
19.0176	-10.329
19.0426	-10.7
19.0675	-10.923
19.0924	-10.96
19.1173	-11.231
19.1423	-11.438
19.1672	-11.443
19.1921	-11.361
19.217	-10.983
19.242	-10.374
19.2669	-8.968
19.2918	-6.554
19.3167	-3.037
19.3417	1.679
19.3666	8.206
19.3915	16.883
19.4164	28.045
19.4414	42.077
19.4663	59.321
19.4912	79.636
19.5161	103.351
19.5411	130.985
19.566	162.096
19.5909	196.212
19.6158	233.547
19.6408	273.484
19.6657	314.878
19.6906	358.021
19.7155	401.524
19.7405	444.568
19.7654	487.477
19.7903	527.733
19.8152	565.781
19.8402	601.207
19.8651	633.353
19.89	662.691
19.9149	690.35
19.9399	715.921
19.9648	736.434
19.9897	753.252
20.0146	767.889
20.0396	780.339
20.0645	791.694
20.0894	800.623
20.1143	805.982
20.1393	812.228
20.1642	814.459
20.1891	813.675
20.214	813.775
20.239	810.793
20.2639	807.096
20.2888	801.829
20.3137	793.788
20.3387	781.626
20.3636	765.911
20.3885	747.402
20.4134	725.594
20.4384	699.884
20.4633	671.247
20.4882	640.135
20.5131	607.034
20.5381	572.593
20.563	537.882
20.5879	503.172
20.6128	468.507
20.6378	434.612
20.6627	402.238
20.6876	371.358
20.7125	341.77
20.7375	313.43
20.7624	287.645
20.7873	262.813
20.8122	239.283
20.8371	217.186
20.8621	196.634
20.887	177.49
20.9119	159.579
20.9368	143.42
20.9618	127.854
20.9867	113.268
21.0116	99.499
21.0365	86.763
21.0615	75.395
21.0864	64.947
21.1113	54.795
21.1362	45.776
21.1612	37.951
21.1861	30.909
21.211	24.465
21.2359	18.172
21.2609	12.663
21.2858	7.967
21.3107	3.792
21.3356	0.083
21.3606	-3.254
21.3855	-6.186
21.4104	-8.629
21.4353	-10.841
21.4603	-13.019
21.4852	-14.656
21.5101	-16.136
21.535	-17.712
21.56	-18.996
21.5849	-20.01
21.6098	-20.97
21.6347	-21.758
21.6597	-22.508
21.6846	-23.326
21.7095	-23.973
21.7344	-24.584
21.7594	-25.058
21.7843	-25.392
21.8092	-25.883
21.8341	-26.206
21.8591	-26.355
21.884	-26.656
21.9089	-26.799
21.9338	-26.888
21.9588	-26.772
21.9837	-26.507
22.0086	-26.485
22.0335	-26.501
22.0585	-26.678
22.0834	-26.747
22.1083	-26.634
22.1332	-26.727
22.1582	-27.01
22.1831	-26.972
22.208	-27.027
22.2329	-27.342
22.2579	-27.511
22.2828	-27.627
22.3077	-27.887
22.3326	-27.834
22.3576	-27.63
22.3825	-27.601
22.4074	-27.756
22.4323	-27.839
22.4573	-27.612
22.4822	-27.463
22.5071	-27.677
22.532	-27.556
22.557	-27.349
22.5819	-27.343
22.6068	-27.301
22.6317	-27.106
22.6567	-27.042
22.6816	-26.864
22.7065	-26.898
22.7314	-26.949
22.7564	-26.788
22.7813	-26.615
22.8062	-26.422
22.8311	-26.211
22.8561	-26.289
22.881	-26.456
22.9059	-26.21
22.9308	-26.031
22.9558	-25.92
22.9807	-25.789
23.0056	-25.287
23.0305	-25.098
23.0555	-24.999
23.0804	-25.023
23.1053	-24.797
23.1302	-24.697
23.1552	-24.665
23.1801	-24.641
23.205	-24.627
23.2299	-24.448
23.2549	-24.352
23.2798	-24.418
23.3047	-24.549
23.3296	-24.558
23.3546	-24.505
23.3795	-24.583
23.4044	-24.49
23.4293	-24.575
23.4543	-24.564
23.4792	-24.295
23.5041	-24.406
23.529	-24.565
23.554	-24.527
23.5789	-24.444
23.6038	-24.351
23.6287	-24.308
23.6537	-24.54
23.6786	-24.549
23.7035	-24.422
23.7284	-24.443
23.7534	-24.456
