# Supplementary material for: A heterotrimeric protein complex assembles the metazoan V-ATPase upon dissipation of proton gradients
Source: Nat Struct Mol Biol. 2025 Jul 11;32(10):2076–87. doi: 10.1038/s41594-025-01610-9 (PMC12527914; doi:10.1038/s41594-025-01610-9)
Supplement: Supplementary file 7 — Statistical source data. [file 41594_2025_1610_MOESM7_ESM.xlsx]

## Sheet: Figure 4f
		Complimented	Median Fluorescence Intensity (MFI)			Average		Normalized
Without dTAG	Baf wash	Nothing	7165	7275	7461	7300.33		0.981462	0.99653	1.02201
with dTAG	Baf no wash	Nothing	525	521	543			0.0719145	0.0713666	0.0743802
with dTAG	Baf wash	Nothing	795	844	876			0.108899	0.115611	0.119995
with dTAG	Baf wash	D2 WT	5037	5131	5262			0.689968	0.702845	0.720789
with dTAG	Baf wash	D2 L1664D	1552	1655	1595			0.212593	0.226702	0.218483
with dTAG	Baf wash	D2 K1710E	2106	2257	2288			0.28848	0.309164	0.31341
with dTAG	Baf wash	D2 F1713D	1027	1067	1087			0.140679	0.146158	0.148897
with dTAG	Baf wash	D2 L1716D	1396	1451	1529			0.191224	0.198758	0.209442
