# Supplementary material for: A heterotrimeric protein complex assembles the metazoan V-ATPase upon dissipation of proton gradients
Source: Nat Struct Mol Biol. 2025 Jul 11;32(10):2076–87. doi: 10.1038/s41594-025-01610-9 (PMC12527914; doi:10.1038/s41594-025-01610-9)
Supplement: Supplementary file 14 — Statistical source data. [file 41594_2025_1610_MOESM14_ESM.xlsx]

## Sheet: Ext Data Figure 7c
Monensin Recovery
WDR7-dTAG cell line		Median Fluorescence Intensity (MFI)					Normalized
Without dTAG13	Control	4837	5037	4947	4940.33		0.979084	1.01957	1.00135	1
Without dTAG13	Monensin	982	989	989			0.198772	0.200189	0.200189	0.199717
Without dTAG13	Monensin Washout	5882	6180	5777			1.19061	1.25093	1.16935	1.20363
With dTAG13	Control	13216	13731	13335	13427.3		0.984261	1.02262	0.993123	1
With dTAG13	Monensin	815	884	822			0.0606971	0.0658359	0.0612184	0.0625838
With dTAG13	Monensin Washout	6777	6582	6465			0.504717	0.490194	0.481481	0.49213

## Sheet: Ext Data Figure 7f
		LC3	Actin		LC3	Actin		LC3/Actin									Average
Without dTAG	Control	115.372	76.688		1.67	42.364		0.0394203				Without dTAG	Control	0.0394203	0.0364397	0.0298811	0.035247
	20 min	99.855	83.36		17.187	35.692		0.481536					20 min	0.481536	0.400803	0.367241
	60 min	85.126	78.843		31.916	40.209		0.793753					60 min	0.793753	0.752584	0.744828
With dTAG	Control	115.871	74.532		1.171	44.52		0.0263028				With dTAG	Control	0.0263028	0.130591	0.0549717
	20 min	108.864	78.415		8.178	40.637		0.201245					20 min	0.201245	0.259415	0.210068
	60 min	97.764	80.635		19.278	38.417		0.501809					60 min	0.501809	0.520688	0.433545
	Background	117.042	119.052
														Normalized
												Without dTAG	Control	1.1184	1.03384	0.847763
													20 min	13.6618	11.3713	10.4191
													60 min	22.5197	21.3517	21.1316
												With dTAG	Control	0.746241	3.70503	1.55961
		LC3	Actin		LC3	Actin		LC3/Actin					20 min	5.70956	7.3599	5.95988
Without dTAG	Control	116.223	72.047		1.977	54.254		0.0364397					60 min	14.2369	14.7725	12.3002
	20 min	97.539	74.752		20.661	51.549		0.400803
	60 min	80.92	76.765		37.28	49.536		0.752584
With dTAG	Control	111.675	76.336		6.525	49.965		0.130591
	20 min	106.634	81.716		11.566	44.585		0.259415
	60 min	95.032	81.806		23.168	44.495		0.520688
	Background	118.2	126.301
		LC3	Actin		LC3	Actin		LC3/Actin
Without dTAG	Control	122.54	69.603		1.689	56.524		0.0298811
	20 min	105.546	75.253		18.683	50.874		0.367241
	60 min	86.645	75.667		37.584	50.46		0.744828
With dTAG	Control	121.284	72.554		2.945	53.573		0.0549717
	20 min	114.673	80.637		9.556	45.49		0.210068
	60 min	104.664	80.999		19.565	45.128		0.433545
	Background	124.229	126.127
